# Supplementary material for: Signature of immune-related metabolic genes predicts the prognosis of hepatocellular carcinoma
Source: Front Immunol. 2024 Nov 25;15:1481331. doi: 10.3389/fimmu.2024.1481331 (PMC11625796; doi:10.3389/fimmu.2024.1481331)
Supplement: Supplementary file 8 [file Table3.xlsx]

## Sheet: Sheet1
Table S1c: Integration of gene expressi on data and clinical survival data from TCGA.
id	futime	fustat	CALR	CANX	CD1A	CD4	PDIA3	HLA-A	HLA-DMA	HLA-DOB	HLA-F	HLA-G	HLA-H	HSPA1A	HSPA1B	HSPA1L	HSPA2	HSPA4	HSPA5	HSPA6	HSP90AA1	HSP90AB1	LTA	CIITA	MICA	MICB	NFYA	PSMC2	PSMC4	PSMC5	PSMD1	PSMD2	PSMD3	PSMD4	PSMD10	PSMD11	PSMD13	PSME2	RELB	RFX5	TAP1	TAP2	TAPBP	AP3B1	RFXANK	PSME3	PSMD14	CLEC4M	ADRM1
TCGA-G3-A25X	1779	0	11.2764	8.31054	4.01207	6.13052	8.77225	12.8374	11.0304	5.19731	9.24101	7.46573	10.8961	9.97798	10.3109	4.23992	5.10336	8.32217	11.1742	7.14881	10.806	11.6331	4.34473	4.71334	6.14099	5.50546	5.42757	9.09964	9.22975	9.89725	8.42766	9.57959	7.56166	10.4282	7.37796	6.68455	7.3313	10.0546	8.28175	6.55832	9.89148	6.93142	10.4501	7.84192	8.0947	7.77986	8.14279	3.01424	8.73838
TCGA-DD-AADS	474	0	7.65373	7.01819	3.25829	5.14586	5.80163	13.2825	9.19979	5.55628	10.3253	8.13604	9.49054	7.66098	7.6623	3.75758	4.27023	7.18738	7.85259	4.70688	9.51243	9.28843	4.38248	4.09219	4.62908	4.16282	4.07166	8.12867	7.11782	9.47566	6.59375	7.7764	5.53001	9.12776	6.62432	5.6435	6.80446	10.4985	5.38438	5.44175	6.88873	6.30321	8.48139	6.13417	6.30561	6.13191	6.02733	3.01424	8.39755
TCGA-G3-AAV3	412	0	10.8717	9.1304	3.76653	6.12637	7.49745	12.7831	10.2981	5.39557	9.03018	7.28089	10.2086	10.2927	9.90995	5.01297	5.11234	7.79468	10.3777	4.67177	10.7498	11.9002	5.05168	5.04758	4.93501	5.64254	5.42103	8.73369	7.16861	8.47901	7.81709	8.70981	7.46407	10.0989	8.25025	6.38811	6.46014	9.86668	5.73609	7.64149	9.93328	6.40734	9.3866	8.13147	6.77527	7.61848	7.66404	3.01424	8.12475
TCGA-T1-A6J8	23	0	10.3114	9.57474	3.45589	5.22957	7.75865	12.1242	8.23328	3.65951	7.93767	5.37879	10.0133	8.56387	8.41711	4.43534	5.20509	8.14424	9.5685	4.48767	10.8447	11.4377	3.78877	3.66677	4.79407	4.14802	4.92265	9.06907	8.65481	8.96267	7.62888	8.8309	7.11286	9.63729	7.22173	6.26829	7.12325	9.44716	6.54954	7.57376	8.3064	5.69906	9.24844	7.96436	6.84771	7.59089	7.65606	3.01424	8.46114
TCGA-2Y-A9GU	1939	0	11.2598	9.20526	3.25829	6.14614	7.46579	10.7047	8.03356	4.19066	6.99234	4.95517	8.4887	7.29707	6.37387	3.74536	4.19023	7.9339	10.4165	4.58225	11.0358	10.87	3.81455	3.89104	5.04513	4.48518	5.17243	8.44951	7.62777	7.931	7.15205	8.25277	6.65719	8.78176	7.23438	5.89246	6.1833	8.36003	5.41988	6.86288	8.17463	5.0954	7.78156	7.79508	6.8524	7.14326	7.15981	3.01424	8.12036
TCGA-2Y-A9HB	260	0	10.0319	8.85364	3.34521	5.96716	7.68151	12.8713	8.97236	4.91099	10.0433	6.87911	10.0723	8.13499	8.28919	4.55275	5.15966	8.50609	9.62825	4.11344	10.5361	10.8793	4.20127	4.37122	5.44653	7.21423	4.98828	8.8184	8.24397	8.92191	7.87006	8.62939	7.35669	8.95271	6.80634	6.44727	6.67943	9.94649	5.92455	7.22553	9.8651	6.93687	9.16037	8.30828	6.41548	7.57215	8.04579	3.01424	8.48512
TCGA-DD-A73E	44	0	10.2876	9.21932	3.32126	4.4311	7.17571	11.5525	7.53027	4.15099	7.87685	6.29727	8.98629	10.6223	10.618	6.3078	6.72114	8.05719	10.0792	4.15843	11.0448	12.305	3.59917	3.71722	5.82381	5.69861	6.02712	9.4507	7.70715	9.00473	8.18542	9.46288	7.66411	10.0777	7.96236	6.86601	6.8478	9.35358	5.14192	6.47044	9.19983	5.65051	9.52397	8.24395	7.36703	8.41202	7.88113	3.01424	9.25085
TCGA-UB-A7MB	601	0	11.0516	9.4677	3.25829	4.59328	8.00757	12.1174	8.42225	3.82664	8.62132	6.29278	10.1478	8.32957	9.17021	4.86695	5.41416	7.88564	9.87129	5.42884	10.749	11.223	3.63149	3.93219	5.53965	6.33226	5.77924	8.84146	7.83666	8.85228	8.20533	9.33091	7.93528	10.1852	7.69296	6.53739	6.13839	9.19929	6.14873	7.88785	9.55562	5.90174	8.3968	8.03166	7.33089	7.81924	7.99911	3.03083	8.71373
TCGA-DD-A73A	728	0	9.72614	9.57133	3.39967	5.51905	6.96579	11.4954	8.42855	4.25706	8.11974	5.86693	8.55596	8.02894	8.34382	3.8435	4.2934	7.91767	9.54413	4.51556	10.5772	10.6366	3.95472	4.46429	5.14603	4.70625	5.358	8.11123	7.11965	8.2479	7.1742	7.93255	6.45926	8.31403	7.05152	5.79887	6.22218	9.00745	5.83277	6.80716	8.07527	5.85056	8.62433	7.37518	6.01006	7.35916	7.07967	3.02933	7.56526
TCGA-DD-AAEG	719	0	11.1908	9.69605	3.25829	4.29616	7.42992	11.5627	10.0305	5.13862	8.70319	7.03384	10.0477	9.03827	8.61673	4.28406	5.21845	8.95771	10.564	6.32688	10.5686	11.599	3.58507	4.91601	4.55149	5.42199	4.97939	8.95078	8.24546	8.66153	7.54888	8.78219	7.60495	10.3853	7.3114	6.65108	6.92551	9.09516	5.74756	7.95515	8.54866	5.87147	8.91989	8.27648	7.04608	7.78805	8.2296	3.01424	9.16838
TCGA-ED-A8O6	56	1	10.0263	9.09685	4.45799	5.27132	7.47258	11.168	8.21653	4.02288	7.06487	5.53878	9.16783	9.40011	9.76724	4.22536	4.85746	8.04584	10.0612	5.4516	10.5783	11.8188	4.26187	3.77493	5.39065	6.5457	5.96194	8.11562	7.14644	8.43093	7.64553	7.86137	7.23467	9.43751	7.21093	6.4535	6.19979	8.46289	5.97153	6.52512	8.71552	5.82962	8.72217	7.80736	6.78564	7.68256	7.3503	3.01424	8.63246
TCGA-G3-AAV7	361	0	11.0733	9.55332	4.54071	6.48579	7.53436	13.1203	9.70917	5.05191	9.15764	6.39975	10.9982	8.91067	10.0287	4.74883	6.12647	8.47041	10.7805	6.71052	11.2835	12.067	4.90431	5.48714	6.18595	7.72695	6.32936	9.84966	9.12673	9.48365	8.51846	10.3951	8.91013	10.5445	9.30586	7.57062	6.80758	9.41515	7.71238	7.99256	10.3657	7.13847	9.95623	8.59454	8.2701	8.88249	8.95579	3.01424	10.0736
TCGA-CC-A7IJ	382	0	10.8897	8.82617	3.415	7.64353	7.81615	13.1448	11.5062	5.8697	8.60519	6.73755	10.6113	10.6331	10.6768	4.66277	7.27423	9.06347	10.1905	6.51382	12.2004	12.8015	5.57693	6.66727	6.55161	7.45711	5.93278	9.65818	9.22705	10.1611	9.11627	10.5644	8.11203	9.42061	9.22014	7.18805	7.83397	10.3341	6.99824	7.54395	10.8063	8.11878	9.57294	8.52502	7.96281	8.2859	9.24168	3.04754	9.18012
TCGA-2Y-A9H9	697	0	10.0748	9.5176	3.29808	6.15716	7.19104	12.0255	8.24204	5.43559	8.80468	6.5764	9.87044	10.0944	10.3659	4.11099	4.52815	7.75425	9.7326	4.74962	10.341	10.6674	4.00147	4.34576	4.79022	5.68815	4.67663	9.10682	7.97296	9.34397	7.55358	8.64792	7.19513	9.48585	6.90672	7.04147	6.71333	10.0033	6.51453	7.64942	9.1643	6.33188	9.15527	8.02718	6.43001	7.31781	7.71816	3.02663	8.71683
TCGA-CC-5261	97	1	10.6904	10.0464	5.44318	6.9676	7.78227	12.1439	9.74702	5.76675	9.28699	7.49958	10.7342	9.7868	10.3731	6.16212	6.94287	8.57322	10.5842	5.50447	11.7467	12.539	5.86641	5.92322	5.79267	6.4362	7.35349	8.39368	8.27075	8.78624	8.1482	9.03751	7.80672	9.71888	8.32143	7.13879	6.56321	9.39786	7.45148	8.06723	10.048	6.5796	9.2867	8.97094	7.27928	8.91	7.97572	3.09393	8.85285
TCGA-RC-A7SH	468	0	9.49145	8.6162	3.25829	3.95002	7.37378	12.165	7.04502	3.80433	7.93037	6.59244	8.26368	8.77802	9.41303	4.44799	4.28561	8.15711	8.56316	4.34831	9.94142	11.0976	3.62112	3.62084	5.67282	4.51389	5.702	8.07852	7.93365	8.96682	7.16218	7.89492	6.93789	10.1481	7.24222	6.5028	6.78437	9.3363	6.89259	7.0797	8.58599	5.88873	9.57199	8.02369	7.47342	7.51003	6.78543	3.01424	8.62944
TCGA-DD-A1EI	183	0	10.4455	9.89551	3.59363	6.40129	7.70167	12.1461	8.56268	4.10172	7.91946	5.83114	9.72697	10.2016	9.0165	4.08713	6.17174	9.04774	10.0324	5.78702	11.3759	11.8446	4.83395	4.14709	5.75781	5.8688	5.77469	9.29714	8.96427	9.26966	8.7395	9.35549	7.79545	9.50322	8.00146	7.00533	7.42394	9.04258	7.1826	7.32641	8.95412	5.89993	8.902	8.21878	7.67107	8.33933	8.46423	4.20071	8.85488
TCGA-G3-A3CJ	594	0	8.45353	7.7171	3.25829	4.74172	6.19377	11.8394	7.97339	3.57981	8.30954	6.02103	9.53172	9.70762	10.1667	4.53437	3.94573	7.04439	8.4824	4.82585	10.4671	10.4656	3.72438	3.51355	4.15158	3.93031	4.00262	8.6469	7.09492	9.43212	7.08523	7.62493	6.21327	10.0256	6.42547	5.59886	6.5089	9.64376	5.71419	5.8681	6.89298	5.07126	8.41911	7.00162	6.38889	6.27385	6.65077	3.04842	7.98103
TCGA-GJ-A9DB	67	1	10.7383	9.81175	4.73262	6.71195	7.36512	11.7988	9.30427	4.87948	8.58981	5.62073	9.42662	10.6465	11.0195	4.31665	6.08848	8.40537	9.59023	6.95769	10.9082	11.2206	3.85558	4.9528	5.96019	6.23355	5.35553	8.81878	7.94332	8.83507	7.7758	8.98157	7.41399	9.15262	7.48532	6.58122	6.84238	9.23618	7.0246	8.38588	9.23182	5.47839	9.49756	8.39027	6.67404	7.7222	7.53311	3.10214	8.71189
TCGA-ED-A7PY	390	0	9.25702	8.37384	3.25829	4.42369	7.26159	10.5638	7.12056	3.97076	7.46872	5.40089	7.45984	10.4111	9.60089	4.44945	3.95795	8.28373	9.55066	4.2069	11.5087	11.0272	3.53616	3.46461	5.63535	4.21295	5.23585	8.59943	7.5516	8.7259	7.53305	7.38727	5.99272	10.0365	7.06767	5.9175	6.55525	9.51628	6.63295	6.96319	6.80039	4.30915	8.57257	7.68021	6.57763	7.00796	7.20352	3.01424	7.94548
TCGA-K7-A5RG	519	0	9.55014	8.92251	3.57652	7.02154	6.45563	12.4065	10.3325	6.96307	9.01556	5.68244	9.24383	8.91098	8.841	4.43539	4.41348	8.107	8.95716	5.36251	10.6208	11.4333	5.57512	5.84372	4.89858	6.6966	5.64163	8.83864	7.63793	8.22374	8.04846	8.68012	6.92894	8.92035	7.51173	6.29203	6.51654	9.93254	6.6379	7.84405	10.7463	7.25455	9.56553	8.3674	6.33701	7.75785	7.87406	3.04114	7.94172
TCGA-G3-A7M5	447	0	9.3427	8.43876	3.38141	6.16744	6.56748	12.3032	8.11924	4.8704	9.59152	7.71823	10.6173	7.80267	8.19576	3.7754	4.27823	7.27956	8.34838	5.03412	9.84452	10.459	3.55675	3.61745	5.71793	5.17506	4.65103	8.65379	7.53519	9.17617	7.14931	7.57712	6.52447	8.93222	6.66802	5.98437	6.67683	9.38431	6.45151	6.45079	8.41626	5.91419	9.12608	7.39614	6.62695	7.03778	6.77837	3.01424	8.81319
TCGA-DD-AADN	898	0	9.40413	8.89301	3.58245	5.79209	7.22155	13.2213	9.38947	6.06021	9.93322	7.8324	9.5166	9.11242	9.36533	3.74545	4.49742	7.96527	10.2449	5.03264	10.2895	11.2789	4.73561	4.1778	4.58143	4.92227	4.74723	7.69029	7.45957	9.69078	6.9995	8.16166	5.66634	9.24557	6.13383	5.71508	6.9375	10.9788	5.86871	6.17743	8.50096	5.87474	9.247	7.03957	7.11481	6.62951	6.96672	3.05778	8.55297
TCGA-CC-A8HS	300	1	10.418	8.80003	3.99923	5.47983	7.37151	11.276	8.11735	4.93609	7.84909	6.56443	9.08654	8.19996	8.22088	5.12615	5.30851	7.87992	10.3112	4.50306	11.0547	11.411	3.78901	4.13582	5.30004	6.29279	6.343	8.54108	8.35265	8.72112	8.15134	8.31973	7.39315	9.53283	7.66763	6.49345	7.32782	9.07472	7.13189	7.3699	8.75536	5.2768	8.45994	7.45622	7.37775	8.16084	8.17697	3.06494	8.8502
TCGA-WQ-AB4B	395	0	9.67032	8.73222	3.31246	4.89445	7.51375	12.3942	8.72597	4.73345	8.98117	6.61051	8.02303	9.82295	9.21565	3.88157	4.3522	8.01097	9.14884	6.14301	10.5473	10.9677	3.58142	3.58397	5.22119	5.19705	4.54953	8.94371	8.50456	8.87354	6.90275	7.64994	6.22677	9.61985	7.03961	5.94768	7.2362	9.78361	5.95852	5.99494	7.1988	5.67606	8.75448	7.36624	6.25064	6.4644	7.29278	3.04764	7.94433
TCGA-FV-A23B	1852	1	9.88218	9.23712	3.62001	6.01814	7.01127	11.2849	8.61694	4.27109	7.6186	4.61196	8.93735	7.66755	7.37801	4.39723	6.03185	7.33927	10.0539	4.6128	11.3163	11.3891	4.40314	4.58351	5.18515	5.39328	6.15781	8.72841	7.43654	8.00819	7.49413	8.34619	6.5239	9.20936	7.58686	6.79616	6.30228	9.16455	7.08589	8.32371	8.60429	5.65418	8.56134	8.42305	6.65089	7.94623	7.43325	3.02563	8.01572
TCGA-FV-A3R3	366	1	10.0794	9.5302	3.72912	6.81446	7.44954	11.4106	8.76454	3.8131	7.37128	3.8752	8.30955	6.87142	7.07291	3.90471	5.87836	7.84058	9.65068	4.41059	10.8708	10.7819	3.92911	4.28585	4.62167	4.49799	5.3197	8.03094	6.75826	7.80983	7.60075	8.56106	6.44446	8.91744	7.04338	5.9399	6.1811	7.8862	6.11283	6.92144	8.59034	5.50683	8.03765	7.92224	6.29461	7.55857	7.15824	3.01424	7.45078
TCGA-G3-AAV0	476	0	11.0017	8.10645	3.30725	5.20425	7.34845	11.5904	7.85067	4.04871	9.07351	5.81447	9.66769	8.63398	6.60809	3.96041	4.74069	7.05527	10.3383	4.01057	9.47402	9.78831	3.61878	3.6481	4.38553	3.76935	4.20319	8.16269	8.93453	9.14055	6.81306	7.86364	6.28214	9.53112	6.27391	5.57405	6.50872	9.86616	6.18341	6.23273	7.12545	5.17382	8.48334	7.07914	6.94431	6.54798	6.68225	4.08356	8.75356
TCGA-5C-A9VG	328	0	10.7964	9.95307	3.31261	6.77533	7.98049	10.2544	7.73377	3.9053	6.65992	4.94387	7.66482	8.36884	7.72264	3.95374	5.21895	8.5706	11.2251	4.98326	11.6307	12.1611	3.68588	3.84543	4.8589	4.87122	5.74876	9.1846	8.57205	9.17452	7.88399	8.85819	7.80554	10.1193	8.26554	6.71926	6.78659	8.5871	5.92291	7.2539	7.67335	4.6243	7.09959	9.15142	6.84169	8.71879	8.17148	3.03112	8.98115
TCGA-BC-4072	1490	1	9.85569	9.36749	5.54311	6.71246	7.42389	12.6117	11.5349	6.75414	9.6977	7.76907	10.9143	8.09361	8.41575	4.21046	5.00152	8.3119	10.1023	5.06905	11.4884	11.5882	4.90666	5.38457	5.56091	6.40742	5.90283	8.17984	8.28881	8.93789	8.67271	8.7094	7.78424	8.97687	8.2605	7.14985	6.79133	9.54667	6.52602	7.39776	10.6872	6.74815	8.52174	8.61863	6.43196	8.22902	8.59881	3.0443	8.42381
TCGA-DD-AAVV	2455	0	10.9522	9.72137	3.76514	6.54722	7.77155	12.9507	10.3671	6.57198	10.0387	7.65338	10.961	9.65682	9.56859	4.33395	5.94814	8.59065	11.1128	6.25046	10.9276	11.7127	5.23532	5.10996	5.22387	5.26174	5.35344	9.51215	8.92508	9.01781	7.89685	9.04187	8.31692	10.57	8.46573	6.83605	7.16564	9.36194	7.29911	7.30993	9.8605	7.3455	9.70233	8.06354	6.57983	7.89105	8.19347	3.01424	9.9762
TCGA-DD-AADB	1242	0	10.7612	9.05934	3.82836	6.41973	7.33763	12.2561	9.03624	5.18348	8.15865	6.44991	10.0451	9.12439	8.71194	4.70078	6.1425	8.25862	10.6979	5.20809	11.0221	11.9549	5.55359	4.76191	4.32234	4.8887	6.64759	8.77187	8.99548	8.75381	8.28362	9.01606	7.60328	9.15734	7.67394	6.02007	7.0107	9.14685	6.94526	7.38235	9.95593	6.67993	9.09691	8.25592	7.30361	8.6364	8.25587	3.01424	8.72844
TCGA-DD-AAVQ	2728	0	11.2095	8.31332	4.99244	6.81883	7.85152	12.7368	10.1038	6.67659	9.30344	5.95641	9.83066	10.8152	10.842	4.47902	6.33933	7.6699	10.131	8.64915	11.1982	11.5068	6.21685	5.38463	5.42239	5.8207	5.34907	8.57309	7.82111	8.88142	7.50013	8.00089	7.14484	10.2118	7.7138	6.23534	6.98367	10.6249	7.40102	7.43053	9.60692	6.88391	9.58317	7.68532	7.16112	7.50545	7.4824	3.01424	8.58443
TCGA-CC-5258	129	1	10.1241	10.2508	3.8605	6.57658	7.30406	11.5914	8.44212	4.22744	6.92168	5.05613	8.85866	8.2873	8.42178	4.54892	5.89709	9.21695	9.62696	5.02857	11.6164	12.569	4.44816	4.3212	4.1876	6.2979	6.6432	8.69477	7.96783	8.98517	8.37393	9.11317	6.49236	9.54497	7.89368	6.24026	6.96462	8.58322	6.84275	7.82665	8.43464	5.61995	8.43783	8.4751	6.32595	7.66054	8.26686	3.07911	7.91726
TCGA-EP-A3JL	303	0	10.4414	8.57685	3.59639	6.10611	7.21017	12.4777	9.82595	5.12425	7.52341	6.86342	10.0264	9.37806	9.26777	3.80652	5.24786	7.86743	9.94963	5.19729	10.9903	11.1619	4.55928	4.41483	4.3256	5.29628	4.55752	8.66232	7.34285	7.9885	7.08795	7.80916	6.4565	9.75025	7.40801	5.66556	6.45625	9.66015	6.5696	7.13611	8.70086	5.77969	8.42565	7.38886	6.59862	6.96969	7.40729	3.01424	8.24105
TCGA-DD-A73C	701	0	10.7812	9.68751	3.4957	7.17866	7.56848	11.5433	8.09141	3.84429	7.30875	6.56249	9.31891	7.76907	7.09912	4.73399	4.24453	8.10423	10.5229	4.65296	11.0652	11.05	3.76366	4.2917	5.1321	5.20533	5.24545	9.28309	7.25546	8.33763	8.43012	9.0958	7.63396	8.7133	7.44428	6.3875	6.45042	8.25975	5.002	6.83616	8.76879	5.96409	8.19074	8.19062	6.1888	7.5716	7.88475	3.02993	8.45055
TCGA-G3-AAV1	359	1	9.31637	10.074	3.4957	5.56933	6.54126	11.3202	7.73877	3.95373	7.08499	5.18025	8.55722	10.2004	9.76428	4.63375	5.47576	8.9227	9.45697	4.95594	11.3278	12.0798	3.71835	3.86324	4.76638	6.04066	5.53526	8.87206	7.27976	9.00768	7.60334	8.17361	7.25444	9.57928	7.5585	6.54304	6.14597	9.62585	6.03109	7.06119	8.77583	5.76251	8.58747	8.75875	6.18379	7.68398	7.51542	3.01424	8.32434
TCGA-DD-AAEE	810	0	9.58861	9.9182	3.48194	5.70784	6.89194	11.932	8.49308	4.51674	7.89138	6.49444	9.7368	9.31335	8.56273	4.35175	4.77673	8.73841	9.25424	4.20006	10.5771	11.6604	3.90715	3.75666	5.03231	5.52555	5.23378	9.29483	8.49121	9.92592	7.99519	8.7647	8.53911	10.0894	7.6929	7.30375	7.02167	10.2799	5.56417	7.34418	8.52396	5.89495	8.83605	7.99554	7.01256	7.92621	7.629	3.05067	8.73952
TCGA-G3-A25T	1553	0	9.85501	9.13021	5.22741	5.59444	7.67555	12.1473	9.26081	3.92487	8.26888	6.82827	8.92131	8.13753	7.83698	4.66392	4.39098	8.30129	9.13074	5.27025	10.7924	11.4238	3.70272	4.00602	6.14059	4.52491	5.8013	8.49022	7.78364	9.41376	7.96114	8.95007	7.04763	9.18291	8.122	6.04799	7.38933	9.77606	6.87424	6.2339	8.86986	5.56923	9.10285	8.00485	7.55658	7.58729	8.33013	3.21437	8.30144
TCGA-LG-A9QC	425	0	9.45356	9.50153	3.41297	4.58836	7.16112	12.0087	7.41206	3.79013	9.13283	6.89086	10.0912	10.8419	11.0684	5.44727	6.15897	8.5269	9.30859	6.49707	11.2733	11.0616	3.63177	3.80382	5.71478	4.95537	5.11081	9.24359	8.65521	9.24354	7.98421	7.66033	7.49747	10.1322	7.13239	6.39965	6.79157	10.2283	5.86316	6.96751	9.07216	6.83413	8.96292	8.61044	6.53632	7.75258	8.00288	3.01424	8.71852
TCGA-ED-A82E	408	0	9.96582	9.48996	3.4263	6.13527	6.75195	12.3967	9.63683	4.28331	9.09289	8.01869	11.1585	7.97544	9.12686	5.38467	6.18828	8.2086	10.0122	5.42959	10.6341	12.0963	4.07754	5.55275	6.91401	4.17902	6.42142	8.54171	7.83164	9.02292	7.95247	9.26838	7.23888	9.09784	8.05068	6.30276	7.31078	9.34327	7.29917	7.69688	10.0083	6.1763	10.161	8.66417	7.45761	8.35655	8.70839	3.05448	8.80588
TCGA-DD-AACF	365	1	10.8594	9.39429	3.62601	5.64289	7.87254	12.4273	8.70132	6.9355	8.67401	7.04495	10.0011	8.93713	6.78089	4.06208	4.9792	8.08412	10.8293	4.69928	10.8308	11.2052	4.03238	4.168	5.28339	6.30378	5.07651	9.15334	7.81354	9.10155	7.76138	8.81605	6.9081	9.88655	7.65919	6.29923	6.69824	11.4676	7.49525	6.71705	9.40592	5.37891	10.0952	8.15553	6.84422	7.45236	7.39749	3.01424	8.30768
TCGA-QA-A7B7	94	0	10.9866	9.84292	3.5928	5.35079	7.41804	12.4813	7.94994	5.85831	9.9062	7.18574	10.3486	7.63097	8.36388	4.37815	5.70193	8.32844	10.8383	6.07969	10.385	11.2086	4.25233	4.45892	4.90928	5.81672	5.88693	8.2282	9.02178	8.64322	8.22075	9.42615	7.75386	9.7051	8.44851	6.77481	6.96687	10.4258	6.1392	7.41843	10.1329	6.4778	9.07256	8.79143	7.11529	8.36388	8.8153	3.01424	9.77042
TCGA-DD-AAC9	347	0	10.0543	8.03691	3.35114	5.81852	7.2601	11.0573	8.28182	4.54044	7.54608	4.97265	7.60077	8.94598	9.09314	4.12294	4.99935	7.33782	9.69236	5.04589	10.6696	10.6982	4.68441	3.7879	4.67232	4.60045	4.43032	8.52617	7.14902	8.58005	7.33061	7.97717	6.83325	9.39412	6.61646	5.81026	6.48705	9.01879	6.52103	6.42177	7.92239	5.34658	8.67653	7.23991	6.14953	7.069	7.2319	3.40121	7.81379
TCGA-DD-AAE6	141	0	9.68468	8.64479	3.25829	3.62106	7.45526	10.9584	6.8315	3.75091	6.02341	4.91563	7.61737	8.38547	8.061	4.04165	4.90018	7.63554	9.15754	4.20742	9.77018	10.3693	3.46936	3.30455	3.07706	3.72965	5.32888	8.41053	7.22157	8.46426	7.31518	8.32559	6.94989	9.57196	6.86125	5.83149	6.45618	10.6015	4.94787	7.45785	7.37917	5.70628	8.05395	7.6962	6.94309	7.26342	6.42867	3.02713	8.69355
TCGA-DD-A3A2	2131	1	9.03472	8.12694	3.28959	6.49204	6.13616	10.7579	6.79268	3.79551	6.12818	4.71983	7.49546	6.11928	7.00737	3.90284	3.58735	6.83413	8.85957	3.96719	9.74321	9.73222	3.65673	3.42247	4.85672	3.76494	4.3441	8.31743	6.13363	7.82404	7.13528	7.68679	6.01573	8.22606	6.1786	5.45542	5.75113	8.30814	4.23904	5.85789	7.44255	4.87589	7.58236	7.10846	5.20221	6.46275	6.68083	5.41115	7.30732
TCGA-DD-A39Y	171	1	10.476	9.97147	3.36447	5.23773	7.49006	11.8398	8.4776	3.81895	7.5092	5.68322	9.52048	10.1855	10.1332	4.35317	4.53411	9.51454	10.1199	4.66318	11.8004	12.3298	4.04092	3.82206	5.25044	5.8172	5.44357	9.53682	8.56527	9.95811	8.026	9.47733	7.31921	10.5377	7.61202	6.74365	7.79934	9.61161	6.78124	7.18372	8.84397	6.20338	8.59524	8.03968	7.48088	7.68238	8.26613	3.01424	9.28578
TCGA-BC-A112	153	1	10.2002	9.71474	3.55281	5.68181	7.10468	11.7087	9.96471	5.31436	6.98957	5.50912	8.2945	9.07552	9.53647	4.14874	7.61327	9.0213	9.76914	5.46643	11.0613	11.9228	3.68194	4.63795	5.1308	5.45101	6.11688	8.67049	8.74218	9.60954	8.41585	8.74889	7.76948	9.81746	7.65713	7.16574	6.55718	9.51296	8.0754	8.14017	9.80908	6.47388	9.36669	8.97946	7.63676	9.06935	8.08587	3.03083	8.35038
TCGA-ZP-A9CZ	706	0	9.96731	10.0108	3.91468	7.70486	7.31548	11.8911	9.67954	5.64818	9.22258	5.41865	10.2006	8.63951	9.11838	4.57868	6.71557	8.12806	9.69471	5.09474	10.8393	11.1561	4.9177	5.06768	5.40425	6.32852	5.50305	8.57184	7.90395	9.22223	7.66916	9.02403	7.69316	9.67299	7.60109	6.73427	6.79265	9.71731	6.75195	7.97445	9.44634	6.08409	9.10703	8.35569	7.18866	8.02495	7.61119	3.01424	8.21668
TCGA-CC-A3MB	315	1	10.4186	9.6485	3.50285	5.52177	7.53904	12.3216	7.76173	3.72455	8.50616	6.64153	9.60278	10.4354	10.1582	4.6612	5.36561	8.65538	10.0192	5.98008	11.2394	12.4049	4.28335	3.79307	5.33069	7.08585	6.04589	9.48442	8.71045	8.90902	8.56757	9.09898	7.88973	9.86911	8.14227	6.98553	7.24917	9.10478	6.89776	7.50775	9.35013	5.7434	9.35838	8.48707	6.84452	7.89335	8.87692	3.39014	9.16467
TCGA-DD-AAE1	552	0	10.22	8.81618	3.3713	5.24996	6.84715	11.187	7.65189	4.06854	7.70021	5.63594	8.79641	9.55647	6.98505	4.18643	5.10723	7.74086	9.69859	5.88638	10.9875	11.4278	4.1135	3.86859	5.13211	5.01868	5.78102	8.3182	7.18251	8.27679	7.1487	7.98957	6.31632	9.58352	7.59178	5.69302	6.20904	9.40799	5.91929	6.05475	8.03218	5.43729	8.18121	7.35627	6.5999	7.30934	7.0233	3.2684	7.78471
TCGA-EP-A3RK	363	0	10.9958	9.19562	4.55756	7.31885	7.7143	12.7902	11.3712	5.84525	9.34324	7.64706	10.5388	9.53354	9.37279	4.92329	5.08696	8.37703	9.78871	5.71744	10.8587	11.9164	5.48005	5.85604	5.2109	6.00631	5.22215	9.08576	8.05973	8.72469	8.32624	8.86308	7.35017	10.1892	8.38286	6.79496	6.94167	9.78035	7.1257	7.90384	10.0745	6.76198	9.35792	8.2389	6.93552	7.77102	8.52772	3.01424	8.61797
TCGA-G3-A3CG	673	0	10.5373	9.40381	3.48259	5.01396	7.55654	12.975	9.20036	4.51877	10.3	7.48377	11.0075	7.71356	6.6551	3.91	5.37419	8.12146	10.8891	4.45323	10.4672	11.0126	3.8598	4.12162	4.66214	5.29498	5.22185	9.33296	7.74132	8.57222	8.26695	8.5661	7.17338	9.76139	7.56896	6.75846	7.14651	9.50873	6.97669	7.11492	9.87354	6.70473	9.01187	8.28714	6.36768	7.65182	8.24692	3.01424	8.35274
TCGA-DD-AA3A	410	1	10.5538	10.3753	8.69157	5.27473	8.15713	13.025	9.28449	6.22218	9.09248	7.61825	10.3587	11.8605	11.4036	4.88283	4.14987	9.13044	11.029	8.33524	11.1265	12.6972	3.89337	4.55876	7.04271	6.36922	6.98824	8.63063	8.67044	9.64977	8.67277	9.66621	7.11485	10.1194	8.14015	6.96714	7.52391	9.10703	8.28715	8.656	10.3226	7.45913	10.1609	9.59124	7.34484	8.39779	9.14379	3.03778	9.14011
TCGA-BC-4073	849	0	11.0534	10.4947	4.70855	7.32474	8.08958	13.1617	9.71992	5.11944	9.3178	6.43944	10.1773	9.91691	10.5478	4.76636	5.14371	8.68074	10.777	6.80172	12.1846	12.048	5.05869	5.49765	5.46401	6.57818	6.17796	9.1234	8.32812	8.62839	8.72346	9.31026	7.48428	8.97792	7.75857	7.1275	7.08205	8.78118	6.709	7.42022	10.5618	6.69994	9.14766	8.74766	6.62557	8.28092	8.71194	3.04174	8.23969
TCGA-DD-AACK	9	0	10.8501	9.2575	3.34578	5.20834	7.47627	11.8441	8.1915	3.70559	8.42586	5.69383	9.2955	8.26882	8.41787	4.24061	4.79719	8.43594	10.2521	4.48778	11.1134	11.2843	3.98648	3.87224	5.32738	5.55869	5.10488	8.96862	7.82627	8.46456	8.13521	8.68089	7.04395	9.02996	7.36342	6.49915	6.61219	9.72762	6.84251	7.42638	8.60504	6.06991	9.00227	8.19791	6.43687	7.95484	8.21162	3.01424	8.19728
TCGA-XR-A8TE	925	0	10.5494	8.92464	3.25829	5.86002	7.10647	11.6747	8.0393	3.58501	7.84101	5.85827	9.5801	12.2722	12.3562	4.61167	4.73343	8.12322	10.3368	9.0723	11.5346	11.9756	3.72284	4.05817	6.75654	4.3271	6.13791	8.92882	7.51348	8.32677	8.50484	8.06615	7.27924	9.90129	7.76676	6.48703	6.43475	9.56818	5.35726	6.61935	8.96141	5.93704	9.39354	8.091	6.47141	7.51967	8.13225	3.28203	8.94666
TCGA-G3-A25V	860	0	10.149	8.83	3.67527	6.13613	7.17737	12.3172	9.12278	4.20678	9.14988	5.60844	8.57694	8.02018	8.45576	4.28456	5.15684	7.82231	9.88074	4.53183	10.412	10.9288	4.65258	4.47951	4.91327	4.18154	5.01959	8.40856	7.05545	8.36169	7.84104	8.31536	6.63741	8.69144	6.96289	6.05082	6.54079	9.47316	6.65714	6.43856	8.90521	6.06485	8.80972	7.67177	6.36849	7.63432	7.65684	3.52988	8.03703
TCGA-DD-A4NA	1008	0	10.0384	10.204	4.1299	6.81204	7.08418	13.2082	9.82156	4.14977	9.57236	6.77897	11.2271	8.39793	9.43478	4.89725	5.55931	8.55297	10.0225	6.26754	11.3633	11.6661	5.15085	6.51506	6.76401	5.86232	5.71391	9.14841	8.01674	8.83432	8.40778	9.122	7.34938	8.58451	7.94787	6.81319	7.08996	8.93613	7.64731	7.3279	11.1853	6.93603	10.1564	8.74538	6.61397	8.49168	8.59714	3.01424	8.25672
TCGA-DD-AAD3	1295	0	10.7437	9.3256	3.30754	6.07551	7.386	12.6922	9.01149	4.4512	9.09536	7.67003	10.674	9.23641	9.63836	4.45193	5.49575	8.06255	9.25432	4.71425	10.7322	11.6132	3.79989	4.34275	5.47396	5.69157	5.89252	8.68033	8.11297	8.52634	7.95904	8.76296	7.07647	9.50838	7.1857	6.29671	6.6794	9.05964	6.79459	7.4915	9.38209	6.22611	9.77567	8.06206	6.7235	7.69079	7.62519	3.02953	8.59761
TCGA-DD-A118	3437	0	10.9782	9.98061	3.44203	5.73695	7.5257	10.7477	8.31743	3.78257	6.60528	5.18737	7.95858	8.51545	8.80312	3.99086	4.39634	8.44647	10.7876	5.16797	11.3602	11.6734	3.60056	4.15353	4.64189	4.3142	5.63777	8.58393	7.76722	8.20856	7.68227	8.51727	6.94626	8.98324	7.93463	5.95064	6.0081	8.14394	6.18708	6.23188	8.89949	5.61178	8.80387	8.15375	6.47974	8.24426	7.56492	3.02422	8.42855
TCGA-CC-A9FV	0	0	10.1078	8.8811	3.65849	8.74203	6.84227	13.0008	10.7827	5.10102	9.00263	7.80343	11.0301	8.9947	9.36475	5.07011	8.96745	7.95391	9.24997	6.35798	11.2657	11.3094	3.97719	5.40325	4.43661	5.01461	5.56124	8.53125	7.5148	8.67297	7.94628	9.04109	6.79469	8.82495	7.66559	6.34646	6.69162	8.83812	5.72194	7.58248	9.47314	6.28835	8.66976	8.39522	6.81252	7.55427	7.76706	3.08244	8.19891
TCGA-ED-A459	910	0	10.9927	9.36412	3.48594	6.04639	7.71316	12.4779	11.5635	8.07073	10.2205	7.66995	10.8454	9.90495	10.0265	5.03338	6.71808	8.51732	10.2688	6.90325	10.8926	11.8916	3.70817	6.92184	4.9328	6.66995	5.1124	9.64103	8.38634	8.47707	7.74787	8.90423	7.41326	9.35897	8.68604	6.72341	6.94835	8.84389	7.26114	8.22185	10.7989	7.19822	9.74811	8.45286	7.03183	7.80047	7.91055	3.01424	8.52217
TCGA-RC-A7SB	588	0	9.86951	8.40636	3.69433	6.7724	6.74153	10.8428	7.65764	3.90063	6.69619	5.62679	8.25493	9.08591	8.00291	4.08622	5.17861	7.83513	8.01789	4.42041	10.7995	10.7735	3.56601	3.69287	4.31619	5.01883	4.78827	8.56132	7.95212	9.34853	7.50564	8.22863	7.02438	8.91664	6.97036	5.79124	6.04731	8.88322	6.34125	6.8372	8.18386	5.39529	8.51316	7.69155	6.12997	7.37499	7.53878	3.02392	8.0802
TCGA-WQ-A9G7	30	0	9.43781	8.73356	3.25829	4.74732	6.72935	12.2717	7.46314	4.5792	8.55231	6.61055	9.67333	8.65673	9.45062	4.22379	5.01042	8.6734	8.99556	5.16387	10.2317	11.1344	3.52569	3.62718	6.68759	4.48739	5.91125	8.58605	7.89006	8.9726	7.03002	8.31087	6.73719	9.54824	7.06768	6.23118	7.48923	8.69613	6.87913	6.15426	8.45279	5.34816	8.9476	5.92245	7.36358	7.4173	7.76221	3.83229	9.1748
TCGA-DD-AAEA	575	0	10.1329	8.40241	3.41203	5.19256	7.1457	11.8902	9.05298	6.60438	9.22461	6.15446	9.35559	10.3876	10.6949	3.95718	6.75859	8.11942	8.45958	6.09124	9.88526	9.98492	4.03196	4.19523	5.42429	5.30378	5.2794	9.15642	8.58188	9.38608	7.06376	7.84862	7.04881	9.45215	6.94059	6.38364	6.84028	9.94896	6.50312	7.92978	8.88066	6.20477	8.901	8.03294	6.97075	7.2008	7.0746	3.03887	8.76946
TCGA-G3-A7M7	361	0	10.51	8.75469	3.51994	4.51171	7.25662	10.9912	8.52884	3.81884	6.98302	5.40222	8.75474	9.6526	8.99708	3.52887	4.37465	8.03145	9.72856	5.11754	11.3943	11.6227	3.56643	3.80373	5.14898	4.95019	4.58976	8.95485	8.84078	9.03491	8.34737	8.80418	7.68623	9.33365	7.10945	6.81557	7.32212	8.38878	5.71651	6.16495	8.41462	5.65495	7.82951	7.50313	6.21914	7.6272	8.70922	3.01424	9.2648
TCGA-BC-A10T	837	1	9.17811	9.21766	3.28915	7.94428	6.61367	10.666	7.90336	4.02936	7.29779	5.57892	9.78451	9.63437	9.75415	4.20546	5.29472	8.20219	8.95449	4.9915	10.7128	11.2245	3.96883	3.76261	4.70521	5.66338	4.78873	8.40278	7.06695	8.38168	7.26472	8.5928	6.27935	8.55868	7.35359	6.13198	6.26658	9.02464	5.97509	6.89458	8.13793	5.82024	8.30411	7.40275	5.76467	7.52023	7.09935	3.04262	7.45
TCGA-DD-AADP	458	0	10.1417	9.5984	3.60093	7.64901	7.58453	11.3628	7.94949	4.58565	7.28678	5.90896	8.71319	8.99245	8.5988	4.284	5.57885	7.66947	10.366	4.93017	10.833	11.0637	4.39338	4.0873	5.89971	4.87573	5.48464	8.81894	7.70347	8.24516	7.30762	8.2439	6.58472	9.31206	7.72539	6.11305	6.37493	9.00573	6.73269	7.82579	8.3834	5.20509	8.78535	8.10578	6.38694	7.66141	7.36979	3.07978	8.19646
TCGA-DD-AACT	1562	0	10.8109	9.62634	3.33357	5.75048	7.1659	12.7327	10.6964	4.71278	9.97703	7.07875	10.7757	9.06177	8.21583	4.19782	5.89054	7.32798	10.3881	5.30728	10.3373	11.1628	3.95241	4.79932	4.44058	3.84228	5.12364	8.64924	7.50985	7.58559	7.13401	7.93384	6.55887	9.50249	7.18177	5.73556	6.26684	8.79286	6.55289	7.35694	9.41884	6.31395	9.05687	7.40063	6.77234	7.0619	7.15837	4.28631	8.44259
TCGA-UB-A7MA	848	0	10.0986	9.85694	3.96566	5.35267	7.13171	12.1932	9.36377	4.0818	8.24572	6.30055	10.0222	8.78899	9.00184	5.53584	6.70724	8.17241	9.80416	4.68209	10.6697	12.3111	4.64005	4.00675	6.51185	6.59491	6.16418	8.50202	9.73926	9.46211	7.80438	8.763	8.06076	10.3907	7.84864	7.04481	6.9157	8.78776	9.10463	8.17209	9.36491	5.92982	9.11981	8.27705	9.12967	8.55156	8.4175	3.03391	9.01193
TCGA-DD-A73D	693	0	8.91818	8.60337	3.25829	3.43466	6.09483	10.7405	6.93997	3.55907	7.80692	4.28981	8.90334	9.31399	9.05681	4.56197	3.38901	7.15348	8.85708	3.93273	10.1386	11.5238	3.59556	3.41431	5.52007	3.59916	6.09644	8.70285	7.53045	9.37053	7.70287	7.92214	8.33954	10.0078	7.11569	7.13988	6.4449	8.38366	4.72748	6.63381	8.48696	5.68243	7.33305	7.71685	6.59746	8.31344	7.67959	3.03956	7.67601
TCGA-DD-A4NB	989	0	9.70505	8.97398	4.30141	6.50069	6.9442	11.478	8.46669	3.90779	7.66564	6.27136	9.67575	9.21887	9.6578	4.69057	5.92683	7.59975	9.6409	4.73197	10.7366	11.3158	3.86027	4.34345	4.55031	5.22843	4.86606	8.40001	7.27326	7.81146	7.94921	8.53687	6.4792	8.60692	7.4367	6.0203	6.36439	7.62647	5.29406	6.79083	8.86198	6.0028	8.436	8.041	6.20874	7.26168	8.20738	3.01424	7.79386
TCGA-2Y-A9GT	1624	1	10.3745	8.95928	3.31795	6.30645	7.322	12.78	10.7227	6.52495	10.3092	6.24262	10.1733	7.82398	8.61266	3.9129	4.70659	7.0965	10.3701	4.83464	10.3995	10.143	4.81806	5.62306	4.96374	5.70491	4.91464	8.41324	7.15747	7.9536	7.376	8.00269	6.68318	8.37269	7.53737	5.97526	6.24436	9.49223	6.28864	7.52024	9.90134	6.67944	9.75209	7.70718	6.16516	7.1029	7.08814	3.03282	7.74568
TCGA-DD-AADL	636	0	10.6211	9.30055	3.25829	5.07374	7.45548	11.6465	7.34978	4.49512	7.65099	6.46468	9.23248	8.9177	9.27873	4.85272	5.18317	8.13347	9.24666	5.31682	9.90798	11.1246	3.55302	3.78705	5.41134	5.72664	5.92158	9.32888	7.55427	8.6502	7.71222	9.00831	7.18867	9.08377	7.66928	6.61583	6.63859	9.73925	5.91934	8.12412	8.58917	5.49076	9.34441	8.25154	6.5275	7.9395	7.45358	3.01424	7.88257
TCGA-DD-A1EG	1372	1	10.5187	9.30459	3.66993	6.59586	8.1378	12.8722	9.61961	5.00201	9.66363	7.21043	11.1464	10.1739	9.0448	4.1291	5.23119	8.1521	9.92952	5.38204	11.041	12.2875	5.55432	4.49018	4.73098	5.75745	6.05565	8.94511	8.50995	8.20969	8.2085	8.90096	6.88326	10.0586	7.44066	6.13223	6.96571	9.531	7.08427	7.15077	9.6151	6.64121	9.65395	8.12155	6.7233	7.65668	8.3384	3.01424	8.68699
TCGA-DD-A4ND	2746	0	10.1121	9.8452	3.61647	7.00765	7.36772	11.6153	8.95923	4.78697	8.24495	4.58704	8.58982	7.75676	8.82365	4.14516	6.71609	8.17699	9.6895	5.32717	11.3684	10.8797	4.68373	5.28868	5.22271	5.52362	5.48287	8.06034	7.99366	8.14714	7.62593	8.41009	6.7549	8.39642	7.55215	6.11669	6.65917	9.55232	6.49949	6.75939	9.23846	6.08491	8.35794	8.39104	6.37621	7.44951	7.72339	3.49932	7.72318
TCGA-2Y-A9H6	357	0	9.86435	9.21321	3.93286	7.0125	6.85889	11.2683	8.87461	4.72642	7.75823	5.57054	8.83704	9.62881	6.65009	4.32855	6.15903	7.94169	9.74799	5.1678	11.0874	11.1257	4.65223	4.98369	4.95476	4.5296	5.10398	8.35741	7.55786	8.56295	7.62725	8.47642	7.01041	9.27301	7.58121	6.24979	6.31967	8.76236	6.46812	7.01307	8.39768	5.69298	8.4951	7.68429	6.43266	7.53356	6.91814	3.01424	8.42194
TCGA-DD-AAW1	1989	0	9.7384	8.74925	3.33841	4.71423	6.34739	11.6383	9.14724	3.911	7.71761	5.87185	9.44976	8.75104	8.35204	4.46807	4.8858	7.15692	9.38692	4.23888	11.1238	11.0198	3.67177	4.26862	4.65227	4.50151	5.22769	8.59633	6.83704	8.64594	7.65864	8.17485	6.89989	9.96982	8.3868	5.95129	6.05281	9.66386	5.81123	6.81188	8.87488	5.49689	8.41664	7.86632	6.31988	7.24276	7.07888	3.02683	7.66089
TCGA-DD-A1EA	2415	0	10.142	9.72804	3.46832	6.06718	6.72306	11.8589	11.0046	7.21428	9.59303	6.26963	10.163	8.72461	8.84808	4.37995	5.52427	8.51791	9.98132	4.60183	10.8234	11.1659	4.242	5.93124	5.0705	5.71722	5.11152	9.03219	7.72466	8.77147	8.46996	9.03196	8.17665	10.0547	7.97762	7.05859	6.34845	9.37879	6.57809	8.41276	9.81423	6.80014	9.48984	9.25768	6.4125	8.5722	8.03647	3.04832	8.65885
TCGA-ED-A66Y	296	1	10.6485	9.53665	3.70683	4.52169	7.4711	9.6768	6.68588	3.72972	6.2262	4.26418	8.11213	7.32457	6.74514	4.58246	5.14381	8.09813	9.96509	4.47659	11.3284	11.1834	3.52934	3.61299	3.01522	3.66153	6.08279	8.32986	7.36638	8.23315	7.39333	8.31034	7.01447	9.10283	7.46377	6.30835	6.54601	8.54865	6.56334	7.08378	7.47744	4.50757	7.59126	8.50574	7.39084	7.89647	7.5038	3.01424	7.75676
TCGA-DD-AACH	195	1	9.91064	10.1584	3.38789	6.12695	7.71981	12.0236	9.19845	5.26734	8.41131	6.70482	9.88538	9.32072	9.70629	4.61206	6.80487	9.19012	10.3842	5.72368	11.1903	11.9461	4.05323	5.02723	5.54542	7.38279	5.70604	9.38087	8.25201	9.25305	8.47473	9.6333	8.10865	10.5055	7.81233	6.83045	7.79356	10.1619	7.2479	8.75995	9.68616	5.96446	9.73219	8.97603	7.63263	8.47526	8.70408	3.04164	9.16906
TCGA-XR-A8TC	1339	0	10.4855	9.4617	3.42724	5.58147	7.72879	11.8409	7.16152	4.41194	8.45618	6.78949	9.35993	8.78565	9.13115	4.29042	4.24374	8.22895	9.76182	5.09258	11.098	11.8428	3.60431	3.59317	5.99686	7.19641	6.31057	8.78072	7.44467	8.19749	7.87979	7.49156	6.62759	9.63518	7.28446	6.2936	6.29363	8.78518	6.68905	7.39075	9.38547	5.96635	9.43307	8.39152	6.79504	7.70389	7.8739	3.01424	8.15054
TCGA-DD-A3A4	612	1	10.5542	8.30484	3.25829	6.18242	7.21557	10.935	6.56327	3.53224	6.36989	4.76816	8.16666	8.27	8.52412	4.04714	4.30635	6.94796	10.1438	3.65634	10.8753	10.7984	3.51721	3.41467	4.16347	4.49948	4.32655	8.24836	7.66139	8.56977	7.95522	8.36094	6.99068	8.6488	6.90156	6.11951	6.15005	8.67446	4.82165	6.37556	7.94007	4.996	7.22523	7.56224	5.82527	7.5106	7.91274	3.08291	8.37668
TCGA-DD-A11A	79	0	9.58116	9.08738	3.25829	7.64969	7.01906	11.2497	7.86449	5.52939	6.96537	5.02042	9.41818	10.8241	10.356	4.83818	4.46685	8.53957	9.64952	5.15727	11.0992	11.8896	3.6353	3.67596	4.64365	5.80488	5.89902	9.63606	7.99094	9.1466	7.60934	8.77359	7.69639	8.83992	7.7368	7.06991	6.81402	9.19703	5.99105	7.05277	8.75675	6.09868	9.50018	7.97496	6.23779	8.05933	8.14692	3.01424	8.24453
TCGA-DD-AADF	115	1	10.5535	8.34361	3.30376	6.22607	7.09123	11.7903	8.81601	5.58216	9.1654	6.52632	9.58903	9.98107	9.82024	4.12615	4.54099	8.04525	10.476	5.87819	9.88121	10.7201	3.96305	3.94432	4.9439	5.42969	4.33955	7.71341	8.59011	10.1381	6.94517	8.17384	6.44577	10.0745	7.3895	6.59998	6.7235	10.1762	5.41691	6.4547	8.61381	6.21528	8.13387	7.97809	6.83147	7.44231	7.72361	3.01424	8.11473
TCGA-ZP-A9D0	1091	0	10.0814	9.25331	3.30464	6.58301	7.11494	10.683	7.41601	3.99482	7.12533	6.44306	8.92537	8.24282	6.979	4.36108	4.78355	8.56235	9.47001	5.34978	10.8202	11.3867	3.69895	3.93712	4.30059	4.02701	5.5192	8.87011	8.14232	8.52007	8.0847	9.14408	6.41259	9.43998	7.39378	6.67294	6.87852	8.42644	6.02547	6.93878	8.35469	5.24589	7.84468	7.75159	5.95862	7.68554	8.08299	3.14971	8.35876
TCGA-UB-AA0V	314	0	9.28302	8.60194	3.32169	6.37474	6.63597	10.8759	8.18912	4.11905	7.51973	5.57737	8.2999	7.4028	7.68522	3.86233	5.72913	7.19856	9.37848	4.76778	10.3304	10.2918	3.59987	4.55174	4.98065	4.75077	4.89948	8.30891	6.46639	8.00026	7.22466	7.84975	6.18486	8.36529	6.90798	5.88986	6.14816	8.40832	5.3489	6.35437	7.86453	5.05826	7.91706	7.50464	5.6979	7.01842	6.85772	3.94809	7.98369
TCGA-MR-A520	229	0	9.82122	8.77429	3.38086	5.0045	6.64127	11.2024	7.44112	3.56118	7.09205	4.44202	7.96261	7.08183	7.58929	4.02442	4.18077	7.22408	9.25768	3.99276	10.0654	10.3968	3.55646	3.69015	4.4452	3.9895	4.57946	7.9652	6.97726	7.98409	7.255	8.24149	6.25985	8.13589	6.57304	5.79533	6.03189	7.87269	4.81714	6.40045	7.62229	4.66296	7.81157	7.33997	5.69855	6.85309	7.37746	3.02723	7.68418
TCGA-RC-A6M5	15	0	9.66267	8.8123	3.4177	5.54836	6.83662	11.5779	7.94212	4.0458	7.6859	6.02173	9.07075	9.5597	8.98403	4.31367	6.13781	7.62932	9.98372	4.04226	10.548	11.386	3.871	3.95619	4.67075	4.38755	4.55222	8.08247	7.41482	7.87619	7.31432	8.11759	6.63363	8.70928	6.99814	5.82747	6.2585	7.97346	5.11031	6.15895	8.65575	5.50785	8.14223	7.89147	6.13879	7.19587	7.36015	3.05477	7.83639
TCGA-EP-A2KA	627	1	10.3252	8.5556	5.38322	6.20419	7.64364	14.1196	11.7382	6.25872	11.1675	9.08396	11.5705	9.96986	7.42983	4.43084	5.16394	8.41977	10.3168	5.15285	10.5484	12.0634	4.17878	5.18498	6.35516	6.58192	5.13827	8.982	7.56609	8.55699	8.03787	8.90203	6.50394	9.51495	7.10549	6.27604	7.1172	10.6274	7.0069	7.79617	9.90233	7.35904	9.76371	7.92482	7.19208	7.10419	7.80412	3.02733	8.92078
TCGA-DD-AAE7	644	0	9.63534	8.12241	3.25829	6.23404	7.00676	11.2116	8.49869	4.38517	8.04472	6.02676	9.14927	9.07208	9.44208	4.27577	4.8834	7.40078	9.49277	4.61219	10.8007	10.4182	3.62002	3.78714	4.97533	4.26982	4.92694	8.07877	7.26037	8.09413	7.35574	7.95384	6.47573	8.50922	6.90445	5.63093	6.27547	8.2977	5.69592	6.35684	7.99512	5.01853	8.0152	7.52894	6.18786	7.01221	6.95384	3.95533	7.59626
TCGA-DD-AAE4	608	0	9.23973	7.79308	3.46923	6.22806	7.10689	12.4918	10.528	6.05344	9.36779	5.94018	9.37906	12.2512	12.6366	4.01856	4.06741	7.29038	9.19789	7.16778	10.1634	9.7386	5.09603	4.37367	5.02556	4.66148	3.97587	7.8867	7.03125	9.25162	7.29116	8.03695	6.1266	8.9857	6.41559	5.76442	6.98979	10.332	6.05464	6.50159	7.56472	5.71732	8.29322	7.0419	6.69496	6.34337	6.43037	3.03152	7.27419
TCGA-DD-A4NF	942	0	8.97557	9.09093	3.35114	4.73471	6.42336	11.0323	7.86965	3.68504	7.05501	5.76329	8.46196	8.05813	8.09665	4.13678	3.86261	7.97961	9.05969	4.05442	11.6397	11.2859	3.567	4.03169	4.64992	4.76378	5.05485	8.79663	6.8685	8.14068	8.20428	8.68274	7.0392	10.2911	8.3007	6.45314	6.26628	9.43194	5.44544	6.89939	7.94087	5.4602	7.75342	8.67578	5.9984	7.60455	7.87425	3.09907	7.83999
TCGA-BW-A5NP	0	0	10.167	9.98873	3.30449	5.036	7.80073	11.409	7.24684	3.64552	6.75807	5.52191	8.23263	10.2219	9.60008	5.04764	4.57667	8.72694	10.649	5.12017	11.5951	12.445	3.65525	3.49622	5.91197	5.29227	6.72241	8.86392	7.67144	8.48886	8.38714	8.28601	6.44811	10.1468	7.81705	6.31692	6.19237	9.08263	6.24588	6.71442	8.57695	4.81872	7.27558	8.74924	7.28309	7.80456	8.26038	3.01424	9.02881
TCGA-RC-A6M3	0	0	9.95791	9.31802	3.77048	4.59477	7.04595	11.4824	9.06925	5.05182	6.91388	5.42542	8.53077	13.6711	13.2521	4.70138	5.01496	8.14113	10.8079	11.9055	12.0352	12.1444	3.87957	4.29502	5.77923	8.01196	5.29983	8.46245	7.93831	8.71369	7.98579	8.34057	6.31025	9.11875	6.99631	5.97745	6.40346	9.88542	5.69187	6.07664	8.90058	6.37296	8.33536	7.7876	6.96365	7.55697	8.51462	3.01424	7.97498
TCGA-DD-AACP	415	0	10.4298	9.17284	3.48117	5.39719	8.10764	11.8956	7.45717	3.90032	6.76603	5.95251	9.11056	10.1626	9.44627	4.86491	6.67396	8.69587	10.3398	5.07011	11.4485	12.4855	4.08411	3.61075	5.00433	4.90629	6.29856	9.10079	8.72919	9.19881	7.87818	8.85353	7.40099	9.95585	7.65003	6.82896	6.7022	9.4855	6.49339	7.13839	8.51266	5.42758	8.81954	8.5661	7.00005	8.32753	7.9366	3.01424	8.68709
TCGA-DD-AAE0	555	0	10.5531	9.50224	3.37892	5.44986	8.07998	12.2685	9.03407	4.44213	8.32299	7.29314	9.51424	9.47421	10.165	5.01447	5.16882	8.16928	9.89218	6.31044	10.4606	11.7174	4.19171	3.82188	6.25745	5.33372	6.19798	8.56164	8.52566	10.0001	7.59419	8.39536	7.50686	10.1255	7.01252	6.9609	7.29627	8.99262	7.00657	7.0093	9.0038	6.31274	8.9617	8.19919	7.94848	8.11336	7.93857	3.01424	9.4711
TCGA-BC-A8YO	562	0	10.3118	9.59709	4.99743	6.88829	7.57558	12.8323	10.738	6.9292	9.83689	5.70851	9.99106	9.93105	9.89257	5.11021	8.41331	8.74098	10.5419	5.67018	11.7122	11.6168	4.80281	6.35892	6.08874	6.6879	6.23316	9.07428	7.93036	8.72136	8.4942	9.23637	7.80223	10.1016	8.21175	6.79479	6.83818	10.5879	7.29347	9.33687	11.218	7.213	10.376	8.68149	7.26713	8.20332	8.23064	3.01424	8.37905
TCGA-DD-A3A9	931	1	10.3037	8.75349	4.06524	5.48736	7.43731	12.1438	8.91746	4.5877	9.14484	7.16967	10.1123	8.69603	7.11676	4.5266	4.98811	7.66791	9.88374	4.54728	10.7387	11.884	4.11389	3.87508	5.95899	4.17827	5.63122	8.72288	8.94276	9.61019	8.27929	8.85825	7.21399	10.1983	7.3153	6.4517	7.48727	9.33494	7.60849	6.10244	9.16225	5.97724	9.70451	7.5368	7.40661	7.70832	8.21176	3.04508	8.89774
TCGA-CC-A7II	399	0	10.7604	8.9175	3.25829	5.34814	7.62119	11.031	7.9509	3.73394	6.73423	5.14085	7.80051	10.2134	10.614	4.84484	6.67094	9.03922	10.3507	6.83795	11.6874	12.9582	3.52175	3.52151	4.0688	5.62685	5.82442	9.15147	10.6401	9.71973	8.37579	9.58751	7.87256	9.68314	7.74272	6.79184	7.84726	9.00695	8.99515	7.39794	7.6485	4.47349	8.08623	8.39967	8.74662	8.63111	8.03521	3.01424	10.1755
TCGA-DD-AAD1	564	0	10.4051	9.80003	4.16469	7.1997	7.63786	11.9501	9.29749	6.03616	9.13532	7.15709	9.82035	7.81499	8.20494	4.60888	7.39029	8.41053	10.2061	5.51697	11.473	11.4156	5.71734	5.55355	5.54902	5.5221	6.13514	8.86645	7.75474	8.60698	8.34003	8.92814	7.36802	8.92813	7.48708	6.57943	6.98526	9.0429	7.427	7.55996	9.47745	6.18072	8.36645	8.50436	6.88115	8.11297	8.00207	3.50926	8.42264
TCGA-XR-A8TF	693	1	8.48453	8.77623	3.30667	6.73317	6.253	10.7138	7.34069	3.89354	6.80051	5.79002	8.44891	10.4528	10.1869	4.77782	4.11645	7.6137	8.7136	6.87943	10.4429	11.2246	3.8754	3.5223	5.44682	4.18629	5.28781	8.98671	6.89193	8.25438	7.07534	7.70894	6.66378	9.74789	7.0669	6.30575	6.43915	9.14197	5.64194	7.10321	8.4788	5.78142	8.55021	7.34724	6.01128	7.31854	6.64454	3.044	7.9472
TCGA-G3-A6UC	671	0	9.78464	8.79398	3.25829	4.32156	7.56352	11.8322	7.6257	3.82357	9.2504	5.39994	10.6132	10.5813	9.97895	5.10018	4.28161	7.27944	9.56276	4.56301	10.4515	11.8217	3.56786	4.17514	6.5145	5.24193	5.83175	9.21028	7.44655	8.61814	7.50561	8.43272	7.06562	9.63729	6.80337	6.06756	6.50174	8.70897	5.4141	7.13302	9.10212	6.88713	8.94087	8.13932	6.1787	7.4298	6.79688	3.01424	8.51454
TCGA-DD-A1ED	2301	0	9.33982	8.38358	3.73709	5.89406	6.63044	11.6596	9.85975	4.11422	8.50631	6.31	9.5114	8.73226	9.49069	4.02143	4.3505	7.17288	9.35654	5.02996	10.3238	10.1564	4.09066	4.64658	4.33343	4.41922	4.6715	8.19261	6.62413	8.12601	7.41258	7.8594	6.25351	8.53781	6.79009	5.66659	6.1023	8.60139	6.09144	6.57542	8.11421	5.16927	7.80766	7.49498	5.61395	7.1872	7.045	3.98703	7.56471
TCGA-CC-5262	103	1	10.0547	9.30004	3.45247	6.03563	7.366	12.7255	9.15643	3.88072	8.6296	6.7315	9.71357	8.31989	8.69743	4.64018	6.31034	8.37028	9.47282	5.55654	10.8845	11.2473	4.29085	3.95501	5.53406	5.98266	5.05741	8.76081	7.97065	8.77619	7.97992	8.99566	7.31508	9.68466	7.59611	6.69609	6.88447	10.0021	7.48278	7.8061	9.23552	6.27712	9.31268	7.9682	6.90695	8.16521	8.20003	3.06098	8.2368
TCGA-ZS-A9CF	2412	0	9.99217	9.71909	3.61156	7.08713	6.50573	11.7107	9.56413	4.4612	8.80781	6.47519	10.1974	9.91279	10.0998	5.36313	4.47088	7.38076	9.7194	4.69305	10.2971	10.448	4.23934	4.52163	5.40844	5.01061	5.54201	7.76879	7.49168	8.72264	7.3969	8.80835	7.36347	8.8936	7.35878	6.48556	6.51311	9.05758	6.3989	7.80238	8.90272	5.74219	8.61075	8.16229	6.05664	7.39026	7.42706	3.03053	8.052
TCGA-FV-A3I1	247	1	11.0162	10.1325	3.7147	6.65739	8.2428	12.6426	9.82812	5.53208	9.00301	4.7339	10.138	10.293	9.83602	4.56522	6.9926	8.63339	10.6632	6.00296	11.8594	12.1278	5.59746	5.20072	5.58022	6.31634	5.95028	9.28257	9.18021	8.7693	8.56125	9.42397	8.02214	9.89957	8.31895	7.14748	7.29432	9.26126	7.13833	8.07647	9.63985	5.90178	9.29269	8.10059	6.14782	8.26188	8.25502	3.01424	9.08997
TCGA-DD-AAW0	2015	0	10.1395	9.70243	3.67935	6.54678	7.22771	11.5102	9.25216	5.47335	7.88938	7.09235	9.97642	8.98061	8.58849	4.5482	6.03193	8.81809	9.42393	5.99953	11.1901	11.2959	4.69726	4.77107	5.27142	5.14306	5.3436	8.88399	8.03839	8.39651	7.7766	9.18177	6.88071	9.48937	7.24164	6.30167	6.53524	9.18346	7.06846	7.80089	9.05086	5.4176	8.84458	8.07693	6.36588	7.64614	7.78291	3.42629	8.33233
TCGA-DD-AAD8	1219	0	9.72146	8.44179	3.31852	6.3945	7.49142	11.7007	8.42004	5.62156	8.61933	5.92433	8.8757	10.9057	10.9701	4.29461	4.77138	7.18956	9.35713	5.91444	10.4082	10.2577	3.76266	3.78752	5.62135	4.55404	5.16903	8.36197	7.55236	8.77759	7.27524	7.65152	6.85396	9.29548	7.12194	6.26514	6.58985	9.4083	5.94137	6.97661	7.96172	5.6241	8.87469	7.5215	6.38944	6.68621	7.23775	3.03302	7.702
TCGA-ZP-A9D4	395	0	8.6124	8.90117	3.25829	5.4447	5.93161	11.0464	8.81439	4.09783	7.20248	5.87485	8.18327	8.52237	8.47178	4.2107	4.32711	6.74705	8.58559	4.0254	10.3009	10.9038	3.66899	4.57504	5.40278	5.11175	4.97909	8.27619	6.85965	8.62869	7.44898	7.95079	7.69771	9.71881	7.0514	6.3626	6.04962	9.42164	6.03751	7.3918	8.35346	4.89578	8.31468	7.85785	6.70418	8.06554	6.93969	3.02663	7.90825
TCGA-RC-A7SK	472	0	9.93996	8.84256	3.25829	4.59184	7.10378	12.2801	7.78532	3.74454	8.8156	5.93566	9.93841	9.26689	8.44507	4.94031	4.26946	8.29117	7.97768	4.3549	10.3504	11.7399	3.73598	3.5758	5.85543	4.88241	5.33395	9.07175	7.96549	9.08992	7.43576	8.3698	7.28465	9.60004	6.80645	6.11351	6.97229	9.0158	6.05669	7.85616	8.66798	5.87809	8.48916	7.93237	7.03955	7.32266	7.96303	3.09608	8.61836
TCGA-DD-AAC8	16	1	10.7154	10.0916	3.36614	5.76627	6.89085	12.2979	10.4577	4.33569	8.82816	7.25178	9.9311	10.669	10.1808	5.94507	4.69499	8.56226	10.4668	5.59558	11.3725	12.6018	3.83384	4.69782	5.97468	4.56912	5.9699	9.33493	8.25865	9.44963	8.07673	9.07876	8.04476	10.9678	8.08768	7.17774	6.92274	9.82482	5.85959	7.05217	9.23504	6.47729	9.32201	9.07898	7.15186	8.31164	7.99999	3.03132	9.10882
TCGA-GJ-A3OU	879	0	10.3294	9.37045	5.42209	8.18021	7.10532	13.0123	11.1438	5.79958	9.52296	7.42655	10.4115	8.86903	9.10147	4.3024	6.03679	8.14577	10.1998	6.32956	11.1795	11.4158	5.80389	6.01833	5.11991	6.23945	5.32866	8.72367	7.94697	8.61524	7.7955	8.77714	6.92921	9.25469	7.80365	6.50097	6.75859	9.69224	6.88034	7.80363	10.0664	7.09553	9.32877	8.26604	6.84181	7.62956	7.92417	3.05175	8.42747
TCGA-KR-A7K8	906	0	10.5244	7.86258	3.35283	6.40364	7.49266	12.8794	9.5974	5.06244	10.0098	4.28118	9.80151	10.424	10.3632	4.9515	4.96004	7.94021	9.23254	5.65979	10.3486	11.9051	4.58212	4.91446	6.5759	6.52754	4.78512	8.74371	8.02603	8.56684	7.10039	8.54617	6.67638	9.16928	6.83752	6.23535	6.87639	9.66511	6.12686	7.4284	10.4124	7.41271	9.07342	7.49512	6.56042	6.98965	6.93381	3.01424	8.65371
TCGA-CC-A1HT	101	1	10.0877	9.68455	4.79258	7.53303	7.92697	13.8741	11.6965	8.32892	10.2366	8.27961	11.4054	9.97513	10.4652	4.79303	6.24783	9.31844	9.7723	7.10357	11.295	12.4172	5.86261	6.67424	5.65411	7.47865	6.27996	9.27333	7.98583	9.69768	8.79503	9.59376	7.93585	10.408	8.57132	7.43523	7.61695	10.6533	7.56676	9.3386	12.1773	8.71991	10.8942	8.66344	7.25786	8.87987	8.92589	3.04538	9.09869
TCGA-BC-A69H	444	0	10.3458	8.61582	3.45142	6.07707	7.65087	11.635	9.3089	3.97531	7.52398	5.99072	8.55352	9.88284	9.54493	4.2632	4.79478	8.18933	10.1711	5.73978	11.4066	12.1855	5.00345	3.90787	5.41355	4.24465	5.59942	8.99096	8.96171	10.2408	7.52743	9.10535	7.82144	10.2296	6.32127	6.48111	8.1435	10.0777	7.05424	6.57482	7.61782	5.81244	8.83053	7.10926	7.84474	7.84932	7.06454	3.01424	9.23451
TCGA-DD-AAVR	2513	0	9.84268	9.29769	3.77845	6.57859	7.72306	12.9838	9.99686	5.23978	8.98583	7.40715	10.4887	10.3551	10.1834	4.25266	5.75003	8.72068	10.3126	6.28866	11.681	11.6918	4.91898	4.71369	4.80634	5.12717	5.39258	8.58816	6.77387	8.50247	7.34789	8.5049	7.5126	9.54892	7.41884	5.94967	6.54763	9.3331	6.53379	6.65919	9.16476	6.49632	9.03876	7.6684	6.69718	7.59861	7.38499	3.01424	8.01911
TCGA-DD-AAE3	566	0	9.49204	8.63124	3.31362	5.92946	6.7791	11.5669	8.23989	3.87671	8.21676	7.13888	9.23089	9.24465	8.65705	4.12916	4.44545	7.87558	9.17744	4.61576	11.4709	11.3488	3.52759	3.54824	4.94	4.57542	4.53519	8.60596	7.33711	9.22412	6.6543	7.60401	6.11639	9.63655	6.70831	5.81672	6.11955	9.82668	4.93502	6.30047	7.52037	4.9845	7.95578	7.35678	6.42923	6.37554	6.7121	3.04832	8.08514
TCGA-DD-A4NN	899	1	10.6648	8.89008	3.43619	5.05993	7.82601	11.3006	7.5438	3.60986	8.38512	4.54959	8.42497	10.7841	9.52296	6.17926	4.96526	8.62129	10.4285	6.79129	12.2894	12.6025	3.69934	3.66194	5.8438	3.8076	6.70275	8.65004	8.70982	8.92211	7.69836	8.73298	6.8391	10.6199	7.74834	6.43631	7.46866	9.17283	6.35723	7.4427	7.77586	4.75913	8.32526	8.32861	7.74957	8.13851	7.52391	3.01424	8.94001
TCGA-DD-AACC	1685	1	10.131	8.76132	3.55527	7.02353	7.47403	13.2924	10.6965	6.56969	10.4102	7.55762	10.8993	11.3882	10.9059	4.5654	5.40831	8.37017	10.1076	7.82792	11.1554	10.9038	5.83365	5.56898	5.45654	5.42398	5.16003	8.57194	7.33898	8.67399	7.09728	7.93558	6.39571	9.15489	7.14419	5.90539	6.9414	10.4449	6.65545	6.94966	10.2011	6.87967	9.36019	7.55539	6.79274	7.16542	7.11587	3.94081	8.2343
TCGA-DD-AADI	1085	0	10.1173	9.06622	3.25829	6.43749	7.81148	12.2162	9.67971	6.01183	8.84296	6.53576	9.25826	9.22951	8.57287	4.76951	5.58088	8.74713	10.256	5.13537	11.4918	11.5481	5.20549	4.52282	5.52094	4.89672	4.87555	8.86207	8.19664	9.68563	7.7218	8.54271	6.84532	10.4765	7.28607	6.3123	7.35922	10.5729	7.68727	6.86857	8.45282	6.08886	9.5531	7.55009	7.55901	7.69556	7.47009	3.15086	8.67696
TCGA-DD-AAEB	478	0	8.09583	7.35898	3.34917	4.39327	6.14455	10.7696	7.27924	3.57158	6.71264	5.07722	7.03544	10.191	10.3986	4.33571	3.5727	6.866	8.14505	4.54284	9.3912	9.09183	3.7804	3.5601	5.23306	3.80478	4.22978	8.12366	6.34884	8.67439	6.30358	6.77959	5.3161	9.62621	5.32421	5.45304	6.28378	9.84116	4.31724	4.91818	5.85105	4.46276	7.61522	6.6837	6.09268	6.05868	6.23503	3.1862	7.94469
TCGA-2Y-A9H1	1229	1	9.03708	8.22775	3.35943	4.96945	6.7878	12.3744	10.2562	5.05779	8.85148	5.73932	7.73294	10.2015	9.6582	3.72316	3.65269	7.94272	8.93616	4.97533	9.83071	10.5749	4.3591	4.04916	4.73274	4.16434	4.189	7.967	7.18107	9.65509	7.13638	8.00229	6.2393	9.78683	5.93867	5.62891	6.97254	9.9001	6.20205	5.705	6.78073	5.40292	8.93953	6.9657	6.92302	6.2146	6.72786	3.01424	8.19524
TCGA-DD-AACB	2324	0	10.6215	8.98412	3.5392	6.50249	7.71912	13.5881	12.402	7.24223	10.3023	8.72217	11.5225	10.662	10.3679	5.62932	6.18703	7.70978	10.0539	5.78406	10.8208	11.9471	4.8255	6.00947	5.90683	5.20598	5.51569	8.38646	8.4736	9.47307	8.02421	8.56986	8.44726	10.4707	7.58254	6.90709	7.17622	11.307	5.43532	7.28922	11.0975	7.46407	9.51106	7.96085	7.33006	7.30134	7.72363	3.12657	8.96633
TCGA-WX-AA46	756	0	9.2599	8.38933	3.32313	6.55201	6.43491	10.6792	7.75648	3.71723	6.35364	5.07139	8.17739	9.09001	8.54815	4.00053	5.95561	7.29126	9.28299	4.2392	10.6341	10.5383	3.66527	3.83935	4.14601	4.11849	5.01055	8.70113	6.78874	8.19857	7.14442	7.77139	6.28149	8.59501	6.50154	5.82229	6.19784	8.42851	4.59506	5.75445	7.31372	4.47463	7.59582	7.20464	5.62309	6.96726	6.64464	4.29365	8.19505
TCGA-DD-A1EJ	1005	1	11.1423	9.41413	3.29032	6.29076	7.75986	11.3044	8.68852	3.5889	6.14228	4.81922	7.83357	9.89214	9.33752	4.80289	6.21445	8.43676	10.7077	6.59663	11.4926	11.755	3.91032	3.87419	5.54519	4.3026	6.21417	8.98003	7.92624	8.94989	8.36788	9.2545	7.53421	9.56478	7.73984	7.06923	6.80203	9.367	6.84618	6.9916	7.35268	4.43651	7.62335	8.56394	7.29319	8.21051	8.33997	3.01424	8.92625
TCGA-EP-A2KB	596	1	8.85477	8.77081	3.41851	5.02585	6.00098	11.4189	7.55578	3.81664	6.89758	4.47616	8.77669	8.84083	8.02616	4.47492	4.96303	7.54629	8.82724	4.73686	10.3866	11.6981	3.60528	3.52513	5.37876	5.12559	5.98613	8.21435	7.16117	8.27565	7.13007	7.79551	6.8283	9.83609	6.94693	5.63858	6.40822	8.39558	6.28541	6.65069	8.26357	5.21213	8.48027	8.69888	7.1156	7.2492	7.20807	3.01424	7.59002
TCGA-ED-A66X	406	0	10.5656	9.1212	3.51527	6.66314	7.53083	12.0696	9.53916	4.3588	8.78536	7.4517	10.2126	9.66198	9.82619	4.69998	6.68872	8.6599	9.82722	4.9943	11.6509	12.1172	4.31383	5.01292	5.85288	6.2929	6.24184	8.54105	8.03609	8.45703	8.12324	8.83089	7.30171	9.88602	7.62927	6.86305	6.67278	8.60468	6.7488	7.60775	9.5254	6.01977	8.35715	8.53993	7.0069	8.36049	8.02686	3.01424	8.36245
TCGA-DD-AACW	1424	0	9.68277	8.83182	3.55503	5.64945	7.04174	11.5805	7.97162	3.86566	8.1246	5.81258	8.5975	9.13223	7.25897	4.55414	7.16775	8.13462	9.69476	4.64666	11.1615	11.5203	3.95713	3.7895	4.46609	6.02797	6.5092	8.591	8.02854	8.41349	7.23823	8.54244	7.00628	9.70621	7.61651	5.89591	6.62032	9.12972	6.65846	6.69669	7.67027	5.10888	8.26392	8.15369	7.41852	7.5933	7.44039	3.04734	7.90304
TCGA-NI-A4U2	1791	1	9.68145	8.62428	3.33157	4.45366	6.72544	11.3791	7.39177	3.57929	8.6049	5.23413	8.26895	7.47377	7.68117	3.6996	3.82597	7.07341	9.60609	4.13309	10.1772	10.0403	3.70324	3.79326	4.47194	4.05822	4.38049	8.5948	7.01447	8.81932	7.34266	7.52829	5.93846	8.33122	6.56032	5.42522	5.87278	8.43139	4.69705	5.73205	7.93433	5.56816	7.92776	7.28281	5.49736	6.4181	7.20856	3.06379	7.38282
TCGA-ED-A97K	6	0	9.85924	9.2955	4.12604	6.44027	7.68334	12.1655	9.87204	4.51951	9.03671	5.60419	9.08018	7.04826	10.5588	4.458	6.26108	8.15898	10.242	6.21408	10.9318	11.8352	4.65487	5.28083	6.19924	5.95016	6.45428	8.6235	7.81184	8.67959	8.10518	8.72628	6.81451	8.98359	7.54259	6.37975	7.0008	8.9123	7.17111	7.69108	9.88143	6.79949	9.71117	8.7696	6.64682	8.2328	8.15425	4.05165	8.44899
TCGA-G3-A3CK	585	0	10.028	9.16635	3.25829	6.39335	7.21681	12.0963	8.85838	4.84286	8.97402	6.5454	9.68932	7.37969	7.58776	3.94689	4.83288	7.83513	10.3797	4.28801	11.0173	11.2346	4.0638	4.32516	4.67227	5.10745	4.95637	8.89439	7.54102	9.03573	8.06266	8.63141	7.56183	9.81299	7.49593	6.30751	6.46598	9.86307	5.42594	7.41258	9.29938	6.02211	8.58435	8.4127	6.52793	8.27738	7.82384	3.01424	8.17909
TCGA-DD-AADW	587	0	10.7434	9.76583	3.30245	5.58136	7.7455	10.6703	7.86506	3.76814	7.31817	5.50231	8.55942	7.34297	8.26784	4.63817	5.70678	7.2751	10.3683	4.68515	10.9932	11.1546	4.08088	3.98416	6.0515	5.84448	6.50418	9.14583	7.51117	8.83736	8.37637	8.83424	7.61156	9.65872	7.92746	6.77084	6.54493	8.50465	7.19454	7.57527	8.74753	4.87042	8.25042	8.44693	7.26897	8.38645	7.58016	3.02793	8.40959
TCGA-DD-AAVP	2752	0	10.3957	9.12295	3.34025	4.93371	6.92135	11.5688	10.1053	4.04665	8.65099	5.80638	9.57515	8.58498	9.29668	4.33863	5.54673	7.92635	10.2424	4.44002	9.64338	11.0743	3.63693	4.59726	5.24153	4.68851	4.68004	8.8838	7.89194	9.31257	7.87418	8.81351	7.65406	10.9806	8.47302	6.76227	6.97507	10.136	5.63258	7.05341	8.17727	5.81368	8.25188	8.01716	7.38278	7.60558	8.05561	3.32425	8.96772
TCGA-DD-A39W	827	1	9.64227	9.24112	3.35396	4.91778	6.60352	11.1985	8.14013	3.72749	6.74754	5.15817	8.64519	7.88608	9.22077	4.99693	7.20796	8.20195	9.84054	4.22482	11.5424	11.4607	3.87668	4.42357	5.65808	3.96938	5.05231	8.56858	7.68245	8.69777	8.64526	8.51402	7.10917	10.4337	7.5095	6.49566	6.3309	10.114	5.36078	7.18437	8.51233	5.24877	8.4901	7.99969	6.56016	7.64205	7.5799	3.0442	8.3142
TCGA-DD-A4NR	9	1	10.3946	9.80989	3.59997	7.34815	7.46072	12.343	10.3052	5.69453	9.33593	6.13444	9.90627	6.80855	6.86984	4.49859	6.09612	8.43884	9.86322	6.20785	11.2806	11.3204	5.16634	6.1092	4.85693	6.129	5.52079	8.64228	7.958	8.62147	7.81804	8.58174	7.16776	9.31622	7.72442	6.71163	6.78741	9.81854	6.86866	7.66037	10.4925	7.00735	9.49767	8.03192	6.57832	8.14313	8.16847	3.02893	8.70879
TCGA-DD-AACU	1567	0	10.8844	9.64712	3.42429	5.95304	7.81223	12.6899	8.47768	5.31285	9.37412	6.24089	9.80912	9.55248	9.05167	4.56558	5.10784	8.66851	9.64631	5.05764	11.5214	12.0407	4.11172	4.24811	5.80678	6.22345	6.09145	9.50448	8.37739	9.22577	7.78979	9.20007	8.29064	9.91683	7.75054	7.14326	7.3017	9.76721	6.55225	7.73127	9.0748	6.3159	9.75853	8.22237	6.65155	8.09779	8.16779	3.1329	9.23853
TCGA-KR-A7K7	951	0	9.90881	8.77095	3.41649	5.44568	6.86413	12.7084	10.1688	5.46152	9.05033	6.74179	9.56933	8.67003	9.85515	4.41667	4.15925	7.87202	9.83479	5.28675	10.7856	11.5722	4.26921	4.36417	5.08312	4.94404	5.10699	8.69659	7.86981	9.20464	7.68313	7.91501	7.39496	10.3185	7.54797	6.47143	6.91214	9.9788	6.34215	6.19689	8.9185	6.29184	9.36776	7.65127	6.95338	7.33387	7.83534	3.02703	9.35925
TCGA-DD-AACQ	432	1	9.91855	8.55987	3.25829	4.08798	6.95468	11.1027	6.70836	3.99589	8.37348	5.69379	9.80563	8.00005	8.42159	4.1425	5.81131	7.25383	9.3616	4.20961	9.9998	9.97629	3.54685	3.82556	4.79178	4.98571	5.55724	7.88568	7.10498	8.3009	7.26504	8.3895	6.93269	9.23978	7.08117	6.04826	7.17303	9.05555	6.8098	6.90249	8.35156	5.23455	9.74799	7.19962	7.02705	7.51932	6.36668	3.05963	7.94391
TCGA-DD-A11B	14	1	9.73617	9.49181	3.25829	5.87057	6.90576	10.5771	7.54813	3.65803	7.02918	5.09475	8.90837	7.81491	7.9665	4.36416	5.32432	8.07405	9.31695	4.07034	10.8222	10.9832	3.67521	3.62549	4.94971	5.43638	5.30684	8.73881	7.20688	8.3478	7.76859	8.12524	6.30321	8.84238	7.25409	6.22085	6.35968	8.97012	5.14337	7.10939	7.93095	5.36942	8.75349	8.28106	6.13852	7.85608	7.62461	3.01424	7.20206
TCGA-DD-A4NS	2456	1	9.51164	8.9087	3.35579	7.23907	6.76588	11.7395	9.49681	4.53944	8.30134	5.4549	8.85697	9.48679	9.2212	5.07074	7.343	7.55816	9.36532	5.51929	10.71	11.4676	4.47717	5.41879	6.28022	5.36331	6.02102	8.4754	7.29141	8.60994	7.52701	8.35422	6.78589	9.23906	7.20352	6.0991	6.50468	9.06549	6.74752	7.15487	9.02284	5.9229	9.19791	8.14987	6.80807	7.5278	7.12262	5.55673	8.2758
TCGA-DD-A1EH	1495	0	10.569	9.93025	3.29983	5.60469	7.97698	10.6295	8.19264	4.07085	6.9923	5.0642	7.9194	10.5113	10.644	5.52819	5.27144	8.24016	10.574	5.68089	11.5705	12.1944	4.11013	3.78365	5.87574	4.7135	7.3914	9.0303	6.90198	8.27578	8.08036	8.80005	6.79357	9.46184	7.71861	6.42146	6.42994	9.1867	6.61006	8.23514	9.3541	5.5514	8.87236	8.69842	6.89429	8.39167	7.6264	3.02713	7.70818
TCGA-DD-AAW3	1633	0	10.3264	8.89317	3.32341	4.62001	7.41827	11.9932	7.46336	4.17006	7.29758	7.18502	10.0984	10.1029	9.71277	5.1877	5.03735	7.80332	9.71571	4.10225	9.73472	11.9508	3.60348	3.58093	5.89629	5.14921	6.63497	9.10144	7.21108	8.37817	7.68363	8.27371	6.75443	9.59774	7.26112	6.19214	6.48966	9.52607	5.31159	7.29038	8.99188	5.65211	8.98057	8.11108	6.64938	7.50396	7.30363	3.01424	8.45843
TCGA-DD-AADA	1233	0	9.63004	8.83422	3.52722	5.74333	6.89111	12.0668	7.9078	4.53392	8.58168	6.93427	9.9825	8.92872	6.90937	5.26779	5.01707	7.25213	9.98528	4.49634	10.8034	11.4541	4.10963	4.08078	5.75427	4.30105	5.90523	8.0457	6.7861	8.29765	6.79589	7.51024	5.92417	9.26761	7.1547	5.77731	6.23401	8.62956	5.36825	6.71748	8.52818	6.48714	8.47767	7.3484	6.22287	6.55585	7.04025	3.33354	7.75852
TCGA-UB-A7MF	214	1	10.9509	8.96041	3.6233	6.96955	8.0318	13.8947	12.6887	9.72056	11.407	8.46069	11.4383	8.92752	9.88069	4.65942	4.6563	7.63981	9.88004	6.15648	10.2724	11.2919	4.66377	7.59962	6.38224	7.47956	5.36967	8.54498	7.81965	8.24516	7.88686	9.31471	8.12284	9.62118	7.66142	6.77633	7.20229	11.5773	6.58627	8.5074	12.7227	8.99743	10.3005	7.55589	6.96424	7.87588	7.91814	4.29279	8.60984
TCGA-DD-A119	223	1	9.7191	8.66509	3.29472	4.8316	7.1716	12.2598	9.76946	3.96252	8.11321	5.3586	9.09771	8.47119	9.15473	4.18577	4.46736	8.35772	9.50768	4.81574	10.6322	11.6012	3.96163	3.41027	5.42996	5.38413	4.56923	8.48723	7.57707	8.82052	7.1066	8.23067	5.97576	10.0406	7.349	6.10601	7.02286	10.0902	7.22565	6.1509	7.80223	6.50669	8.98202	7.28674	6.7895	7.00324	7.18473	3.01424	7.52779
TCGA-2Y-A9H8	633	1	10.9384	8.87135	3.30347	6.11998	6.86519	12.5229	8.40081	4.58178	8.50406	6.43923	10.1451	9.32967	9.16511	4.777	4.67905	7.79375	9.4415	5.76262	11.6266	11.6471	4.30138	4.43647	4.26373	4.40595	6.04799	8.36247	7.86391	8.63509	7.43182	8.50896	7.21814	9.59021	7.5715	6.01585	6.78206	9.89739	6.53248	6.15352	9.80073	6.2609	9.69462	7.33631	6.69387	7.39655	6.74955	3.01424	8.32754
TCGA-K7-A6G5	512	0	10.8685	8.72779	3.42402	5.71551	7.36619	12.9744	10.1971	3.7926	9.72524	6.24433	9.59772	8.98586	9.4838	3.77043	4.4405	7.80272	9.6313	5.12947	10.6904	10.9294	4.29971	4.21874	4.66868	4.93965	4.67578	8.77088	7.83311	8.24221	7.95537	8.44138	6.82669	9.47307	7.71142	5.98749	6.71446	9.52349	6.10784	6.9152	9.55283	6.29901	8.94428	7.57503	6.44331	7.2341	8.25899	3.37343	8.14899
TCGA-WJ-A86L	345	0	9.82244	9.38127	3.33855	4.36193	6.83125	11.7266	8.93407	4.2569	8.10875	5.25485	9.58503	8.09403	8.3527	4.11207	3.98436	7.30795	9.24758	5.07763	10.1669	9.85241	3.74585	4.38975	5.13877	5.0854	5.62068	7.48188	6.30263	8.17391	6.91571	8.15594	6.75558	8.8378	7.39858	6.24067	5.72983	8.31863	7.20693	7.45857	8.56268	6.14927	9.00578	7.4388	6.33464	7.64671	6.52556	3.02683	7.40245
TCGA-ZS-A9CG	341	0	9.86607	8.65915	3.25829	4.5278	6.76344	11.6223	8.855	3.7229	7.54492	5.55178	9.29517	12.2759	11.8408	4.99273	5.23235	8.01991	9.44333	10.768	11.6192	11.4261	3.70493	4.20082	4.98523	5.71697	5.2716	8.468	6.94214	8.4216	7.37897	8.13753	6.60171	9.91195	8.19038	5.83446	6.39225	9.52255	5.26147	6.49782	8.48204	5.21971	8.3095	7.85036	6.16769	7.13718	6.96784	3.01424	7.62073
TCGA-O8-A75V	538	0	10.5109	9.30556	3.5296	6.31759	7.31198	13.2127	10.2713	5.23143	9.97406	8.06423	11.0268	11.1219	10.0931	4.22036	5.23596	8.65871	9.89882	5.78595	11.3615	12.1549	4.12562	4.56322	4.6473	5.23829	5.76605	8.84433	8.24812	9.10445	7.64295	8.57273	7.62927	10.0433	7.37896	6.6022	6.69751	9.31069	6.4776	7.01383	9.2113	6.07321	9.48993	7.94571	6.80123	6.65283	7.73387	3.05895	8.521
TCGA-ED-A7PZ	6	0	9.93312	9.09592	3.29501	4.30792	7.19351	11.2342	8.16176	3.79786	6.37025	5.90606	8.77675	11.0531	10.1004	5.61006	5.70415	8.04204	9.56939	4.94712	9.78724	11.4567	3.58226	3.44584	6.0583	5.76895	5.16706	8.87679	8.92759	9.64067	7.62304	9.1893	8.08719	10.3989	7.15043	6.26905	6.97422	8.75359	6.73566	5.83002	7.59817	6.6617	8.68954	8.36158	6.77754	8.06579	7.23217	3.01424	8.82243
TCGA-DD-A1EL	415	1	10.1393	9.95311	3.88616	6.3706	7.2295	11.9802	9.71757	5.13517	7.47954	4.01811	9.21805	9.46064	9.97582	4.29747	5.69515	8.94837	10.5441	5.28111	11.0356	12.0608	3.94435	4.0523	5.17142	4.00254	5.81411	8.92457	8.5931	9.0451	8.79071	9.76917	7.92213	10.504	8.42686	7.1852	7.20214	9.26937	6.64182	7.37027	9.05112	6.32075	7.8661	9.09129	7.15645	8.52761	10.0799	3.02382	8.8302
TCGA-G3-A5SL	621	0	9.77107	9.07094	3.2972	4.84333	7.04771	11.9876	8.18098	3.64701	8.6836	5.04666	9.1664	9.66298	8.68485	4.55683	5.05832	7.68423	9.50769	4.0922	10.5076	12.114	3.5103	3.75473	5.90932	4.19151	6.19577	8.90404	7.45703	8.73276	7.87154	8.36992	7.38622	9.73368	7.12344	6.46743	6.34466	8.7256	5.23534	6.78961	8.62059	5.99852	8.63863	7.81834	6.13786	7.8307	7.49769	3.02633	7.80741
TCGA-DD-A1EE	349	1	10.1977	9.59215	3.29808	5.27257	6.98781	12.5482	9.04568	4.07251	8.95872	5.72011	9.54208	10.1998	10.2156	4.8279	5.39727	8.86223	9.98577	4.76547	11.5659	12.3559	3.59165	4.5142	5.3125	6.271	5.81513	9.25309	8.05725	8.51242	8.38869	9.18782	7.41555	10.0835	8.07213	6.83651	6.60313	9.88546	6.77029	7.55903	9.75146	6.61925	9.37463	8.71709	6.64376	8.20355	8.21502	3.01424	8.31266
TCGA-CC-5263	129	1	11.7112	10.5207	9.26527	6.63513	8.33935	12.2949	9.11729	4.36249	7.30732	6.74227	10.2713	11.5104	11.9248	5.35924	6.52729	7.84208	11.3015	8.45414	12.4123	12.8989	4.35531	4.92466	5.93014	7.13718	7.54238	9.15441	7.72229	9.69274	8.93976	9.79287	8.53312	9.21148	8.37541	7.27817	7.27757	9.18244	6.77182	7.0891	9.83601	5.76073	9.79055	8.6505	7.27262	7.7086	8.81577	3.03013	8.65129
TCGA-G3-A3CI	180	0	9.86866	8.25319	3.46336	5.98763	6.73331	11.0895	8.1308	4.1169	8.32793	5.79885	7.95962	7.58099	7.43428	4.04359	4.77863	6.92094	9.3282	4.96854	9.74886	10.5018	3.8005	4.06354	4.68562	4.36512	4.55851	7.79321	6.6838	7.90152	6.96638	7.76755	6.12064	8.05748	6.56204	5.50672	6.06516	7.85265	5.21291	6.14455	7.6361	4.65644	7.79207	7.25891	5.733	6.71558	6.81489	3.01424	7.34424
TCGA-ED-A5KG	854	0	10.424	9.28413	5.7365	8.29095	7.87273	12.9935	10.7476	8.66808	10.0341	7.29833	11.1315	9.13929	8.75641	5.86318	6.89124	8.29577	10.1474	5.44802	11.6832	12.297	8.48248	7.02443	5.71715	7.50887	6.78257	9.00926	7.83376	8.85347	8.28652	8.89865	7.14381	9.66649	8.2621	6.69277	6.93757	10.2796	7.57915	8.625	11.154	8.05291	9.21102	8.86192	7.44876	8.25665	8.27358	3.01424	8.4563
TCGA-DD-AAVS	1823	0	10.6822	9.21904	3.43045	6.46911	7.67817	12.1175	8.26986	4.00781	7.16199	6.06897	9.07686	10.3365	10.104	5.29213	5.39414	8.64058	10.0727	4.80471	11.9996	12.6985	4.12218	3.87906	2.62606	4.05523	6.86217	8.78385	7.88704	8.77721	8.0652	8.96057	6.91682	9.74815	7.62415	6.15935	6.51032	9.46496	6.64811	7.73325	8.38519	5.08439	9.27332	8.36519	7.17521	8.05205	7.96763	3.01424	8.09573
TCGA-DD-A4NO	2245	0	10.2365	9.58557	3.30435	5.20446	7.28551	12.2558	8.4791	3.84407	8.39247	6.44124	9.89535	8.47317	8.73837	4.1587	5.22844	8.34052	10.2217	5.90024	10.8953	11.6227	3.77966	4.24557	5.09387	4.82015	5.57382	9.13602	8.42374	8.64948	7.89503	8.29372	7.21423	9.5304	7.50737	6.75406	6.63708	8.55739	7.52456	7.37904	8.60102	5.6384	9.18825	8.38899	6.31352	7.92501	7.91845	3.05652	8.59512
TCGA-CC-A3MA	303	1	10.2752	9.55527	3.71581	5.55774	6.88671	12.0504	9.45258	3.85786	8.56838	3.96601	10.0654	9.12569	9.66733	5.07478	5.80853	8.38816	10.3027	5.56945	10.6724	11.8836	3.70571	4.90118	5.45945	5.44543	6.38945	8.73941	7.8378	8.92935	8.44094	9.22062	7.42838	9.99726	8.19397	7.0388	6.45686	8.68212	6.77843	8.30835	10.5192	6.81639	9.39545	8.8844	7.67784	8.74432	8.35815	3.15378	8.44609
TCGA-NI-A8LF	799	0	9.18336	8.87435	3.47275	5.12742	6.73153	10.5801	9.1138	5.27955	6.75732	4.69431	8.06815	9.60855	9.29297	4.25822	4.56172	7.24163	8.6311	4.70345	9.12578	11.0466	3.6334	3.83607	4.94234	5.55026	5.26196	8.93177	7.08853	8.3313	7.08886	7.70452	7.48923	9.08639	7.06926	6.50133	6.16862	8.93201	5.16079	6.35093	8.13882	5.32018	8.76171	7.34664	6.21225	7.0169	6.92756	3.02432	7.66337
TCGA-5C-A9VH	322	0	10.7667	9.11501	3.36907	5.08794	7.46435	12.7315	7.93827	3.99121	9.4325	5.9058	9.61911	10.2972	9.80592	4.17276	5.48302	8.56217	9.99055	5.62752	11.8392	11.7891	3.88947	4.03527	5.8189	5.0351	5.87011	8.84383	8.25004	8.80398	7.68337	8.12	6.92465	9.90279	7.64528	6.52237	7.17559	9.82815	6.73957	7.26123	8.92729	6.06094	8.9088	8.0074	6.86076	7.47685	7.79902	3.01424	8.71196
TCGA-DD-A4NE	660	1	10.8747	9.52597	3.25829	5.71001	8.05565	11.0776	8.79788	3.76529	7.21062	3.92243	8.19829	8.82468	9.3621	5.06633	5.51996	7.73215	9.59555	4.16132	10.6675	11.4478	3.52087	4.15543	6.32952	7.2892	6.51712	8.62278	7.15892	8.29429	7.16824	8.71261	6.77855	8.71957	7.77208	6.25654	6.97056	8.9504	5.70002	7.43516	8.78675	5.65896	8.78083	8.1048	6.71573	7.36579	7.84596	3.02943	7.70226
TCGA-FV-A4ZQ	12	0	10.7888	10.0344	3.40457	6.71746	8.26237	13.4882	11.0958	5.38808	10.1469	7.84421	11.5126	8.92905	9.26452	4.73028	5.40005	8.51607	10.3661	5.23031	11.3021	12.2268	5.3629	5.98444	6.08745	6.61318	6.70131	8.93437	8.51312	8.78057	8.06412	8.77633	7.06254	9.48313	7.85377	6.43694	7.32103	10.6563	6.22099	7.71883	11.3995	7.20817	9.96247	8.81868	7.29896	7.9139	7.9871	3.01424	8.59754
TCGA-DD-AACA	2301	0	9.67033	8.98087	3.31373	6.33825	6.55888	11.696	7.05281	3.6583	7.422	5.15274	9.32804	9.8838	9.78728	4.6615	4.46088	7.87646	9.04841	4.24797	10.3959	12.0238	3.65509	3.74512	5.74505	5.43755	5.94263	9.06072	7.60824	9.55971	7.79902	8.71521	7.6331	10.0416	7.50808	6.58027	6.6242	9.74882	6.20897	6.76232	8.63618	5.31273	9.15515	8.17029	7.06008	7.8659	7.57892	3.03596	8.558
TCGA-K7-A5RF	631	0	9.66515	8.41077	3.34987	6.92263	6.72216	12.2912	8.81151	4.15596	8.86394	6.7008	10.1689	7.9838	8.07067	4.03337	5.61862	7.30271	9.18022	5.15311	10.5156	10.4816	4.32109	4.2923	4.2992	5.08804	4.91591	8.4466	7.09513	8.20528	7.36034	8.06317	6.68771	8.6416	6.82462	6.02479	6.28193	9.2389	6.08848	6.76106	9.2963	6.52525	8.64098	7.56531	5.99031	7.11429	6.98267	6.26268	7.90693
TCGA-DD-A1EB	2017	0	10.4504	9.5787	3.30245	5.19636	7.43503	12.3208	7.19092	4.59972	9.46799	6.96544	10.3011	7.6454	7.24578	4.21369	4.32816	7.34573	10.3353	4.06361	10.746	11.0401	3.84333	3.94136	5.59441	5.75112	4.84398	8.72747	8.1261	9.71544	7.29626	8.75331	8.23039	9.31358	6.98101	6.40463	6.38261	9.40755	5.21098	7.05105	9.72102	6.43313	9.09279	8.00075	6.06357	7.32874	7.64652	3.15546	7.70046
TCGA-DD-AAVU	2202	0	10.3087	8.82611	3.40157	5.24491	7.5562	11.8695	8.23116	3.61889	7.38166	6.32628	8.64202	9.86003	9.65471	4.40815	5.68965	8.43877	9.92588	4.32801	10.5891	11.435	3.57126	3.47448	5.70265	4.80248	4.85257	9.59469	9.01097	9.69838	7.81603	8.41615	7.44972	10.0231	6.73593	6.39564	7.44039	9.442	6.42663	6.72549	7.80736	5.37637	8.90918	7.89072	7.4484	7.27277	7.57989	3.07406	8.74997
TCGA-DD-AADU	554	0	8.78245	9.13618	3.25829	4.43449	6.73987	12.1649	8.18925	3.938	8.16138	6.26693	8.71913	11.2764	10.8962	4.05493	4.33683	8.3521	9.09441	7.05697	11.1345	11.0018	3.5943	3.54668	4.73124	5.27771	4.60307	7.80217	6.57164	8.89323	6.51207	7.25886	6.38622	9.28457	6.62205	5.93642	5.95731	10.2603	4.83915	5.88443	7.3033	4.80384	8.42091	7.23889	6.07051	6.69845	6.62115	3.01424	7.80239
TCGA-2Y-A9H0	3675	0	11.3595	10.0269	3.30289	6.22546	7.82697	13.5791	9.04579	4.64324	9.56158	9.88327	12.0017	7.97912	8.70848	4.10046	6.31407	7.82773	10.4523	5.12422	10.5431	10.5208	3.98874	4.56481	6.44033	7.65058	5.05796	8.62171	8.14674	9.3233	7.75444	9.14108	8.14198	9.54872	8.18288	7.12251	6.74583	9.92021	6.19715	7.12654	9.99559	6.46738	8.89988	8.30391	6.78835	7.96104	8.22419	3.01424	8.65938
TCGA-GJ-A6C0	31	1	10.6312	9.58148	3.34606	6.59971	7.88537	13.0386	9.09417	4.49717	10.0103	7.622	10.3835	10.1339	10.5719	4.43154	6.67144	8.03898	9.83124	7.25348	10.9717	11.0071	4.49873	4.86739	5.06273	6.46894	5.61206	8.70411	7.67313	9.08405	8.2155	9.06708	7.58536	9.22357	8.12628	6.77691	6.04268	9.86746	6.81946	7.00823	9.93207	6.52817	9.179	8.16771	6.52799	7.61303	8.31003	3.05506	8.39027
TCGA-ED-A4XI	819	0	9.39593	8.8057	3.34422	6.45727	7.10404	11.8567	8.93821	3.99375	8.71229	5.75	10.1763	8.55081	7.93604	4.55234	5.67239	7.80055	9.21748	5.15108	10.6864	10.745	4.13609	4.81208	5.12743	4.81239	5.26448	8.29506	6.85327	7.85428	7.44548	8.25219	6.51125	8.87527	7.02758	5.85418	6.17408	8.9598	5.9125	6.7706	9.06823	5.76279	8.94144	7.63461	6.1256	7.17978	7.17819	3.62797	7.52306
TCGA-G3-A7M8	430	0	10.4572	8.72643	3.33741	5.886	7.23609	11.2968	8.16882	3.62104	7.73429	6.11203	9.15894	6.98507	7.6248	3.9077	4.72115	7.27397	10.1537	4.62765	10.7719	10.7585	3.59249	3.88551	4.38308	4.63411	4.56503	8.097	7.15709	8.16742	7.17516	8.13344	6.4737	8.28889	6.88999	5.65663	6.08498	8.59343	4.82765	6.38642	7.94695	5.28225	8.28195	7.26323	5.69745	7.06727	7.10926	3.03897	7.66701
TCGA-CC-A3M9	300	1	10.9325	8.79725	3.79949	8.67745	8.37063	13.2224	11.4811	5.61531	9.61251	8.29161	10.6098	10.4685	10.7471	5.08946	6.56192	8.82012	10.2163	7.37566	11.9577	11.9853	7.03698	6.60154	7.37023	7.04623	5.52864	9.6823	9.35188	9.94827	8.71988	10.4518	8.4258	9.65443	8.77425	7.37917	7.68795	11.533	7.84339	7.9685	11.1209	7.70475	9.54101	8.66225	7.87753	8.63113	8.86941	3.09449	9.6548
TCGA-FV-A2QR	581	1	10.9301	9.45163	3.30986	4.70704	7.90302	12.3578	7.52159	3.81608	8.89053	6.36309	9.97336	8.85973	7.63125	4.54137	4.42142	7.92289	10.6779	4.42955	11.455	11.29	3.8137	3.79822	5.20466	4.76708	5.0609	8.89934	7.83584	9.10344	8.25512	8.94261	7.01004	10.1	8.452	6.49355	6.68591	9.20888	6.29573	7.67548	9.28592	5.57817	8.84444	8.02298	6.73178	7.95567	7.9483	3.04607	8.80965
TCGA-MR-A8JO	330	0	9.49755	8.62751	3.327	5.92707	7.02907	11.6274	8.77947	5.05098	7.91995	5.99801	9.11459	8.84313	9.37797	4.0358	6.08831	7.53741	9.71988	4.6902	10.5274	10.9136	4.53872	4.19118	4.43474	5.14455	4.76159	7.55297	7.16528	7.97123	7.064	7.5125	5.74089	8.42043	7.17147	5.71205	6.05466	7.97247	5.52496	6.42868	8.51875	5.81457	7.56612	7.72554	6.08638	7.25153	7.37669	3.01424	7.41199
TCGA-DD-A3A6	3258	1	8.45978	7.80895	3.48517	6.03345	6.04873	13.049	10.9724	5.86996	8.6284	6.13314	7.88901	8.02099	7.64141	4.07195	7.52409	7.53305	7.29745	4.61154	9.40712	9.78831	4.09407	4.50868	5.45178	4.31383	4.52037	7.52788	7.44352	8.90154	6.86942	8.16966	5.31335	9.15503	5.9469	6.25398	6.98976	8.96056	4.88785	6.34775	6.86292	6.45397	9.1112	6.86716	6.75355	7.00193	6.53008	3.14375	8.09642
TCGA-G3-AAV4	27	1	9.8678	9.20157	3.31564	5.44051	6.36274	12.6514	8.62398	3.77259	9.47436	5.8696	10.4561	10.0499	9.66235	4.64224	5.46121	8.08021	9.54922	4.99905	11.1747	11.4922	3.74938	3.95174	6.01545	4.60414	5.24801	9.27361	8.20249	9.01755	8.16977	8.92877	7.74188	9.91935	7.39925	6.80448	6.99188	10.5117	5.62668	6.77285	9.96911	7.52287	9.1874	8.49044	6.97203	7.78645	7.84632	3.1329	8.85215
TCGA-DD-A11D	1560	1	10.7405	9.6047	3.25829	5.10878	7.26274	11.9382	7.47314	3.59265	8.67657	5.52645	9.90448	8.33735	8.511	4.00039	4.79554	8.15999	10.2244	4.17563	10.6824	11.0217	3.78545	3.80457	5.09291	5.03048	4.9245	9.14971	7.53205	8.42592	7.91472	8.44634	6.95019	9.10814	6.68664	6.286	6.35615	9.12933	6.38487	6.97109	8.62129	5.7118	9.34547	8.24139	6.28418	7.56339	7.51265	3.03956	8.32895
TCGA-BD-A3EP	409	0	10.7879	8.92722	3.94239	6.4472	7.30597	12.4213	9.33935	6.02784	8.34749	7.17191	10.1698	8.86526	9.26172	4.19115	5.85326	7.94846	10.0265	5.24736	11.4634	11.5072	5.58643	5.45683	5.4482	5.02878	5.17261	9.05677	8.31479	8.94126	7.68627	9.13172	7.24267	9.14815	7.42967	6.49567	6.96868	9.90183	6.76401	6.96207	9.05847	5.96377	8.96342	7.98569	7.02366	7.72376	7.60064	3.02983	9.06041
TCGA-EP-A12J	570	0	9.62967	9.1169	3.25829	5.08302	6.92489	12.5495	8.90531	4.04505	9.39176	7.30016	10.2393	7.75867	8.00503	4.74482	4.0677	7.85745	9.15715	4.09724	10.1589	10.9996	3.46936	4.34352	4.72107	6.25131	5.62732	8.98004	7.55989	8.70663	8.17983	8.94443	7.34596	10.2352	8.17868	6.60021	6.44576	10.1308	5.84432	7.93175	9.69906	6.768	8.402	8.46619	6.31182	7.92968	7.86328	3.03132	8.46128
TCGA-4R-AA8I	262	1	10.6573	9.54577	3.47028	5.61687	7.68672	12.4388	10.3489	6.54232	8.70281	7.55393	11.0105	9.13211	9.29702	4.49741	5.3744	8.1058	10.421	5.0722	11.2173	11.7109	4.24817	4.91557	5.34414	5.47121	5.61173	9.21093	8.09541	9.11554	8.24094	8.89586	7.71249	9.50996	7.38355	6.34076	7.3982	9.45733	5.79725	7.14103	9.19927	6.97776	9.31006	8.19905	6.62732	7.75393	7.1627	3.01424	8.3639
TCGA-CC-A7IF	649	1	9.38304	8.62317	3.25829	5.41262	7.36392	11.2452	8.40401	3.9664	7.29546	5.76322	8.71015	8.99188	8.8386	4.41357	5.73544	7.31946	8.57285	4.10435	9.72567	10.1143	3.83455	3.77379	5.18177	5.19624	4.99937	8.11554	7.08381	9.73929	6.96842	7.79676	7.07993	9.07948	6.86193	6.18746	5.72879	9.16873	5.53159	6.8112	7.94724	5.4202	8.56955	7.25092	6.22839	6.77803	7.23349	3.01424	7.78329
TCGA-KR-A7K0	65	1	9.89298	8.88133	3.39064	5.21396	6.96498	12.1118	8.96668	3.95733	8.9641	6.45398	9.3401	9.43983	9.18629	4.11188	5.22608	8.00272	9.86173	4.90996	10.6374	11.0205	3.60832	4.43863	4.82712	5.28499	5.04427	8.55266	7.2499	8.61713	7.66297	7.95082	6.80667	9.87886	7.08327	6.28182	6.55041	10.0362	6.31494	6.5414	8.59633	5.80616	8.79826	8.10409	6.49232	7.38884	7.56107	3.40872	8.37689
TCGA-CC-A5UE	272	1	9.88872	9.17312	3.80304	5.37664	7.30743	11.3646	8.46136	4.03448	7.94531	5.41587	9.90992	9.53519	9.6301	5.10427	6.74273	8.41513	10.0066	4.92647	11.243	12.0293	3.91519	3.90778	5.94158	5.69077	6.16617	9.98743	8.70806	9.59958	8.26296	8.98073	8.47187	10.1837	9.1162	7.00411	7.35729	8.62089	7.28022	7.48016	8.94995	5.78822	8.71368	8.37357	7.43287	8.02651	8.65743	3.01424	9.27521
TCGA-HP-A5MZ	91	1	10.0003	9.20928	3.88754	6.4915	7.15311	12.4741	10.5373	5.54141	9.28978	6.48498	10.808	8.63444	9.00223	3.87432	5.73635	7.99026	9.34682	5.48192	11.3192	11.2107	4.9492	5.20421	4.48588	4.9997	4.81304	8.5341	7.25275	8.09318	7.69205	8.21773	6.54489	9.36398	7.93285	5.96125	6.38235	9.33056	6.56733	7.33717	8.92005	6.08777	8.596	7.86807	6.11637	7.19735	7.93066	3.01424	7.57785
TCGA-CC-A8HU	344	1	9.84513	9.18586	3.31347	6.06885	6.90421	11.6562	7.36952	3.80032	7.81705	6.63811	9.76099	11.9563	11.5389	6.07884	6.49001	8.31112	8.924	5.56467	11.0195	12.6359	3.78791	3.66554	6.02912	7.94203	6.00008	9.31128	8.21461	9.00566	7.75146	8.9173	7.85403	10.1864	8.31123	6.9914	7.12393	9.82156	6.28477	6.62149	9.42996	6.00743	8.96543	8.01624	7.44241	7.58715	7.81595	3.01424	9.6487
TCGA-DD-AADO	453	0	9.10411	8.63167	3.54961	5.72178	6.7316	12.9857	9.22048	5.49154	7.93845	7.42281	9.06039	11.5985	11.4303	4.25414	4.97098	8.14737	9.14708	7.25317	10.4605	11.0909	4.9508	4.00042	6.39052	4.32601	4.94571	8.58802	8.66192	10.255	7.68782	8.08021	6.52467	10.3099	6.60146	6.37955	6.77713	10.1353	6.39314	5.65875	7.76685	6.25175	8.88551	7.04187	7.32429	7.08764	8.39919	3.02823	8.92579
TCGA-DD-AAD5	1345	0	10.785	9.14843	3.25829	6.41942	8.07106	12.5912	10.3689	6.17476	9.23696	6.36003	9.57418	10.1087	10.2725	4.19068	5.35621	8.66413	9.83943	6.51809	10.6467	11.8124	3.65002	4.55898	5.15358	5.53391	5.78364	9.0359	8.25409	9.81963	7.3326	9.08108	8.33151	10.0056	6.93309	7.10631	7.52011	9.95555	6.44387	6.96754	9.34426	6.53159	9.23268	8.3903	7.81363	8.31714	8.93304	3.05545	8.80673
TCGA-LG-A6GG	387	0	11.1332	10.3224	3.39557	5.21866	7.74718	11.7573	8.16433	4.23831	8.48514	5.36031	9.75047	8.22317	7.26809	4.4376	4.70901	8.64248	10.9082	4.68218	10.8039	11.4742	3.78668	3.6992	5.07342	5.3006	5.45364	8.99783	7.66814	8.7023	8.04836	8.47637	6.68529	9.25952	7.59339	6.18352	6.88287	9.0951	6.27378	7.83816	9.11859	5.8978	9.16683	8.64245	6.37661	7.46664	7.91359	3.02883	7.98322
TCGA-G3-A5SI	768	1	11.1849	9.70756	3.31478	4.30094	7.98845	11.001	6.82586	3.59704	7.54449	5.75398	8.63318	9.99261	10.4668	3.74274	5.24376	7.64436	10.6706	5.89824	11.0365	11.2783	3.46936	3.44704	5.09442	6.80236	4.66873	8.75659	8.01779	9.25124	7.64412	8.74916	6.90871	9.62594	8.406	6.57797	6.69228	9.11915	5.92392	6.78299	8.36015	5.0342	8.33111	8.10399	6.91718	7.56617	8.15996	3.03182	7.9682
TCGA-RG-A7D4	1098	0	10.0272	9.90884	3.48658	6.34687	7.21655	12.8956	11.6932	7.25409	9.12919	7.67717	9.8934	10.4413	10.0219	4.30497	5.45287	8.94405	9.96119	6.11941	11.0935	12.5815	4.68618	5.30478	4.6807	5.56358	5.90265	8.709	7.57581	9.07329	7.76699	8.40781	7.78901	9.8529	7.93035	6.7852	6.4146	10.2466	6.0811	7.65334	10.2899	7.35978	9.82605	8.72493	6.5397	7.90751	7.69123	3.02933	8.28309
TCGA-BW-A5NQ	0	0	10.6917	10.0481	3.89491	6.61584	7.33663	12.6933	9.33781	6.79125	9.48301	6.65719	11.343	9.09547	9.02895	5.04794	5.26466	9.32372	10.1645	4.45125	11.452	12.0967	5.02361	4.54079	4.91212	7.16991	6.10772	9.80453	7.81797	9.26183	8.60395	9.45628	8.00542	10.1008	8.03813	7.37264	7.56319	10.6882	7.0298	7.74918	11.0884	7.42144	9.40217	8.97345	7.53064	8.58584	8.78379	3.02933	8.63499
TCGA-KR-A7K2	829	0	10.1966	8.86647	3.35635	5.02531	7.31083	12.6001	8.41986	5.13928	9.16203	7.18634	9.55941	9.08182	9.04873	3.95445	4.64201	7.76631	9.92821	5.20574	11.0769	10.8811	3.80268	3.75781	4.73028	5.04522	5.08426	8.20691	8.10256	8.40824	6.89413	7.47223	6.16409	9.70922	7.1006	5.88967	6.62754	10.0488	7.45361	6.45507	8.23997	5.67335	9.15028	7.49088	7.0244	6.86265	6.97553	3.01424	8.14
TCGA-DD-AADM	12	1	9.74518	9.18971	3.38995	4.86696	7.26176	12.8364	8.76933	4.46967	9.39852	6.61549	10.5753	11.2135	10.1335	4.28694	5.17813	9.25236	9.98645	5.10703	10.5491	11.3706	3.95987	3.7045	5.45554	5.08716	4.61239	9.18171	8.46314	9.39698	7.58276	8.62646	6.60807	10.1926	6.73396	6.26255	6.96902	10.3675	7.37632	6.86155	8.4888	6.63676	9.79999	7.46783	7.00637	7.33127	7.6271	3.10854	8.44431
TCGA-XR-A8TG	898	0	10.6397	9.41569	3.25829	6.13326	7.71629	12.3873	8.61689	4.86592	9.62981	7.0487	9.94137	10.4476	10.5867	4.76457	5.295	7.94165	10.5833	6.58197	11.113	11.1839	3.93034	4.22959	5.34424	6.032	5.63343	8.72317	7.8197	8.71803	7.93678	8.90073	7.26232	9.97785	7.57368	6.77201	6.82569	8.80263	7.13376	8.29022	9.2622	5.27354	9.05769	8.17925	6.52538	7.66747	7.97247	3.01424	8.41094
TCGA-DD-AACD	381	1	9.44186	8.46633	3.30478	5.60539	7.21894	13.5336	12.117	6.97004	10.0576	8.51159	10.2212	10.4115	10.3521	3.8545	4.70511	8.35764	9.87024	4.79405	10.2227	10.8109	3.56573	4.83742	5.07774	5.04693	4.29385	8.80348	7.45317	9.26046	7.30215	7.5731	5.89888	9.36217	6.83021	6.0046	6.70091	10.4561	5.66898	6.35625	8.39097	7.48449	9.50688	7.10232	6.25523	6.85449	7.06578	3.01424	7.89471
TCGA-3K-AAZ8	396	0	10.9234	9.06707	3.25829	4.91892	7.49174	13.2702	9.83296	4.74396	10.5642	6.81016	10.3636	10.56	9.84726	4.38303	6.02394	8.08346	10.026	4.54659	11.3388	11.9081	4.3198	4.10645	5.94888	6.0015	5.51262	9.19614	8.78814	9.20671	7.84326	9.31588	7.61393	9.95406	7.46397	6.67866	6.9605	10.2437	7.52899	6.78328	10.1765	7.59753	9.76709	8.3394	6.76228	7.99856	7.71418	3.01424	8.69633
TCGA-DD-AAD0	137	0	10.112	8.97187	3.45352	4.51326	7.16951	11.849	7.0574	4.26474	8.34637	6.6078	9.57701	9.20692	9.0878	5.36722	3.714	8.05775	9.98118	5.25995	11.356	11.5817	3.76727	3.67647	5.12263	3.9792	5.47112	8.68931	7.81162	8.3358	7.9496	8.83633	7.58728	10.2729	7.5874	6.26131	6.65489	9.99208	6.78598	7.12557	8.89424	5.55901	9.14866	7.92171	6.89301	8.19043	7.5988	3.01424	8.76408
TCGA-DD-AADJ	1066	0	9.77728	8.04037	3.43272	5.83572	7.09131	11.4519	7.69626	3.87088	7.83463	6.04643	8.56857	7.78839	7.48854	4.12219	4.12072	7.45529	9.96502	4.57646	10.4765	10.7819	3.91564	3.74767	4.30835	4.48631	4.86736	7.99366	7.20461	8.71934	7.43869	8.28262	6.47801	9.48494	6.72462	5.71068	6.58957	9.41793	6.81742	6.26255	7.30046	4.74608	8.54134	7.49691	6.86218	7.21122	7.28416	3.01424	8.03608
TCGA-ES-A2HS	688	1	9.3956	7.26827	3.25829	4.78298	6.83765	11.284	7.78289	3.52548	6.43643	5.28778	8.17299	9.57036	8.5207	4.05394	3.78632	6.36042	9.55396	4.17862	10.4451	10.3376	3.51295	3.41321	4.72995	3.60118	4.20387	8.25083	7.50101	9.59007	7.38962	7.77972	6.48202	9.10101	6.95508	5.6987	6.84181	9.22759	5.07819	5.12878	6.17626	4.94905	8.28203	6.73396	6.60762	6.49857	6.79517	3.02713	8.22482
TCGA-HP-A5N0	752	1	10.7442	8.97739	3.54441	5.34312	7.71131	12.1105	9.14473	3.98387	8.44959	6.12945	10.0087	10.0975	9.62395	5.53272	5.3	7.23079	9.83186	4.47328	10.3296	11.6793	3.67574	4.50273	6.57913	4.35545	4.96481	8.66518	7.50828	8.70376	7.82458	8.54673	6.85136	9.21246	7.26392	6.10246	6.8144	9.25606	5.35615	7.24528	8.78984	6.18543	9.04119	7.84524	6.54204	7.4426	6.81952	3.03023	7.92729
TCGA-ED-A7XP	400	0	10.4373	10.7426	3.51918	6.19491	7.38422	12.0938	8.41925	4.25666	8.40266	6.55889	9.59676	11.0538	10.5532	4.67278	5.41804	9.24007	10.2506	6.46464	11.2844	12.2062	4.46049	4.42066	5.31054	5.32644	5.60121	9.16466	8.37046	9.31908	7.94892	8.45118	7.40457	10.3333	8.05859	6.52119	6.62358	9.6099	6.64232	7.59937	9.1104	6.00382	8.51699	8.36826	6.52499	7.7787	8.21518	3.45693	8.51531
TCGA-G3-A7M9	56	1	11.2169	8.92125	5.18978	5.53451	7.35513	11.3029	8.28786	4.60112	7.44624	6.7572	9.82574	9.97436	10.1839	4.91106	7.26332	8.44496	10.8053	7.25523	11.1654	12.4722	4.10963	3.79279	5.24758	5.60861	6.50468	8.81305	9.80775	9.58073	8.93594	9.6973	8.25085	10.2671	8.26397	7.41198	7.70874	9.52531	6.37106	7.665	9.24806	6.20663	8.42454	8.37802	8.05483	8.85983	9.47082	3.05982	9.94172
TCGA-G3-A3CH	780	0	9.40852	8.6672	3.25829	5.77004	6.94487	11.54	8.76541	4.23552	8.08761	5.91836	9.35571	8.8247	8.29541	4.22676	6.01713	7.73578	9.27408	4.49305	10.1288	10.7924	4.0744	4.21622	5.1796	5.95174	5.4597	8.43285	7.22944	8.57767	7.42908	8.1549	6.50022	8.80305	6.61137	5.80979	6.28552	8.92815	6.56329	7.21924	8.44073	5.79409	9.12633	7.67666	6.42367	7.19151	7.09207	3.09262	7.55277
TCGA-G3-A25S	416	1	9.84637	9.9434	3.25829	5.40785	7.497	10.5637	9.62896	4.68499	9.19162	6.54451	10.4751	11.3727	9.55021	5.03135	4.36824	8.64161	9.47197	5.21552	11.4214	12.9971	4.10247	3.73414	5.65003	6.72532	5.42231	8.86469	9.03448	10.6068	8.14683	8.69496	7.59833	10.7556	8.21027	6.46062	8.0922	9.57083	6.60894	6.5831	8.37741	6.10553	9.08743	8.16311	7.31822	7.35224	8.45474	3.05399	9.28592
TCGA-2Y-A9GW	1271	1	10.3665	9.21705	4.46095	6.64273	6.99188	12.3003	9.73726	4.82754	9.20923	6.49108	8.85291	8.59185	8.67555	3.85466	5.17169	7.80365	9.90569	5.61114	11.4426	11.2932	4.84412	4.87209	4.68628	5.96354	5.03028	8.78068	7.40478	8.19764	7.51171	7.96527	6.45957	9.20435	7.88404	6.00825	6.37759	9.50952	6.7061	6.93729	9.05764	6.07838	8.7497	7.66161	6.45732	7.40274	7.38087	3.02873	7.9589
TCGA-BC-A217	1397	1	10.7123	9.44988	3.43085	6.13303	7.60587	12.9503	10.3607	6.60764	10.0148	8.8034	10.4994	10.4188	9.62797	5.49824	5.33638	7.77518	10.2937	5.4609	10.5179	11.0073	4.81395	4.52913	6.58064	6.8783	5.46212	8.44041	8.41627	10.2984	8.15024	8.96835	8.23246	12.0751	7.99615	7.30818	7.48379	9.93814	6.90492	9.5922	9.39477	6.29278	9.3838	8.43048	7.55014	7.52053	8.50158	3.08225	9.1112
TCGA-DD-AACX	170	0	10.0545	8.92126	3.42978	4.89233	6.53139	12.2533	10.3493	3.56816	9.05939	6.01713	10.2223	8.60065	8.70563	4.15207	4.853	8.04175	9.24545	5.43902	9.77609	10.9461	3.69126	4.45762	5.11062	5.74667	5.18629	8.75666	7.71378	9.11191	7.87774	8.74924	8.13528	9.89268	6.80759	6.83474	6.74731	9.32824	6.25028	7.20229	9.29073	5.86746	8.66724	8.39158	7.03852	7.84655	8.11806	3.01424	9.1921
TCGA-CC-A5UD	304	1	9.79599	8.97099	3.36768	5.32356	7.44755	12.6552	10.6667	3.63941	7.96531	6.62031	10.1132	10.9601	10.5907	4.86667	8.16293	8.17839	10.1848	5.27657	11.8038	11.4129	3.92933	4.57422	6.25941	5.18621	5.36257	8.72519	8.21003	9.73092	8.55344	9.23489	7.78217	10.7229	7.92983	7.09331	7.53494	10.382	6.534	8.03029	9.31849	6.16054	8.72297	8.33237	7.82745	8.20359	8.80017	3.03152	9.06976
TCGA-EP-A26S	608	0	9.23078	8.92664	3.25829	5.87589	6.81836	10.5011	7.59432	3.64303	7.42604	5.38704	9.39302	8.57259	8.2812	4.14206	4.70435	7.63172	9.5025	4.46571	10.8599	10.9806	3.75416	3.75406	5.22722	5.0164	4.71773	9.0664	7.36672	8.71421	7.43187	8.25184	6.75438	9.96673	7.24204	6.12911	6.37347	9.68362	5.03159	7.11674	7.78127	5.01219	7.47571	8.15067	6.50596	7.45758	7.66521	3.02432	7.98321
TCGA-MI-A75E	507	0	9.77276	8.45008	3.66993	5.91555	6.95149	12.0166	9.08575	4.66852	8.78518	6.58866	9.77604	8.25747	8.70731	4.49553	5.57817	7.61782	9.68204	5.11518	10.3938	10.6472	4.289	4.18504	5.13013	4.58368	4.69521	8.99302	7.50025	8.8069	7.64309	8.47193	6.79587	9.33799	7.27823	6.04476	6.52946	9.2925	6.89041	7.02472	8.77144	5.53527	8.49789	7.6665	6.57349	7.37632	7.47572	3.63744	8.00388
TCGA-DD-AACO	1876	0	7.7233	8.384	3.46558	6.66209	7.32683	11.9184	9.44557	4.62265	8.63439	6.42748	6.86023	10.1382	10.3675	3.67138	4.89334	8.04018	8.68809	5.04018	10.8307	9.71867	4.09838	4.25193	5.04738	4.86934	4.52395	7.59852	7.24971	9.26768	7.58373	8.05709	5.69164	9.29988	6.47474	6.20038	7.20783	10.3331	6.52958	6.24602	5.80832	4.83334	8.36221	6.30706	6.16276	6.70941	6.32147	3.01424	7.44469
TCGA-G3-A5SK	744	0	9.94818	8.75496	3.25829	5.05193	7.21422	11.9921	8.40762	4.25544	8.5737	6.14654	9.38085	7.71586	7.72847	3.68023	4.59053	6.94115	9.58834	4.40665	10.0184	9.84516	3.79489	3.96429	4.03061	4.4482	4.53839	7.99788	6.17247	7.38312	7.02267	7.40596	5.57503	8.38367	7.47102	5.49913	5.93588	9.2516	5.43959	6.08349	8.42479	5.4992	8.2774	7.26855	5.23471	6.89602	7.10988	5.33966	6.71752
TCGA-BC-A110	2116	1	9.21069	8.09043	3.32828	7.00355	6.6151	11.8993	8.96554	4.28354	8.6853	5.95679	9.59974	8.11321	8.56395	3.86757	6.32426	7.19749	9.15557	5.5117	10.0856	10.6697	4.314	4.03177	4.28929	4.76091	4.78569	8.20163	7.10528	8.44803	7.1799	7.85299	5.98834	8.41672	6.5014	5.78938	6.36459	8.67475	6.71095	5.95623	8.4819	5.36639	8.5593	7.28754	6.08288	6.97721	6.86899	5.8009	7.90247
TCGA-G3-A5SM	520	0	10.0619	9.18473	4.37542	5.77647	7.09138	12.7392	9.73656	5.93935	10.0031	7.19902	10.1666	8.83407	9.1759	3.96718	5.1238	7.89123	9.69625	5.85319	10.9094	10.7427	4.52166	4.78305	4.40771	5.25717	4.67321	8.77477	7.92079	7.99429	7.60179	8.43596	6.71363	9.19614	7.3991	6.11939	6.65495	9.42735	7.04244	7.25093	9.32043	6.28208	9.23797	7.86889	6.33537	7.22005	7.69034	3.0604	7.93943
TCGA-ED-A8O5	406	0	10.2825	9.76707	3.51603	5.30314	7.52765	11.5053	8.3947	3.84504	6.92123	5.93098	9.08426	10.3016	9.13451	5.26304	5.7244	8.10847	10.0597	4.1506	11.1115	12.3917	4.00392	3.75135	6.52775	4.19845	6.97954	8.2342	7.07511	8.22774	7.35543	8.15293	6.51467	9.54937	7.06921	5.99017	6.36813	8.27914	5.87578	6.51111	8.50868	5.50422	8.4219	8.38546	7.08133	7.48138	6.82389	3.02853	7.93364
TCGA-FV-A3R2	194	1	10.5081	10.1365	3.57251	6.07473	7.48631	11.9707	8.28606	4.35865	7.82251	6.19824	9.23676	9.16638	9.20627	4.78354	5.21474	9.30671	9.9705	4.70031	11.2817	12.0093	3.95889	4.16525	5.60551	6.22436	5.90951	9.53028	8.56564	9.14814	8.14221	9.5738	7.75487	9.23427	7.73057	6.88712	6.88118	9.76383	6.64744	7.98377	9.21715	6.12641	9.54781	8.41933	6.89182	8.24374	7.891	3.04449	9.04232
TCGA-DD-A116	1622	1	9.53988	8.8405	3.4123	5.26625	6.84579	12.4464	9.96705	3.95573	7.82353	5.96611	9.5692	9.73714	9.44739	4.83886	7.95147	8.60575	8.40137	5.15203	11.1511	11.3149	4.06185	4.16431	5.24917	5.6657	4.52055	8.91226	8.36083	9.76798	8.0908	8.5219	7.38643	10.4845	7.14909	6.58448	7.14034	11.1296	7.32433	6.98337	7.99395	5.36418	8.8357	6.87221	6.34159	7.46314	7.67652	3.01424	8.6914
TCGA-DD-A39X	1694	1	9.40988	8.91329	3.6193	5.28857	7.15393	12.238	10.9093	5.08254	8.36555	6.04199	9.25898	11.043	10.3922	4.31036	4.96112	8.38577	9.51139	6.32003	10.7812	11.8999	3.90704	4.25146	4.84022	4.77071	5.18874	7.92057	7.41132	8.74151	7.69541	8.26202	6.45724	10.8121	7.09413	5.93096	6.62247	9.2079	6.06612	7.90221	8.11468	5.81419	8.90739	7.48567	7.01124	7.34782	7.44595	3.04793	7.89236
TCGA-2Y-A9H2	1731	0	9.1846	9.04339	8.71116	6.15752	6.92023	13.0149	10.2489	5.45301	9.08196	7.38556	10.6799	10.0263	10.3254	4.1384	6.16773	7.8692	9.03406	5.6166	10.4987	11.8623	4.28202	6.10355	5.86918	5.40143	5.8957	8.40872	7.95162	9.21597	7.76295	8.84239	7.15554	9.24595	7.88704	6.99362	6.95593	10.3583	7.8231	8.26257	11.0247	7.44154	10.9705	7.77773	6.92933	8.65812	7.57805	3.02983	8.62782
TCGA-CC-A9FS	211	0	10.0221	8.49863	3.41487	5.32147	6.9734	10.8014	8.30003	3.68601	6.87381	6.82408	9.86989	9.51238	9.27594	4.01815	5.70439	8.54757	9.62921	4.55834	10.873	11.151	3.81684	4.06012	4.71141	5.01246	5.18063	9.08448	7.69309	8.52914	7.60314	8.08817	6.57159	8.84433	8.00282	6.207	6.39247	9.7535	6.04561	7.59862	8.24804	5.70063	8.27107	7.93422	6.10318	7.44231	7.53999	3.29017	8.21304
TCGA-XR-A8TD	1030	0	9.88174	8.95875	3.43525	6.63553	6.78823	12.5942	11.284	6.60972	9.42384	5.84596	9.94985	8.72265	9.50261	3.92832	5.41571	7.75047	9.39648	5.45326	10.4202	10.694	4.16879	5.74769	5.78103	6.75085	5.23285	8.52377	7.44603	8.82093	7.51106	8.58928	7.10229	8.98735	7.57192	6.13065	6.48578	9.96076	5.50895	7.51902	10.7488	7.2224	9.32153	7.83236	6.74758	7.82074	8.00925	3.45273	8.30767
TCGA-ZP-A9D2	765	1	12.0656	10.8269	3.50793	6.09996	8.95708	12.2731	8.82278	4.91925	8.51277	7.03706	10.2273	8.33709	9.52752	4.78252	5.51541	8.27241	10.7888	7.1981	10.9159	12.2515	4.25441	4.37248	5.83213	6.72647	6.71579	9.61617	8.89393	9.85488	9.15171	9.89784	8.69507	10.1813	8.73402	7.77239	7.80645	8.83068	6.88221	8.51443	10.0656	6.51012	9.55706	8.96993	7.25523	9.37323	9.59808	3.26461	9.52772
TCGA-DD-A4NK	1210	1	9.21436	9.25194	3.25829	5.53678	6.54985	10.7173	7.51935	3.98936	7.39914	4.64562	7.55903	8.96273	8.61984	4.8408	4.54344	7.83275	9.7272	4.53636	10.6094	11.3397	3.52438	4.18024	5.69049	4.63267	5.45283	8.91658	7.49775	8.52181	7.46204	8.40228	6.97172	9.07988	6.92564	6.1578	6.30518	8.69615	4.99006	6.96508	8.50541	5.5731	9.06533	7.82404	6.06224	7.49058	7.04236	3.04646	8.60327
TCGA-FV-A4ZP	2486	1	9.15846	7.42109	3.25829	5.51047	6.47891	12.6679	9.44331	4.48487	8.68906	6.57435	8.72022	9.97744	9.86739	3.30362	3.4164	7.75448	9.40669	5.79774	10.7656	10.8902	5.04136	4.28378	5.2141	4.9299	3.95608	8.84869	8.20433	10.4549	7.84712	9.02631	6.28638	10.537	5.57824	5.61971	7.57013	10.1816	6.79287	5.73135	6.81533	6.51561	9.39208	6.10768	7.72628	6.94883	6.82784	3.01424	9.07221
TCGA-DD-AAE2	638	0	10.4178	9.34965	3.44759	6.16645	7.18994	12.0112	9.7721	4.77785	9.01308	6.11192	9.90518	9.20568	9.30826	4.80248	5.17765	7.74852	10.1679	5.22941	10.6421	10.8269	4.39371	4.64932	4.70414	5.5335	5.12156	8.85665	7.49966	8.44579	6.98633	8.86614	7.3574	8.81594	7.414	6.56898	6.99897	9.44459	5.66798	7.08556	10.3245	6.57609	8.785	8.09431	6.65762	7.47906	6.714	3.70008	8.18047
TCGA-DD-A39Z	601	1	10.4704	8.54149	3.31189	3.64107	7.85421	11.8459	6.96086	3.63277	8.74422	6.09905	8.49765	9.39915	8.39248	4.42916	4.19611	7.84737	10.5096	4.29355	10.1175	10.973	3.58015	3.35609	5.50247	4.46269	5.09119	8.76267	7.52915	9.32197	7.67504	8.27216	6.32063	9.69076	6.32615	5.79214	6.79057	9.95019	6.29307	6.17274	7.31482	6.07211	9.12898	7.25709	6.92428	7.11117	7.35057	3.03093	7.95606
TCGA-5R-AA1D	449	0	8.99832	8.7526	3.52019	6.45527	6.67359	11.247	8.77129	4.00849	7.89889	5.82562	9.28115	8.15472	8.31267	3.84256	6.23528	7.30269	9.44333	4.66002	10.7706	10.7804	3.81406	4.03923	4.97521	5.0601	4.59836	8.07261	6.80793	7.82816	7.1508	7.80316	6.02319	8.3621	7.39123	5.84092	5.9655	8.07079	5.43468	6.32524	8.23742	5.68345	7.54694	7.85337	5.99658	6.961	7.6066	3.01424	7.39343
TCGA-2Y-A9H7	1168	0	10.1418	8.88365	3.69164	6.718	7.51231	10.8803	8.10854	4.07343	7.38542	5.0622	8.61414	8.69687	7.88796	4.8863	7.0875	7.81088	10.4241	4.42222	11.1463	10.9486	4.06656	4.2781	5.1595	4.60983	5.9342	8.31156	7.53799	8.48712	7.34921	8.18623	6.33841	9.17046	7.43483	5.91038	6.45784	9.38713	6.30952	7.0403	7.41803	5.15143	8.58275	7.96693	6.69302	7.63455	7.16072	3.07196	7.92087
TCGA-CC-5264	102	1	11.5874	9.58095	4.66344	5.79968	7.49968	12.2925	8.46389	4.16791	9.93229	6.56077	11.131	8.87437	9.11129	5.28374	6.59953	8.17639	10.6292	5.17054	11.4244	12.2062	5.14064	4.11736	5.46735	7.59343	6.36058	9.99094	8.15248	8.47115	8.25209	9.44011	8.50882	10.0471	9.95423	7.56005	7.44605	9.11079	7.02416	8.05399	10.1435	6.08566	9.35086	8.46632	6.83147	8.6717	8.0257	3.05126	8.78966
TCGA-UB-A7ME	486	0	11.097	9.04405	3.66239	6.40835	7.87005	12.1985	9.19723	5.41254	8.98623	7.72443	9.97679	8.67087	8.88477	4.38093	6.40589	7.91184	9.74292	4.75049	10.9115	11.1756	5.66212	4.8586	5.83749	5.90588	5.73509	8.54848	8.34647	8.46364	7.49454	8.51896	6.8847	9.84096	7.6619	6.24755	7.0924	10.5241	6.64888	7.60009	9.4546	6.21485	9.34838	7.47291	6.78749	7.47127	7.38349	3.23161	8.91516
TCGA-UB-A7MD	52	1	10.7545	9.09091	3.49134	6.48773	7.22616	12.6982	9.50876	4.76702	9.68517	7.1949	10.3981	9.92484	8.27452	4.41287	5.66639	8.34119	9.82068	5.71436	11.3144	11.703	4.33467	4.7424	5.06832	4.44086	5.48102	9.6261	8.39827	9.02284	8.48847	9.6808	7.96952	9.93182	7.34206	6.91525	6.91547	10.3799	7.10883	7.32535	10.0995	6.83811	9.19354	8.6463	6.95578	8.27002	8.54777	3.08895	9.22244
TCGA-RC-A6M6	9	0	10.8686	9.536	3.44799	5.5369	8.4283	12.1287	8.27037	3.90427	7.06375	4.58695	8.61498	9.16258	8.90706	4.61903	4.36374	8.60989	10.5127	5.98593	11.5035	12.5286	4.002	3.92021	5.57734	5.52869	5.59716	9.74745	7.80994	9.36263	8.59758	9.18918	8.05047	9.56974	7.7244	7.20369	7.48267	9.13469	6.37375	7.22753	9.33793	6.20831	9.29754	8.10356	7.36487	8.26081	8.07179	3.01424	9.37588
TCGA-DD-A3A8	11	1	9.75191	8.86587	3.25829	3.87238	6.83401	11.7194	7.19577	3.79998	8.36003	5.25252	8.03852	8.447	7.5853	4.30372	5.81794	6.53701	9.4046	4.01144	10.3597	10.8734	3.51589	3.60006	5.03984	4.11742	4.81186	8.37075	7.18622	8.61728	7.46104	8.13214	6.63453	10.0917	6.88924	5.79142	6.42751	9.82745	6.02553	6.64249	8.22799	5.22378	8.0768	7.17855	6.60183	7.07399	7.21225	4.30523	7.98591
TCGA-ED-A7PX	6	0	11.4878	10.3674	3.46245	5.69465	8.07165	13.3903	8.27618	4.00182	9.98097	8.24029	10.863	7.69808	8.1755	4.19735	6.04748	8.98722	10.6444	5.23601	11.4329	12.2875	3.63285	4.04373	6.23681	5.34031	6.3324	8.76512	8.61722	9.22491	8.24949	9.4837	7.78546	9.39266	8.33591	7.23632	7.28458	8.5669	7.25245	7.8057	11.0113	6.08614	9.0776	8.71818	7.1754	8.6749	8.7836	3.04734	9.07672
TCGA-DD-AACZ	171	1	10.1865	10.1249	3.95647	7.36137	7.89132	11.8575	10.4753	6.09512	8.16311	6.89033	9.95891	10.248	10.3069	4.47157	4.96052	9.09197	10.218	6.60312	11.0127	12.5962	4.96327	5.77889	4.2315	5.97307	6.0205	8.95183	8.58094	8.74055	8.45032	9.45405	7.35673	9.78231	8.21405	7.08158	7.29211	9.22784	6.70951	7.67455	9.91021	6.52957	8.4033	8.73219	6.32478	8.14856	9.13347	3.01424	8.96164
TCGA-DD-A39V	643	1	9.87071	8.77541	3.46467	5.65302	7.04409	12.3284	10.2244	4.91874	9.26544	4.89318	9.38372	10.3723	9.52489	3.72617	4.81203	8.38284	10.0877	5.27615	11.2105	11.2094	4.39733	4.58303	4.70325	4.44614	4.2009	8.83288	7.88991	9.16166	7.62081	8.16706	6.09755	10.9187	7.45797	5.73984	6.96692	10.9002	6.65799	6.91516	8.13927	6.2762	8.65449	7.76937	7.51202	6.65614	6.91532	3.03112	8.00003
TCGA-ZS-A9CE	1241	0	10.4849	9.06756	3.29179	3.96596	7.24791	11.8051	9.00962	6.01628	9.34082	4.3196	9.15854	7.43115	7.40487	4.20197	4.50944	7.521	9.47579	5.43631	9.85424	10.5192	3.53906	3.86708	5.17403	5.07382	4.88171	8.85424	7.88222	8.6982	7.6352	7.7454	6.83654	9.04303	6.66167	5.88791	6.35282	9.67212	5.0456	6.95215	8.6934	6.00335	8.88508	8.04616	6.31453	7.25939	6.52098	3.39245	8.57822
TCGA-5R-AA1C	520	0	9.95799	9.07163	3.25829	5.28925	6.76028	12.7838	11.1542	4.22983	9.59918	7.0568	10.7128	9.33546	8.99396	4.60772	4.29788	8.18212	10.0585	4.38883	11.1419	11.6323	3.80281	4.80472	5.28162	6.7439	5.59459	9.46411	7.93995	8.38291	8.33253	9.17598	7.54157	10.4304	8.50672	6.38621	6.85761	9.69875	5.36126	7.8098	10.0796	5.79608	8.16485	8.49592	6.65628	7.80386	8.83652	3.04999	7.98198
TCGA-G3-A25Z	655	0	10.55	8.68469	3.35241	5.24126	6.957	12.5976	8.74339	3.78099	9.21811	7.4284	10.3402	7.02412	7.67697	3.95747	5.02561	7.52632	10.1015	4.80804	11.2903	10.9401	3.63081	3.78024	4.73726	4.4413	4.84928	8.80554	7.93253	9.13636	7.52067	8.18921	7.00407	9.41213	6.96011	6.28784	6.48016	9.53634	6.25102	6.49557	8.83017	5.84027	8.30512	7.54965	6.72403	7.6078	7.77048	3.02412	7.80805
TCGA-5R-AAAM	46	1	10.6526	8.96533	3.68082	6.87301	7.27108	11.8668	9.15358	4.09184	7.93124	6.26433	9.73477	9.76255	10.0935	4.17748	6.56139	7.59944	10.1508	7.57456	10.9788	11.2284	3.68194	4.45561	5.29824	4.98849	5.0549	8.35913	7.33165	8.25638	7.47215	8.16833	7.18879	8.5712	6.88704	6.20287	6.30876	8.40337	5.71784	6.78336	8.69381	5.54371	8.57166	7.77019	6.23545	7.48872	7.33387	4.58327	8.15277
TCGA-ES-A2HT	438	1	10.0902	8.54605	3.32384	4.66225	7.24166	13.2462	7.98256	4.35578	9.99212	7.38761	10.7456	7.87805	8.05859	3.83477	4.62512	7.99054	10.0153	4.9528	10.8579	10.6949	3.81491	3.60006	4.29902	4.84169	3.77658	8.29112	7.69769	8.84502	7.89165	8.65667	6.41134	10.1448	6.91891	5.56025	6.63712	10.1518	6.5353	5.91209	8.73056	6.61971	8.85974	7.39913	6.05957	6.96852	8.09056	3.06456	8.45978
TCGA-DD-A3A7	419	1	8.66615	8.72608	3.36712	4.01214	6.02714	13.0164	8.81377	3.9482	9.07369	7.24743	8.45877	9.48679	9.19183	3.5537	4.56775	8.95377	8.66188	5.29344	10.2943	10.6259	3.58367	3.52998	4.6515	4.74707	4.18409	7.91015	7.82154	10.3941	6.80548	7.88466	7.40121	10.6402	5.73217	6.95755	7.26495	10.6196	6.78855	5.50086	6.75555	5.33961	8.49529	7.1639	8.09828	7.24629	7.88169	3.06494	9.26978
TCGA-BD-A2L6	1363	0	10.2102	8.5541	3.43392	4.99524	7.30142	12.2903	7.75834	3.70201	8.10824	6.50341	9.80079	7.97792	8.25251	4.06578	5.44629	6.95697	9.32739	4.28851	10.241	10.0921	3.96632	3.6022	4.76722	5.42722	5.46456	8.38352	7.5464	8.91222	7.10478	7.7004	6.33255	9.07848	7.07589	5.80575	6.58345	9.94615	5.38975	6.39552	8.10675	5.58512	8.7295	7.13321	6.98911	6.83819	7.13372	3.01424	8.52213
TCGA-DD-AAE9	722	0	10.9617	8.78881	3.25829	4.64699	6.96172	12.6227	11.6766	5.79362	9.3117	7.65595	10.5308	12.0039	10.4342	4.87932	4.09886	7.96011	10.0914	6.47611	10.6516	12.4997	3.95746	4.51857	4.61241	5.23899	5.62986	8.88234	6.80424	8.30499	7.23778	8.33526	6.80315	9.97881	8.0626	5.99306	6.57035	9.97835	5.37812	6.87862	9.07747	6.69822	9.06503	7.74303	6.50833	6.8772	7.37763	3.03798	8.38165
TCGA-CC-A7IH	365	0	9.93705	8.97865	3.34011	4.96583	7.23646	12.0051	8.46597	3.52535	8.08014	6.45269	9.38568	11.2124	10.1478	6.06862	4.95712	7.74215	9.59127	4.56009	11.2135	12.3899	3.59653	4.23802	6.63956	5.19796	5.67855	9.01297	7.54887	8.80814	7.7957	8.44734	7.10595	10.3759	8.83163	6.28102	6.56177	9.22659	4.77211	7.02286	9.25069	5.85637	8.85133	7.95923	6.6272	7.37437	7.49372	3.85867	8.49798
TCGA-DD-AACL	107	1	10.6352	9.11586	4.26478	7.22394	7.42136	12.3252	9.76037	6.0577	8.58419	7.04449	10.0682	9.16237	9.25037	3.95438	6.49476	9.14192	10.3941	7.08436	11.0847	11.3435	4.76228	4.64808	4.52985	5.92942	5.48131	8.74536	8.90994	9.4992	8.1107	9.229	7.4712	9.96813	7.0687	6.90637	7.28874	10.0837	6.31895	7.12456	9.28325	6.37812	9.02457	8.0915	7.76175	8.24425	8.35071	3.03986	8.99252
TCGA-CC-5259	250	0	9.26378	8.57247	3.25829	3.89967	7.23946	12.628	10.1185	4.05274	9.34481	5.13141	9.42295	9.86787	9.32338	4.02102	4.80334	7.5895	9.42285	4.64788	10.8163	10.5337	3.9735	3.59425	4.07449	3.65551	4.64625	7.40459	8.54175	8.37127	7.27233	7.58756	5.29688	9.55649	6.5953	5.44933	7.11526	9.02176	5.75606	4.91021	6.41074	5.36815	8.57162	6.87983	6.40555	5.89755	7.26478	3.01424	7.53414
TCGA-G3-A7M6	632	0	10.3615	8.73348	4.3816	6.15425	7.46039	11.9066	9.09537	4.93332	8.28117	7.32142	9.42026	9.60329	9.74218	4.90511	6.90074	7.40727	10.1974	5.36968	11.9432	11.824	4.55862	4.77097	6.34181	6.4048	6.67958	8.59894	8.78526	9.28256	8.074	9.05993	8.25144	9.5342	8.26045	7.17111	7.33206	9.01652	7.45531	7.15561	8.81467	6.00655	8.7613	8.50567	7.43067	8.46002	8.03877	3.12093	9.00855
TCGA-DD-AAD6	672	0	9.07377	8.92005	3.25829	4.52355	6.60023	10.945	9.19498	4.32043	6.54596	5.05399	7.48439	7.41362	7.84419	3.6686	3.47901	7.39552	9.51252	4.64621	9.95163	10.6834	3.67098	3.43577	5.05992	5.46498	5.28583	8.05503	6.41962	8.29644	6.74819	7.20679	6.76737	8.61008	6.66663	5.99833	5.32363	8.74614	5.13479	6.06771	7.41594	5.18064	8.19572	7.41434	5.97452	7.33483	7.12465	3.01424	7.24595
TCGA-FV-A2QQ	729	0	10.1616	8.69912	3.30274	6.38608	7.30874	11.5631	10.3455	4.45811	8.06597	5.74866	8.73888	10.2072	9.6251	4.12357	5.08648	8.77531	9.51943	5.29996	11.2348	11.581	4.23581	4.8898	4.80359	4.76469	5.00908	8.76642	8.2531	8.52823	7.94294	8.67818	6.68293	9.76111	7.21994	5.97438	6.65608	9.76435	7.14001	7.2668	8.24081	5.69863	8.68327	7.78979	6.79417	7.6366	7.94833	3.01424	8.46218
TCGA-2Y-A9GX	2442	0	10.085	8.94238	3.92346	7.03932	7.20279	12.4894	9.72568	4.9505	8.82823	7.15155	9.58376	7.81043	8.21392	4.31205	6.43428	8.16262	9.88921	5.38354	10.6014	11.2696	4.85119	5.64285	5.1391	5.1513	5.44119	8.62185	7.50285	8.18587	7.9291	8.60279	6.69103	8.96121	7.24497	6.32013	6.4048	9.19576	6.98162	7.78132	9.51788	6.45768	9.11282	8.24737	6.2854	7.69735	7.65417	3.95272	8.43321
TCGA-BD-A3ER	1115	0	9.91069	8.65306	3.45418	5.37059	7.33169	12.1002	8.29097	4.06752	8.75947	6.23811	8.70754	7.95292	8.6785	3.83973	5.04117	7.62583	9.84055	5.77279	10.4887	10.6698	4.93258	4.20089	4.38758	5.37724	4.89199	8.24993	7.01796	7.89098	7.54537	8.14031	6.17656	8.78975	7.02123	6.36879	6.28426	8.82239	6.67826	6.88851	8.33249	5.46138	8.70983	7.62596	6.14182	7.46056	7.35065	3.02703	7.89587
TCGA-DD-AADC	425	1	9.95366	10.2396	3.25829	5.46871	7.82869	11.3854	8.08839	4.10325	7.71107	5.49135	8.27033	11.4351	11.3103	4.48093	5.3835	7.76774	10.3825	8.76083	11.6692	11.6666	4.12886	3.98383	4.4619	6.4303	5.90161	9.36278	9.42067	11.0609	7.51572	8.65596	6.99657	10.3621	8.43893	7.89707	7.14012	9.22934	5.61599	7.66855	8.5226	5.65346	7.96058	7.98658	7.546	9.29928	8.51347	3.21121	8.70287
TCGA-BC-A10Z	34	1	11.0228	9.68812	3.25829	5.74524	7.21402	11.4111	7.84065	4.09038	7.06353	5.60704	8.7161	9.46733	9.77472	4.19521	5.0856	8.23987	10.0365	5.03701	10.8019	11.3877	3.54195	3.5392	4.79569	3.87443	5.48276	8.95412	8.16295	9.42332	8.2819	10.0125	8.65923	9.67893	7.07788	7.42387	7.08214	8.70928	5.50964	6.82601	8.04701	5.44597	8.1959	8.45408	6.77537	8.28094	8.61792	3.01424	8.30625
TCGA-5C-AAPD	20	0	10.7171	7.72096	3.80845	6.68162	6.7894	12.0478	10.7964	5.67614	8.61007	7.1467	10.0747	10.2915	9.92972	4.28295	5.72925	7.51781	10.0596	5.59129	10.6946	11.6421	4.9156	5.54578	4.76892	5.44216	5.04215	8.835	7.95321	9.04743	7.90076	9.24986	7.60723	9.75743	8.10686	6.38053	6.65066	10.4452	6.13074	6.3381	9.65906	6.66899	8.95263	7.61524	7.72877	7.64609	8.19493	3.02983	9.04844
TCGA-DD-AAED	763	0	9.27811	8.72576	3.25829	5.17534	7.20655	11.4831	8.0524	5.22332	7.36738	5.73741	7.47748	9.271	9.10721	4.08012	4.58206	7.9622	8.06586	5.58745	9.95337	10.3145	4.00381	3.65307	6.29504	3.84802	5.6148	8.17922	7.68859	8.66558	6.5011	7.19985	6.23553	9.25112	6.89852	6.03587	6.7936	9.01391	5.6657	6.15414	7.26285	4.82242	8.16496	7.30444	5.93468	6.81655	6.84992	3.03282	7.78777
TCGA-DD-AACI	1618	0	9.84678	8.79501	3.5816	6.23379	7.72316	12.8093	10.5962	5.9597	9.25272	7.18794	9.20061	11.4178	11.0713	4.72464	4.42898	8.82541	9.9906	6.16392	10.8708	11.4618	5.10393	4.68918	5.18712	5.66492	4.53364	9.01828	8.17027	9.82593	7.90034	8.58399	7.4036	10.6985	6.8624	6.8863	7.3286	10.4514	7.29364	7.0017	8.31333	6.92813	9.77655	7.3811	7.04621	7.26288	8.01566	3.01424	9.28502
TCGA-G3-A25Y	452	1	10.5787	9.52867	3.81394	6.30427	8.22127	12.0171	9.20721	4.38406	8.91583	5.97435	9.44524	9.56814	9.06346	5.05753	5.78484	8.44373	10.7898	6.18611	11.4747	11.7707	4.66988	4.79399	6.1519	7.10826	6.05844	8.92263	8.38084	8.97241	8.26931	9.21573	7.34004	10.0323	8.00344	6.69125	7.02299	9.98666	7.52933	7.92255	9.86165	6.78399	9.22414	8.52267	7.32815	8.42039	8.1318	3.05009	8.379
TCGA-ZP-A9CY	782	0	10.3724	9.0681	3.30739	6.23235	7.31801	12.2993	8.56772	4.07895	8.683	6.76232	10.3291	8.10099	8.52583	4.69021	5.28303	7.56798	9.712	5.05698	10.6462	10.6653	3.84025	4.08301	4.39275	5.28685	4.90928	8.58686	7.24519	8.24339	7.64464	8.20147	6.69677	8.6643	7.0712	6.25519	6.34478	9.1151	6.23793	7.01108	8.89522	5.92513	9.18773	7.80752	6.00899	7.32157	7.42337	3.67768	7.78227
TCGA-PD-A5DF	639	1	11.0889	8.94395	3.573	6.22608	8.05627	11.7768	9.05834	4.76044	8.86467	5.7069	8.73537	8.47235	8.48897	3.93199	4.48778	7.92253	10.2156	4.61001	11.3715	11.1952	4.3591	4.2466	5.22103	6.0858	5.28336	8.80355	7.96434	8.56727	7.91042	9.05691	7.17912	9.22985	7.85554	6.53197	6.9296	9.7524	6.78053	7.34219	8.93127	5.87486	9.4428	7.87086	6.53821	7.45813	7.96425	3.01424	9.39344
TCGA-DD-A114	1149	1	11.364	9.73919	5.83899	7.50403	7.15036	13.2227	10.2705	5.77494	10.0899	7.81892	10.8872	8.05137	9.16348	4.60849	7.17226	8.61463	10.2862	5.64938	11.6593	12.0025	5.63873	6.2979	5.55307	7.90584	6.46839	9.22815	8.89373	8.55855	8.51978	9.98614	7.27701	9.87215	8.76199	6.89417	6.97715	10.4909	7.63903	8.30966	12.1039	7.89963	10.8009	9.08082	7.64712	8.80582	8.35567	3.27249	8.72856
TCGA-DD-AAVY	1970	0	10.3555	9.74445	3.25829	4.30773	7.21507	12.432	7.31789	4.36226	7.7112	7.79725	10.4717	10.5359	9.33413	4.71668	3.68415	8.17857	9.92017	4.36007	10.9069	12.1013	3.46936	3.72443	6.04523	5.31661	5.51655	8.97001	7.81392	8.81072	7.84479	8.79699	6.91674	10.2093	7.7233	6.27494	6.70347	9.76234	5.67226	6.76035	9.34173	6.14433	9.19046	8.44579	6.53503	7.86746	7.23664	3.01424	8.46374
TCGA-BC-A10S	1423	1	9.78983	8.23099	3.36307	6.4737	6.83152	11.9594	9.41071	3.93232	8.11284	5.91122	9.52257	9.20222	8.71788	4.06347	4.72707	7.28406	9.11555	4.85181	10.8447	11.0377	4.06062	3.92201	5.0064	4.78289	5.13398	8.3116	7.02317	8.5449	7.15518	7.94185	6.42531	8.83919	7.11095	5.61696	6.2718	8.92481	6.54762	6.12051	8.24315	5.16736	8.59087	7.34518	6.68652	7.35493	6.87947	3.03629	7.90172
TCGA-CC-A123	219	0	9.18972	8.39855	3.34959	5.26162	7.26235	11.7317	7.99916	3.81487	6.45583	5.98711	7.69163	9.55819	9.55908	4.13784	4.88945	7.9842	10.7016	4.95968	11.0514	11.5124	4.37418	3.4872	4.99309	3.49492	4.77777	8.10855	8.59416	10.3428	7.86522	8.23692	6.29577	9.27222	6.73262	6.49614	7.26369	9.73776	5.80864	5.14033	6.07469	5.39669	8.12198	7.23912	7.2279	7.02233	7.32583	3.01424	8.21708
TCGA-MI-A75H	747	0	9.57106	8.67632	3.54355	5.58662	7.15621	12.5584	9.46543	4.34287	9.44943	7.09232	10.81	10.3736	9.26276	4.62978	5.37392	7.54142	9.20627	4.84163	10.2652	11.4143	3.97914	4.5565	4.97555	5.47277	5.20869	8.62236	7.62849	8.89096	7.2461	8.06267	6.41955	10.2469	6.96153	5.80077	6.66354	10.5226	5.63155	6.73623	9.2118	6.71076	9.7688	8.06458	6.85936	7.18482	7.45441	3.23096	8.31213
TCGA-DD-AADG	1145	0	10.3496	9.05047	3.25829	5.04522	6.86281	11.402	7.13139	3.49372	7.78695	6.15847	9.44645	9.56693	8.87551	5.33274	5.09345	7.83314	9.53114	4.07703	10.4326	11.4275	3.6953	3.63453	5.60328	5.04857	5.28587	9.2306	7.73385	9.10263	7.73097	8.44212	7.67079	9.96461	7.21613	6.40555	6.40034	9.40015	5.09411	6.49486	8.5474	5.709	8.49144	7.81326	6.73578	7.89114	7.12197	3.0831	9.04463
TCGA-BC-A10U	837	1	10.8965	9.79846	3.25829	5.39523	7.49676	12.7294	8.79596	4.87382	7.57419	7.08679	9.94452	9.26776	9.77546	4.49445	4.72106	7.92174	9.29423	4.88349	10.8816	11.9299	3.76478	4.10902	6.54633	5.73569	6.15665	9.30961	8.22257	9.42028	8.34647	8.86171	7.8035	9.98805	8.60419	6.72933	6.78381	9.15355	6.06818	8.07209	9.55057	6.26588	9.68623	8.26872	6.27228	7.9354	7.87656	3.11617	8.4983
TCGA-CC-A7IG	299	1	10.7582	8.98237	4.03849	5.39785	7.48729	12.4651	9.2636	3.76654	9.38746	6.54681	10.259	9.80503	9.5703	5.05539	5.15409	7.92244	9.82697	5.67695	11.3199	12.1052	4.014	4.00391	6.30531	4.19259	6.00247	8.65985	9.06743	10.3986	8.00769	9.58616	8.42903	10.5679	7.37541	7.28679	7.70203	9.50264	6.93966	6.67726	8.14735	5.61105	9.06427	7.94688	8.05406	8.03024	8.3762	3.01424	9.61955
TCGA-DD-A3A3	535	1	10.3211	9.08871	3.35283	4.42425	7.33829	12.2506	9.70707	3.68879	7.52375	6.72111	9.6426	8.14515	8.46156	3.76793	4.92644	7.8017	10.1586	7.69141	10.4402	10.653	3.56871	3.54858	5.00542	4.83199	4.18239	8.22193	7.29087	8.94232	6.99598	7.83383	6.94682	9.96177	6.45246	5.9526	6.47932	9.18024	6.28482	5.98108	7.88966	4.92536	8.15046	7.20776	6.75488	6.91114	6.88824	3.01424	8.07823
TCGA-2Y-A9GZ	848	1	9.9204	9.11827	3.35283	5.44487	6.9133	10.3742	7.1913	3.68891	6.42659	5.69391	8.36486	8.89936	8.5809	4.53159	4.1178	7.17791	9.43284	4.2513	10.6323	10.7127	3.61604	3.84416	5.00104	4.75156	5.53243	8.33335	7.10303	9.28726	7.26081	8.66363	6.81774	8.78864	7.46163	6.00929	6.44533	8.54014	4.13212	6.62123	8.09988	5.21716	7.77815	7.78431	6.20486	7.0568	6.98503	3.01424	7.67837
TCGA-K7-AAU7	359	0	10.4764	10.4704	6.10219	6.14004	7.63644	12.1578	9.09858	4.18044	8.29222	5.40702	9.46143	9.02684	9.50302	4.1958	5.49008	8.1467	10.1641	5.19735	11.9001	11.9805	4.63121	4.69486	5.81209	5.7584	6.08049	8.42124	7.71039	8.81433	8.01262	8.69185	7.11378	8.97376	7.78363	6.53393	7.035	9.1328	7.22398	7.27439	9.39408	6.33355	9.39069	8.48836	6.86119	7.99258	8.14732	3.05282	8.43089
TCGA-BW-A5NO	20	0	10.3795	9.14818	3.25829	6.61432	7.27476	11.8645	8.59496	4.97878	9.46749	7.01903	9.23647	9.15428	9.32036	5.23037	4.94189	7.4466	9.85279	6.14902	10.3341	11.9613	4.36565	3.75704	5.49647	5.55895	5.45878	8.75639	8.05261	8.91965	7.76612	8.56792	7.55688	9.89402	8.17202	7.37397	6.79488	9.32694	5.60865	6.59965	8.90329	6.00341	8.83268	8.05353	6.90367	7.35437	7.85051	3.04134	8.85773
TCGA-DD-AAVX	1718	0	9.59705	8.74834	3.33214	6.06465	6.75784	12.9338	9.59587	5.34893	10.0984	7.53386	10.718	10.635	9.651	3.99156	5.03383	8.32865	9.62129	4.52222	11.2086	11.2695	3.82284	5.10072	5.07233	6.12721	4.82251	9.37087	7.39725	8.30468	7.29476	8.09063	6.52478	9.00534	7.22119	5.99125	6.24589	9.88122	6.04546	7.44855	10.4262	7.18023	9.09884	8.0522	6.44845	7.18436	7.21002	3.31428	8.00531
TCGA-DD-A4NJ	928	0	10.5499	10.0819	4.23156	6.5646	7.77364	12.3173	9.63371	5.34264	9.2181	4.44305	8.95832	9.04032	9.18746	4.53432	5.98408	8.17463	9.78082	5.14703	11.1294	11.8619	4.43821	5.48263	6.03807	6.61827	5.83948	9.04135	7.47901	9.00652	7.89727	9.05761	7.7225	9.34077	7.89883	7.11078	6.69826	9.53201	6.70557	8.1976	9.99665	6.58928	9.20461	8.39341	6.54946	8.1201	7.59663	3.01424	8.14042
TCGA-DD-AACS	1804	0	10.1459	9.33615	3.33798	4.2008	7.2815	11.4298	9.42225	3.71451	8.19012	6.91868	9.49382	10.3807	10.0861	4.356	6.66637	8.17622	9.58327	5.42875	10.7472	11.7052	3.77991	4.53262	5.18993	6.17203	5.83282	9.86329	9.08938	9.31963	8.95905	10.4102	9.02579	10.3402	8.39207	7.81739	7.59417	9.31526	7.25497	7.82499	9.03526	5.463	9.30191	8.108	6.55486	8.30442	8.92132	3.0634	9.87759
TCGA-UB-AA0U	327	0	10.8844	9.56939	3.73665	6.53305	7.73364	12.0367	9.52317	4.22802	8.60809	6.30855	9.54925	8.60471	8.79503	4.77315	5.97166	7.94649	9.77052	5.33217	10.6577	11.7089	4.1519	4.96099	5.57566	6.4666	6.31202	9.2589	7.70814	8.72005	8.13528	8.85175	7.35009	8.99747	7.12203	6.84999	6.68002	9.16319	6.69688	8.00002	9.61558	6.79478	9.56695	8.09142	6.45883	8.01799	6.75352	4.10289	8.37206
TCGA-CC-A9FW	248	0	10.5568	10.1633	3.53048	5.76258	6.76663	11.6537	7.87202	4.43621	8.05158	4.7828	9.1294	7.08953	6.44107	4.53933	6.96455	8.63296	9.86662	6.65133	11.809	11.9926	4.50203	3.85139	5.70637	6.25726	5.43386	9.48072	8.2729	9.09641	8.10374	8.17457	7.89384	9.95879	8.08192	7.04357	6.82181	9.64631	6.40258	7.26304	8.86845	5.72403	9.19111	8.38104	6.41375	8.17482	7.85081	3.02723	9.34604
TCGA-CC-A8HT	140	1	10.4434	9.09167	4.22551	5.59364	7.31691	11.7953	9.88293	5.26143	8.32977	5.87007	9.51206	9.3756	9.81485	4.44716	6.2167	8.94648	10.0368	6.67365	10.1425	11.0147	4.2191	4.70331	5.41719	6.30983	5.94939	9.08276	8.50145	9.46302	8.11515	8.91252	7.64502	9.83214	7.15354	6.60815	7.09854	9.35525	6.96577	7.42858	8.97872	6.60006	9.02093	8.7401	7.04002	7.85879	8.75049	3.04371	8.93105
TCGA-G3-AAUZ	480	0	9.48769	7.77945	3.53746	6.29658	6.6029	11.8757	8.89411	4.81385	8.74971	5.84338	9.53113	8.95174	8.57737	3.89436	5.26227	7.43412	8.92615	4.52423	10.2595	10.3542	4.08068	3.84026	5.20118	4.70512	4.39234	7.75035	7.21249	9.58893	7.25043	8.14906	7.2063	9.28545	6.06112	6.15639	6.84716	9.42102	6.57799	5.97841	7.50624	5.57805	8.63893	6.75103	7.0886	7.08594	6.85153	3.43328	7.91061
TCGA-G3-A25U	1636	0	9.75	8.72686	3.30202	5.97185	6.87458	10.253	7.58253	3.5654	6.97514	4.37361	9.87059	9.77602	9.92844	3.91216	4.94047	7.30399	9.98908	4.18848	10.8334	10.6241	3.46936	3.84913	5.18443	5.3174	5.11071	8.20243	7.11819	8.74369	7.3683	8.48261	6.76334	9.11692	7.02973	6.14539	6.3574	8.15366	5.56115	6.99899	7.82139	4.85508	7.58571	7.88907	6.45423	7.28589	7.3559	3.01424	7.91115
TCGA-DD-AAEK	1067	0	10.5224	9.57429	3.51654	6.72898	7.30141	12.0366	9.12433	5.25171	8.45336	6.41744	10.0444	9.1507	9.21658	4.71292	5.4393	8.14473	9.19703	5.06088	10.468	11.4949	5.77717	5.11274	5.42223	6.08917	5.72163	8.78777	7.99667	8.24427	8.00905	8.85298	6.8418	9.31529	6.89409	6.24608	6.05397	9.36007	6.21743	7.24038	10.0116	6.87333	9.63912	8.11532	6.34265	7.35365	7.61746	3.01424	8.77559
TCGA-DD-AAEH	784	0	9.5237	8.42998	3.30739	6.10282	7.06587	12.3645	9.76369	4.77678	9.43099	6.28012	10.4887	10.2378	9.43318	4.91635	5.02553	7.81061	9.29328	4.52252	10.1767	11.0327	5.2249	4.26943	5.69209	4.63521	5.41801	8.41584	7.22234	8.84656	7.11043	7.83469	6.6741	9.34159	6.77428	5.88793	6.65417	9.40663	5.98769	6.79719	8.93447	6.70023	9.87623	7.69842	6.60315	7.15164	7.06764	3.10251	8.13907
TCGA-DD-A73F	1085	0	9.80503	9.14765	3.4212	6.85172	7.17503	12.2458	9.31374	5.97018	9.4853	6.64676	10.5196	7.96296	7.68704	4.1286	4.63229	7.82385	9.99364	4.67701	10.7694	10.8659	5.05726	4.88757	4.38718	5.95146	4.85925	8.54658	7.83194	8.56883	7.67066	8.72577	7.05197	8.92935	7.69592	6.3315	6.63387	10.7978	6.30418	7.50637	9.97081	6.7334	9.3431	7.8444	6.26348	7.48437	7.76477	3.02743	8.48684
TCGA-2Y-A9HA	36	1	10.0921	10.0532	3.25829	5.18416	7.22686	11.4767	9.85862	5.09438	7.76788	5.874	9.31652	10.241	10.3213	5.1387	4.31602	8.77874	9.7536	6.67037	11.2526	11.9095	3.73114	4.3913	5.30064	5.7473	5.77117	8.97843	8.39203	8.86445	8.15678	9.10507	7.65647	9.78573	7.75664	6.52026	6.92988	10.0042	6.42683	7.26947	9.19311	6.35597	8.80555	8.46725	7.29752	7.9081	7.94148	3.03778	8.63809
TCGA-UB-A7MC	500	0	9.75749	9.30304	3.29618	5.01217	7.03862	10.1996	7.72663	4.30814	6.85696	4.53978	7.91371	12.5271	12.5506	5.11632	5.14849	8.20213	9.13662	9.51436	11.8705	12.4475	3.72808	3.92535	5.50135	6.27751	6.29937	9.0151	7.91774	9.21008	8.31513	9.3439	8.04421	10.3866	8.35391	7.37646	6.47398	8.96411	6.08382	6.43752	8.91171	5.42771	8.41052	8.6677	6.74731	8.48413	8.05928	3.1466	8.47545
TCGA-DD-AACG	469	1	8.90909	8.88289	3.4631	5.36913	7.22807	12.1695	9.38709	6.18753	7.64858	6.5871	9.63122	10.1468	10.2618	3.89632	6.46441	8.70719	9.66171	4.79151	10.4221	10.7481	3.91609	3.63945	5.13837	5.17557	4.81734	8.83633	8.75385	9.41665	7.91916	8.98001	6.47854	9.50721	6.43942	6.26471	7.1055	10.9001	6.5228	5.6756	7.51219	6.61094	9.15324	7.64306	6.40913	7.12807	7.44233	3.01424	7.77585
TCGA-2Y-A9GY	757	1	10.1681	8.67753	3.61813	6.89468	8.18324	12.7685	10.0878	5.37488	8.30913	6.55236	9.52059	11.0123	11.0924	4.71082	6.1754	8.17194	10.5811	5.92624	10.8711	11.9372	5.25929	4.70684	5.25276	4.96124	6.11461	9.06056	8.69792	9.81971	8.38338	8.80274	8.02305	10.0864	7.91773	6.87581	7.44576	9.35976	6.69923	6.92963	9.39683	6.47474	8.62755	8.38411	6.54849	7.87057	8.6027	3.01424	8.8991
TCGA-DD-A1EF	394	1	9.8414	8.97685	3.68861	6.10419	6.56834	10.9331	8.31319	5.01168	7.26612	5.61721	8.58349	9.10522	8.77589	4.50942	5.42864	8.25721	9.7591	5.73623	11.1711	11.7664	5.1431	4.39211	4.24376	4.53651	7.16143	8.42709	7.74366	7.86538	7.56483	8.74515	6.6985	9.5111	7.96814	6.43765	6.39995	8.80431	6.42509	6.66376	8.57688	5.38494	7.90796	8.26888	6.78409	7.86668	7.49629	3.03946	7.96314
TCGA-DD-AADQ	436	0	11.0597	10.1324	3.25829	4.45124	8.0413	13.9479	11.0376	4.39093	11.327	9.05577	11.1366	9.4189	8.92704	4.38293	4.26083	8.49905	11.0626	5.33068	10.4857	11.6522	3.94877	4.27575	5.0248	5.73605	5.5169	9.10565	8.02743	8.90972	6.92855	7.96788	6.88549	9.05344	7.23534	6.13336	6.46562	9.66783	6.03472	6.72236	9.43482	6.93164	9.74166	8.34156	6.58453	6.79053	7.85813	3.01424	8.24891
TCGA-DD-A1EK	558	1	10.491	9.27882	3.25829	6.07081	7.0744	11.6177	8.83946	4.23552	7.81671	6.61338	9.21461	8.73438	9.24976	4.21269	5.77035	7.85561	9.54226	6.79129	10.1011	10.48	3.83883	4.29806	4.52606	5.66825	4.90675	8.27465	7.19348	7.93864	7.42859	8.54447	6.53185	8.93142	7.28665	6.0513	6.09093	8.5517	6.36797	6.89433	8.72382	5.06753	8.61808	7.80184	6.27911	7.16092	7.34159	3.01424	7.89637
TCGA-DD-AAD2	658	0	10.6013	10.0462	3.3214	6.15857	7.61146	11.6325	9.27248	4.34516	8.15751	5.93318	9.7121	8.16471	8.08356	3.94479	6.31888	8.78631	10.1842	5.45931	11.0682	11.252	4.24799	4.37611	4.87601	5.39046	4.86212	8.57727	7.64637	8.45739	7.63825	8.61792	6.81686	9.20936	7.0571	6.09764	6.51504	9.67873	6.48519	7.46185	9.14415	6.17965	8.84818	8.34285	6.13298	7.44575	7.52424	3.03391	8.2507
TCGA-DD-A11C	662	0	10.2328	9.48522	3.25829	6.91816	7.3303	12.387	9.83421	4.81149	8.88751	7.39038	10.4676	9.38266	9.02716	4.53264	5.81313	7.48853	9.79952	4.24395	10.6149	11.5467	4.14271	4.96295	4.88795	5.6981	5.63801	8.31534	7.37024	7.94662	7.85778	8.8961	6.79631	9.26093	7.61329	6.25707	6.24236	9.05007	6.38042	7.92626	8.85748	5.61211	9.04753	8.32112	6.3347	7.26122	7.79617	3.01424	8.36949
TCGA-DD-AAEI	1531	0	10.47	8.74996	3.34479	5.67339	6.94698	11.8927	8.67287	3.63603	8.00276	6.44776	9.75275	8.57744	8.31692	3.79387	4.10635	7.78862	9.13517	4.55517	10.8668	11.3493	3.84144	3.83543	4.35365	6.05344	5.02714	9.05579	7.51133	8.2355	7.73364	8.77935	6.25126	8.93499	6.95148	5.52938	6.49138	9.26638	6.85733	7.03223	8.62437	5.60545	9.2126	7.46364	6.18239	6.54383	7.7392	3.01424	7.97112
TCGA-G3-AAV5	354	0	10.4478	9.24134	3.331	5.08304	6.91256	11.8207	7.84974	3.60794	8.09834	4.84782	7.95447	9.92239	10.0018	4.14386	4.64875	9.12196	10.118	5.87413	11.7333	11.9677	3.96632	3.82059	5.35673	4.78143	4.96666	9.14091	7.90167	9.50742	7.71154	8.23201	7.5486	10.3302	7.2742	6.48223	6.6503	9.67259	6.72617	7.34836	8.25899	5.47553	8.23713	8.34481	7.46553	8.24295	7.44866	3.03689	8.65253
TCGA-DD-AADK	1049	0	10.6881	9.15534	3.4889	5.31447	6.91964	11.4828	8.93852	4.9138	7.65091	6.45334	9.17046	8.41747	8.35202	3.88119	5.61862	7.96443	9.92723	4.93225	10.6864	11.0358	4.44172	4.45856	4.89932	5.61928	4.94499	8.40225	7.9297	8.47645	7.54103	8.2218	6.56958	9.46863	7.00784	6.06509	6.73228	9.35697	6.44058	6.96162	8.2958	5.63183	8.63077	6.86448	6.37834	7.25293	7.72817	3.02191	8.0916
TCGA-2Y-A9H5	555	1	10.1687	8.93893	3.74589	5.74265	7.47773	11.555	8.08351	4.01378	8.07251	5.91731	9.79612	10.7182	11.1665	4.89948	5.68905	8.25681	9.52933	7.07407	11.224	11.7889	4.39042	4.30373	5.72941	4.48157	5.95029	8.53828	7.34756	7.93739	7.82927	8.24684	6.45544	9.31732	7.46116	6.08518	6.71035	9.39825	6.84024	7.26229	9.21839	5.95465	9.24513	8.09084	6.60103	7.4419	7.0305	3.17752	7.85309
TCGA-FV-A3I0	848	0	10.5352	9.96676	3.57446	5.59412	7.88412	12.9277	9.33826	4.63668	8.21014	6.85026	10.0013	10.2041	11.1513	4.72825	4.59823	7.06873	9.81203	7.30547	10.2187	12.6784	4.26662	4.65567	6.96092	4.43477	6.52481	8.45085	7.99593	9.10089	7.84157	9.08647	7.04547	9.10256	8.21802	6.70758	7.33995	10.0477	7.89188	7.34059	10.8383	6.1955	10.2137	8.55716	7.66843	8.00391	8.09574	3.01424	8.61475
TCGA-CC-A7IL	278	1	10.2157	9.48142	3.32068	3.60738	7.53362	12.8967	6.72668	3.63616	10.3493	8.22024	10.2929	11.0856	10.0937	5.0734	4.01818	8.10164	9.87748	4.57449	10.6529	12.1693	3.56658	3.4061	6.08394	5.3506	5.42556	8.90038	7.98482	9.70708	7.61622	8.71315	7.90726	9.92533	6.64413	6.62725	6.5796	9.81885	4.97207	7.1616	9.82149	6.82117	9.2767	8.07332	6.30752	7.88001	7.2408	3.01424	8.90491
TCGA-DD-A115	2542	1	10.1235	9.39707	3.37144	5.85191	7.20195	11.8425	8.1579	4.31321	9.13564	5.20375	9.31893	8.72987	9.09294	4.53469	5.79117	7.94504	9.68318	4.7847	10.4727	10.8344	4.19275	4.10434	5.00087	5.51659	4.82064	8.71002	8.0111	9.57826	7.92311	9.083	7.57622	9.12804	7.43059	6.93146	7.21369	9.6885	6.43742	7.21448	9.35851	5.89203	8.93523	7.89196	6.3861	7.36059	6.54794	3.11727	8.43332
TCGA-2Y-A9GS	724	1	10.9272	9.7355	3.74578	6.34438	8.49627	12.4798	9.57264	5.66489	8.33692	6.59851	9.44495	10.7078	10.3289	4.54987	5.55	8.7729	10.1661	5.12903	11.7064	12.0716	4.47763	4.87209	5.4895	5.82824	5.7198	9.47823	8.46006	9.12834	8.51342	9.31499	7.73175	9.85702	7.75542	7.0381	7.07846	9.66223	6.56048	8.17252	9.46408	6.50681	9.82589	8.62845	6.8966	8.08951	8.27839	3.01424	8.95273
TCGA-ZP-A9CV	1088	1	10.6005	9.55506	3.3667	6.50593	7.9897	12.6067	9.08203	4.91625	10.3534	7.54566	11.1373	8.279	8.43182	4.3527	4.80787	8.26498	10.7196	4.67872	11.2655	11.4136	3.96872	4.69431	5.00826	5.6684	5.06443	9.00442	8.2628	8.7043	8.18732	9.20031	7.60669	9.94469	7.95296	6.70536	6.89374	10.0623	6.7369	8.58736	10.012	6.94236	9.44068	8.39679	5.85654	8.05756	8.45446	3.06485	8.75473
TCGA-BC-A69I	387	0	9.63316	8.01112	3.25829	5.43041	6.92701	11.9681	8.26725	3.57446	7.80615	5.57214	9.23057	10.6951	10.4221	4.35448	5.02309	7.39696	9.08822	5.30725	9.94349	10.884	3.65927	3.758	5.29098	3.92235	4.83888	8.39681	7.53387	8.87702	7.11247	8.12957	6.50394	9.93388	7.42376	5.96443	6.50471	9.52976	6.59166	6.54035	8.27529	5.64276	9.03196	7.33835	6.52254	7.13353	7.0663	3.01424	8.18314
TCGA-ZP-A9D1	21	0	10.476	9.68912	3.50412	5.55538	7.84176	12.1416	7.652	6.01574	9.25497	6.86428	10.6056	7.99537	7.54758	4.06413	5.50502	8.61692	10.6614	4.95539	11.2194	10.885	4.24427	4.10358	4.73238	4.98318	5.03093	9.28666	8.1301	7.89565	8.12632	8.44173	6.7476	9.45384	7.54471	6.25429	6.57313	10.1025	7.83163	7.67309	9.64965	7.00453	9.48371	8.78594	6.48443	7.56858	8.25319	3.04656	8.02097
TCGA-MI-A75C	291	0	9.22889	9.04836	3.25829	4.86224	7.11419	11.9137	10.1701	5.15385	9.27743	6.6685	9.9149	8.04317	8.09429	4.10997	4.53576	7.90773	9.23526	4.81472	10.4272	10.6599	4.05939	4.26903	5.02101	4.20481	5.04157	8.62968	7.53609	8.71829	7.13653	7.6151	6.38242	9.10203	6.806	5.59556	6.57333	10.271	6.3341	6.94085	8.42989	6.21278	8.49816	7.65504	6.93777	7.1742	7.22711	3.02653	8.18637
TCGA-DD-AADV	574	0	10.4082	9.32002	3.40253	6.84977	7.28508	11.7719	8.69242	4.58127	7.29901	5.89231	9.93067	10.3086	9.55931	4.89595	5.48927	8.33563	9.00293	4.96912	10.8323	11.5576	3.85429	4.27421	5.11619	5.22213	5.80689	9.22502	8.42449	8.98864	8.07994	9.04526	7.1703	9.6036	7.84348	6.17092	7.05063	9.47376	6.40287	7.09699	8.95107	6.11652	9.28186	8.34355	7.25015	7.14151	7.24715	3.40549	8.57848
TCGA-BC-A10Y	711	1	10.3727	9.14944	3.52697	6.78234	7.57422	12.2897	9.9919	6.05953	9.96005	6.68104	10.3141	8.9375	9.15989	5.12779	4.996	7.5972	9.84736	5.24845	10.625	11.0303	4.24772	4.63094	5.42027	5.76122	5.72005	8.7768	6.88859	9.26292	7.61113	8.71899	7.24155	9.72804	7.93704	6.54399	6.78795	9.71063	6.33064	7.91916	9.80654	5.94675	9.08919	8.28224	7.27769	7.30336	7.50991	3.01424	8.5261
TCGA-DD-AACV	1531	0	10.0357	8.91546	3.32413	6.39858	6.84717	10.8877	7.21335	3.6199	6.96309	5.32283	8.78873	10.4633	10.1852	4.80878	4.57015	7.6577	8.75683	4.97265	10.9883	11.0572	3.53848	3.58841	5.68622	6.08691	5.41822	8.70569	9.75849	8.82264	7.78573	8.77228	7.52588	9.43057	7.68796	6.78228	6.66753	9.15577	5.00518	7.07789	8.27149	4.97946	8.28418	8.13729	6.91928	7.44598	7.7526	3.01424	8.79311
TCGA-DD-AADR	2028	0	9.23566	8.55834	3.30565	5.79949	7.06194	11.2265	8.99659	5.70491	7.81359	5.76591	8.97977	9.89543	8.99428	4.1384	5.1857	8.19859	9.12846	4.72597	10.5815	11.2248	3.94302	3.84125	4.59149	5.07621	4.99834	8.74351	7.61238	8.6654	7.28425	7.94424	6.71175	9.0417	7.51995	6.25593	6.26697	9.9353	5.81738	7.33631	8.07235	6.05886	8.74823	7.89369	6.32749	7.21007	7.73459	3.08556	7.32852
TCGA-EP-A2KC	19	1	10.4276	9.30248	3.34054	5.26277	7.33224	12.7179	8.40093	4.62064	9.19794	7.09659	10.8259	9.79494	9.68677	4.18493	5.06462	7.88948	10.1237	5.31418	11.0607	11.6283	4.51749	4.30149	5.35869	4.56832	5.73816	9.15822	7.43311	8.83498	7.75868	8.25697	7.53766	9.69399	7.53991	6.88002	6.40968	9.5337	5.94055	7.08136	9.56763	6.23683	9.15953	8.24545	6.82384	8.048	7.49063	3.01424	8.23478
TCGA-DD-AACJ	2102	0	9.96979	8.93362	3.31347	4.58272	6.8017	12.2375	9.99851	4.24388	6.19343	6.58988	9.28999	10.2154	9.59505	4.39127	4.89926	8.10408	9.30014	4.57324	11.1039	11.6198	3.5556	3.60113	5.22138	5.57657	4.46753	8.65265	7.91831	10.2812	7.63009	8.41819	8.29833	10.4771	6.4363	6.92271	6.68374	9.44912	6.50581	6.5058	8.26723	6.18146	8.77629	7.95374	7.17058	8.17205	7.23728	3.01424	8.48891
TCGA-BC-A10R	308	1	9.793	8.20893	3.69892	5.71651	7.28013	9.94276	8.22503	3.77748	6.57818	4.5867	7.47092	7.98073	7.10035	4.23831	5.76385	7.14549	9.24539	4.52197	9.95829	10.9496	3.62904	3.75116	4.51228	4.24082	4.83635	8.36852	7.25037	7.22355	8.07747	8.52065	6.16842	8.83806	7.39045	5.51876	6.54336	7.91093	6.45468	6.28594	7.88644	4.93848	7.11832	7.64056	6.23652	7.00331	8.00835	3.01424	7.70233
TCGA-LG-A9QD	366	0	10.1643	8.58158	3.29487	5.52218	7.2431	12.4372	10.8196	5.55189	8.74525	6.72176	9.39434	8.54242	8.45214	3.86024	5.28562	7.18766	9.98992	4.70401	10.4563	10.7006	3.78508	4.28565	4.37664	4.24944	4.7386	8.57569	7.24658	8.51684	7.29394	8.17896	6.34798	8.63116	6.88851	5.8632	6.54979	9.27296	5.45178	6.54961	9.2267	6.48143	8.5936	7.54743	6.15728	7.10686	7.50112	3.01424	8.09303
TCGA-WX-AA44	615	0	10.1479	9.50348	3.58691	5.56541	7.7921	12.991	11.066	5.43442	9.49701	6.76641	10.0592	10.4034	9.89862	4.63358	4.95988	7.82687	9.89247	5.26293	11.2205	11.5234	3.93213	4.58546	5.74819	6.86641	6.85299	8.14886	7.49041	8.76761	7.60623	8.75749	7.2428	9.93063	7.70357	6.57899	6.80004	8.90299	6.99282	7.37577	8.92357	6.26724	9.94168	7.81625	6.86972	7.79333	7.51868	3.05846	8.28353
TCGA-DD-A113	2425	0	10.1992	9.62579	3.52346	5.76262	6.96134	11.4683	8.48616	3.81531	7.47612	5.57066	9.21777	8.58143	8.81622	4.55306	6.52415	8.66738	9.7709	4.52327	10.8452	11.6108	4.23224	4.56783	4.96989	6.09057	5.38907	8.70647	8.23088	8.73219	7.32134	8.82708	7.58575	9.77808	7.25491	6.67694	6.30223	8.3191	6.92265	7.52142	9.04326	5.57783	8.58758	8.35567	7.17425	8.14036	8.39643	3.01424	8.22851
TCGA-FV-A496	10	0	10.2166	9.10531	3.25829	3.87001	6.91385	12.3044	6.65583	3.62003	8.21415	6.39931	9.58426	7.3547	7.628	3.86402	5.22119	6.89598	10.0642	4.77458	10.0577	10.5388	3.55202	3.39016	5.28049	4.67816	5.12995	7.8754	7.88607	9.05954	6.87076	7.91106	6.91066	9.18574	7.45359	6.22507	6.43052	8.73092	5.94392	6.51855	8.39321	5.19291	8.16815	8.15364	6.52624	7.3769	7.93539	3.01424	7.81487
TCGA-DD-A1EC	602	0	9.99916	9.21706	3.62448	7.43939	6.80543	12.8377	10.8039	5.24594	9.17009	7.68346	11.1304	9.1851	9.4589	4.48832	5.65787	8.42092	10.0249	4.93239	11.6336	11.8169	5.94071	5.95773	5.56955	6.32682	5.42912	8.96704	8.25894	8.26311	7.81641	8.99267	7.26508	8.64237	7.44888	6.5142	6.64449	10.1216	7.6089	7.65971	11.1733	7.0737	9.64044	8.49943	6.68377	8.26816	8.72912	3.03719	8.30045
TCGA-BC-A10Q	1135	1	9.68877	9.6908	4.63235	5.70679	7.07837	12.6538	8.95641	3.84493	8.88492	6.47312	10.1805	9.66715	10.6292	4.95439	4.12371	8.02508	9.52465	6.8405	10.6811	11.1082	3.85863	4.48108	6.03298	4.11427	6.05713	8.40531	7.29674	8.63448	7.88569	8.88855	7.01463	8.6847	7.4839	6.90454	6.32443	7.79104	6.1367	6.77799	10.2647	5.42205	9.05352	8.62982	7.28297	8.23936	7.6897	3.02853	7.92614
TCGA-DD-AAVW	2317	0	10.4078	9.46282	4.28887	6.4698	7.5975	11.5132	8.78503	4.47503	7.73262	5.71493	10.4724	10.67	9.85837	4.67282	5.9496	8.74781	9.74735	5.619	12.1008	12.0818	4.83591	4.59592	5.51558	5.60191	6.20834	8.69296	6.98539	8.50008	8.13629	8.16667	6.6838	9.13856	7.59941	6.02582	6.50846	8.93597	5.58772	7.40172	8.67513	6.0082	8.90499	8.1505	6.22514	7.57397	7.56452	3.01424	7.7693
TCGA-2Y-A9H3	1516	0	9.55618	8.15753	3.41703	6.0899	6.84551	11.9301	9.41416	5.33133	8.20626	6.63835	9.05824	8.59118	8.61583	3.95883	4.2667	7.76768	9.52637	6.4483	10.0238	10.6137	4.5827	4.29283	5.13366	4.39854	4.34445	7.95091	7.29479	8.85668	6.71608	7.70028	6.41549	9.20496	6.29096	5.45861	6.81262	9.04891	6.13787	5.3834	7.92964	5.60477	8.48372	7.10077	7.35559	6.55572	6.23351	3.03123	8.37086
TCGA-DD-A4NH	917	0	10.5121	9.43621	7.41698	5.31055	8.43515	12.7862	8.05048	4.95323	9.38675	6.3574	9.97062	9.59293	9.44425	4.74748	5.9446	8.49036	10.7001	7.08325	10.8159	11.9328	4.63781	3.90422	6.89698	6.23352	6.49159	8.58383	7.58864	9.1446	8.2507	8.7247	6.61097	9.52833	7.89748	6.86874	6.79466	8.58755	7.02907	7.63981	9.62771	6.47112	9.82452	8.01204	6.60149	8.30509	8.36208	3.02973	8.04082
TCGA-CC-A7IE	217	1	10.017	9.14976	3.95138	5.93096	7.34521	11.0969	8.63719	5.24622	7.47869	4.47974	8.09909	8.0594	8.58567	4.12395	4.78576	8.19382	9.86726	5.1329	10.6653	11.3894	4.5343	4.42527	4.11861	4.40704	5.68149	8.10484	7.42471	8.62387	7.48058	8.25916	6.61012	9.33713	7.12947	6.44822	7.19459	8.43764	5.85272	5.71464	8.47754	5.61412	7.8588	7.77424	6.48041	7.32521	7.88477	3.02923	8.06064
TCGA-DD-A4NQ	373	1	10.031	9.79188	3.5306	5.53735	7.08482	12.6221	9.06985	6.1574	9.37856	6.78797	10.4542	9.13253	9.8357	3.92281	5.67501	8.70344	10.3637	5.81277	10.9554	11.363	4.2023	4.60358	5.32273	6.84097	5.68926	9.26525	8.58336	8.73449	8.22601	9.18306	7.05977	9.29956	7.68935	6.57536	6.81262	9.72019	7.37741	7.13871	9.30346	6.72349	9.24601	8.41477	6.34866	8.15204	8.53686	3.01424	8.09474
TCGA-DD-A4NG	802	1	8.76228	8.58115	3.56715	4.89627	6.5003	11.603	7.08332	4.07491	7.37475	5.44232	9.5247	9.24853	9.27128	5.10843	6.07803	7.47401	8.87628	4.25676	10.5522	11.8963	4.36808	3.63997	5.28972	4.3047	5.76465	8.60595	6.68857	7.37787	7.21301	7.73455	5.97814	8.87717	7.19151	5.76336	5.7892	8.24445	6.13336	6.54148	8.76275	5.15515	9.03397	7.48008	5.72372	6.94414	6.7781	3.05555	7.33318
TCGA-DD-AAW2	1855	0	9.07479	9.34264	3.25829	4.07186	6.55668	12.1771	7.34456	3.93719	7.3727	6.34172	9.54085	11.1454	10.3698	4.89814	4.50808	7.77605	8.98246	4.0038	10.4982	12.2531	3.61618	3.69438	6.37804	6.22978	6.28556	8.99449	6.78396	8.36885	7.42701	8.35841	6.65282	9.72082	7.76921	6.0068	6.49145	9.34732	5.25676	6.53561	9.39175	5.88397	9.56768	8.36313	6.49653	7.16469	6.78572	3.01424	8.00111
TCGA-DD-A73B	283	1	10.4166	9.66529	3.25829	6.98127	6.6218	11.7573	7.26436	4.17822	8.17752	6.03929	9.56086	11.0875	9.62665	4.9974	5.34976	8.46513	9.92062	8.07657	11.9029	11.1792	3.50941	3.50531	4.67068	6.2325	5.50213	9.01785	8.32628	8.69962	7.2564	8.21491	7.00317	9.01048	7.6143	6.66039	6.76534	9.55207	5.10722	7.04026	9.26673	5.71917	8.27111	8.0274	6.67689	7.93519	7.28913	3.03768	7.96203
TCGA-DD-A4NI	816	0	9.21618	8.66029	3.40796	6.13421	6.73477	11.0942	8.35782	4.40181	8.27877	6.16826	9.0556	7.40348	8.29541	3.92149	4.45871	6.81041	9.16048	4.36296	10.2549	10.301	4.43885	4.41019	4.94163	4.90796	4.95098	8.44216	6.66706	8.45909	7.21604	7.96707	5.79311	8.68134	6.84129	5.5307	5.71478	8.98386	5.50296	7.38909	8.79702	5.74371	8.17149	7.51199	5.68572	6.79603	6.80684	4.55288	7.18074
TCGA-MI-A75G	698	0	10.1096	8.92719	3.29925	4.5106	7.25834	11.1301	8.63453	3.59201	8.01828	5.66319	8.68983	9.08063	8.9113	4.59126	5.02014	7.97459	9.48694	4.9081	10.624	11.4679	3.59514	3.43697	5.02187	4.81894	5.27358	9.521	8.72698	9.50442	7.87774	8.90514	6.47426	9.74697	7.60889	5.70343	6.94079	9.23267	6.09349	6.23967	8.04154	5.3487	8.60746	7.84143	6.40765	6.45072	8.11228	3.02693	9.13652
TCGA-BC-A10X	770	1	9.18496	8.51022	3.35677	6.9277	6.44925	11.6748	8.38851	4.18078	7.96348	5.75127	8.8021	7.7394	8.1577	3.94167	5.04449	7.40832	9.05827	4.56881	10.3779	10.7328	3.66978	4.09858	4.29907	4.85872	5.00467	8.36032	6.8014	7.91801	7.61149	8.04946	6.38217	8.66287	6.83309	6.07044	6.29954	8.36595	6.02154	6.13449	8.1403	5.07949	8.38442	7.59531	5.85177	7.15252	7.11251	5.19315	8.05091
TCGA-CC-A3MC	363	0	10.2766	9.85367	3.34776	5.22506	7.54176	11.3859	9.78509	6.02567	8.59168	6.60194	9.05113	9.09081	9.40167	4.51406	6.53554	8.79211	9.98601	5.66369	10.5549	11.4809	4.06349	5.03549	4.93872	6.1323	5.48404	8.8109	8.05997	8.96957	8.27276	8.98185	7.47193	10.4354	6.92348	6.63485	6.50981	9.43976	6.69716	8.24439	8.94773	6.57815	9.43181	8.00162	6.88445	7.74639	8.31843	3.01424	8.41593
TCGA-2Y-A9GV	2532	1	11.2402	9.19318	3.25829	6.34268	7.66998	13.0844	9.15075	5.54377	9.9705	7.15302	10.5248	9.5997	10.1931	4.53245	4.57739	7.48806	10.5671	6.14232	10.5468	11.2801	3.89782	4.90123	5.63523	5.07156	5.35173	9.01755	7.72445	8.60384	7.89426	8.41716	7.09185	8.79222	7.08297	6.54653	6.59188	8.99466	6.25911	7.09699	9.7824	6.43911	10.0949	7.89164	6.31944	7.36409	6.79335	3.03471	9.0188
TCGA-DD-A73G	3478	0	9.47509	8.19646	3.30012	7.4024	7.30945	11.2187	9.28199	3.81266	7.3338	4.99947	7.64133	8.35894	6.82488	3.77258	3.65994	7.9082	9.69562	5.31397	10.0549	11.0045	3.86109	3.74311	5.7508	4.97442	4.18791	8.24624	8.48579	9.37597	7.45094	8.72297	6.2343	9.90443	5.93833	5.86092	7.6505	9.73986	7.56245	5.7286	6.43471	5.49025	8.81158	6.6492	7.29655	6.64211	7.14929	3.01424	9.05128
TCGA-CC-5260	87	1	10.435	9.87617	5.20712	7.25596	7.57798	12.4395	9.83833	4.83382	8.83254	6.97308	10.1249	8.1656	9.10712	5.7911	6.08712	9.07296	10.336	5.36567	11.4847	12.0755	4.35472	5.47149	5.93492	5.66329	7.14677	9.08482	9.41993	9.19277	8.35356	9.80812	7.89551	9.23241	8.17769	7.36318	6.96433	9.50443	7.48895	8.26334	10.6947	6.49524	10.4339	9.04051	7.58097	9.21092	8.44561	3.01424	8.73502
TCGA-CC-A7IK	262	1	10.06	9.60891	3.30478	4.93573	6.76952	11.4988	7.48827	4.07794	7.46957	6.14403	9.02068	10.5686	10.2902	4.31892	5.00381	8.09131	10.2886	3.95274	11.6464	12.3407	3.74143	3.77579	5.88606	5.37111	6.26863	9.01251	7.00528	8.75075	8.83768	9.30235	8.0483	10.4744	7.62425	7.1449	6.51229	9.77151	4.9495	6.58699	9.34667	6.55161	8.13699	8.76496	6.69832	8.32398	8.5595	3.01424	8.66917
TCGA-DD-A4NL	1711	0	9.63984	8.2795	3.30884	5.71231	6.79378	11.5046	8.72232	4.17667	8.37704	5.87229	9.33763	8.24165	8.46716	4.09905	4.56864	6.89051	9.4667	4.55316	10.1182	10.3202	3.67137	4.23173	4.41118	4.13786	4.75632	8.29046	7.18907	8.02527	7.29997	7.79609	6.35743	8.34566	6.74618	5.82266	6.19024	8.18285	5.31037	6.20361	8.07548	5.16045	8.47163	7.32284	5.70271	6.73168	7.26712	3.0755	7.76475
TCGA-DD-A3A1	233	1	10.176	9.22072	3.30638	5.56907	6.83737	13.0815	9.47263	4.01138	8.81902	7.21305	10.1664	10.1337	9.77852	4.39946	4.22407	8.36787	9.8479	5.30266	10.741	11.3502	4.09257	3.94432	5.46421	5.21411	4.14996	8.54214	7.54574	9.04828	7.70516	8.39653	6.5489	9.79747	7.20972	6.04339	6.95809	9.1756	7.07512	7.24744	8.08222	5.4613	9.16627	7.99795	6.75087	7.23518	8.0408	3.01424	8.32559
TCGA-G3-AAV2	372	0	10.129	8.75638	3.39652	4.99693	6.99393	11.7998	8.43097	3.53573	8.22276	5.87591	8.65372	10.7434	9.14336	4.92012	5.74655	7.44627	9.72915	4.52553	11.3129	11.5744	3.61452	3.9587	4.62391	4.20321	4.90907	8.50404	7.57129	8.87788	7.44537	8.52107	6.9991	10.0274	8.26467	6.00639	6.69092	9.78692	6.13858	6.27598	8.01813	5.09654	8.51681	7.94045	6.7394	7.27165	7.08406	3.02893	8.81703
TCGA-BC-A216	1351	0	9.49355	9.85002	3.40525	6.13535	7.0099	12.2711	9.47892	5.34309	9.22969	5.95602	9.25883	9.61774	10.2826	4.18733	5.73209	7.75795	9.23875	5.77712	10.5616	10.2059	4.11962	5.07409	5.14555	5.38776	5.45192	8.13071	6.96493	8.26157	7.56101	8.13929	6.5843	8.96057	7.68463	6.16931	6.429	9.62032	6.30432	7.44286	9.51706	6.45796	8.90244	8.04242	6.6953	7.41505	7.50408	3.02603	7.51797
TCGA-DD-A4NV	2398	0	11.0982	9.47271	3.42617	6.91244	7.68301	11.1411	7.84181	3.9955	7.88366	6.40945	9.37302	7.75686	8.12737	4.48406	6.01648	7.75645	10.9461	4.78446	10.2226	10.6701	3.80341	4.22181	5.04077	5.0953	5.1343	9.45595	7.41207	8.31918	7.49081	8.87393	6.58715	9.1708	7.84164	6.09767	6.49877	8.59861	6.05957	7.77995	8.87317	5.89192	8.5567	8.35188	6.29176	7.50535	7.26752	4.17482	8.56196
TCGA-ED-A627	423	0	9.87975	8.87932	3.40593	7.37302	7.03314	12.5922	9.88681	5.03212	9.37965	7.3339	10.4404	9.28569	9.89213	4.27861	7.38025	7.68417	9.41581	6.27982	10.7559	11.0471	4.22481	5.34843	5.32261	5.60938	5.42933	8.51745	7.54199	8.66996	7.63481	8.46984	6.69562	8.8656	7.25769	6.24037	6.67059	9.1849	7.06187	7.24345	9.55038	6.37181	9.41706	8.09471	6.68684	7.60304	7.54745	4.33582	8.24092
TCGA-RC-A7S9	640	0	10.922	9.08495	4.36815	6.37232	7.7977	12.321	9.60467	4.83668	9.34716	6.87794	10.0518	8.07944	7.5938	3.74129	5.2571	7.50731	10.9991	4.52879	10.3048	10.6318	3.85758	4.13471	4.83851	6.11637	5.35916	8.47171	7.93296	8.44439	7.16796	8.04936	6.63733	8.92157	6.91614	5.73499	6.48586	9.64959	5.7675	6.66542	9.13938	6.32942	8.74292	7.54969	7.02118	7.39539	7.37502	3.04891	8.23125
TCGA-DD-AADD	1231	0	10.4842	9.28104	3.37865	5.79424	7.33715	11.9635	8.17009	3.99385	7.70427	5.98569	9.15398	10.2203	7.86933	5.28867	5.08674	7.94922	9.65464	4.47528	10.4734	11.7512	3.76765	4.0382	5.25748	5.01489	5.81786	9.03928	7.9502	8.58801	8.27717	9.03555	7.97617	10.3379	7.81611	6.99414	6.66866	8.51204	5.66636	7.73559	9.56643	6.03979	8.37761	8.71012	6.66024	7.862	7.82563	3.08858	9.06444
TCGA-BC-A10W	91	1	9.67034	10.3271	3.70717	6.50472	6.90182	11.5002	9.32105	4.0818	8.00605	5.06958	9.33073	9.91888	10.4873	4.30197	5.9594	9.31903	10.4102	6.67324	12.5927	12.277	4.29691	5.79826	4.88992	6.80075	6.06312	9.28388	8.08033	9.33677	8.80761	9.50482	8.15311	10.6737	8.31253	7.16831	6.87486	9.78289	7.16541	9.00972	10.1678	7.11485	9.46936	9.04599	6.30883	8.85496	8.8581	3.01424	8.35688
TCGA-BC-A3KG	680	0	10.2159	9.73818	3.38044	5.95852	8.49145	11.8483	8.18211	4.7639	9.19519	6.61267	9.83853	8.80641	9.21634	5.53636	4.81177	8.21383	10.2677	4.58758	10.2686	11.1354	4.11419	3.78742	5.88237	6.18176	6.60047	8.3568	7.89345	8.78346	8.29514	8.96029	7.18959	10.4838	8.31177	6.76716	6.95505	10.1606	6.56199	7.25984	9.45519	5.35875	8.36407	8.86943	6.52798	6.79359	8.84406	3.01424	8.13491
TCGA-DD-AACN	1302	0	10.3732	9.45243	3.65309	6.12285	7.40913	12.0294	8.33569	4.48859	8.07965	6.28864	9.34866	9.17133	9.01036	5.06564	5.71538	8.11669	10.1175	5.26852	10.7824	11.8833	4.24817	4.25139	5.70457	5.39827	6.93195	9.09574	7.94942	8.72867	7.85151	8.61162	7.06323	9.80575	7.46875	6.5022	6.73397	8.96567	7.15758	7.7988	9.57161	6.22497	9.17836	7.99733	7.02668	8.24788	7.60184	4.44757	8.65823
TCGA-G3-AAV6	65	1	10.4697	8.27758	3.3534	6.15788	6.93069	11.4586	7.46239	3.76105	6.7434	4.90333	8.52189	9.1787	9.34072	4.48695	5.24691	7.53299	10.5861	6.14883	12.0391	11.8927	3.91372	3.47237	4.10179	3.76457	5.75756	8.93328	8.37223	9.7372	8.12736	8.08134	6.99344	10.135	8.32805	6.16691	7.14801	9.90451	6.47006	6.15605	6.90435	4.45543	7.71982	7.80213	7.75463	7.44249	8.35818	3.05856	8.78432
TCGA-DD-AAVZ	1900	0	10.3928	9.2517	3.42107	5.52907	7.53938	11.8265	7.85115	4.02365	8.44789	6.63989	9.62121	8.99919	7.58464	4.21527	5.92734	8.33858	10.1939	4.69241	11.7259	11.6481	3.93324	4.0198	4.79291	5.11646	5.87217	9.01069	8.18015	8.58908	7.87888	8.51342	6.90711	9.94646	7.62329	6.39801	6.61083	9.35338	5.95471	7.60195	8.5586	5.81262	8.12293	8.29224	6.54282	7.87687	7.81125	3.01424	8.26119
TCGA-CC-A9FU	0	0	10.4977	9.20502	3.53497	5.01964	7.12597	11.4305	7.58048	4.54017	7.67019	6.24194	8.76616	10.2397	9.64479	5.43889	7.71609	7.89786	10.6295	6.07113	11.1955	11.9041	4.21244	3.66779	5.69328	6.09337	6.5204	9.02872	9.7033	9.10074	8.2268	8.61294	7.09728	10.4266	7.80283	6.34715	6.88806	9.55264	6.85466	7.70713	9.07261	6.18024	8.44354	8.18118	7.21724	7.85826	7.81644	3.02753	9.45425
TCGA-DD-AACE	2184	0	9.61564	9.26141	3.3071	4.15677	6.66691	11.1253	7.12215	4.23527	8.26085	5.65978	9.91665	9.1351	9.03566	4.96841	4.45232	7.3447	8.88451	4.47956	9.59695	11.3619	3.71049	3.59252	4.96252	5.48907	5.92135	8.73009	6.61654	8.62218	6.90813	8.17481	6.99104	9.11201	6.44672	5.95144	6.23735	7.91864	4.83257	7.22102	9.57865	5.68321	8.86151	7.81737	6.16648	7.39789	6.1201	3.01424	8.23485
TCGA-BC-A3KF	8	0	10.1811	9.0998	3.31636	6.30255	7.02848	12.3672	7.82544	4.4652	8.57817	6.19551	9.67313	9.8731	9.34083	4.33778	4.83631	7.83103	9.05509	5.28685	10.3268	11.7024	3.72655	3.82831	4.67752	6.3757	5.51513	9.37803	7.85127	8.44239	7.0429	8.80467	7.27588	9.12041	7.73956	6.68976	6.61639	9.24132	5.00406	8.02322	9.129	5.63208	9.05419	7.8719	6.47244	7.58436	7.02496	3.01424	8.3069
TCGA-ZS-A9CD	1386	1	10.6331	9.02294	3.25829	5.37074	7.52978	12.5407	9.58557	4.05012	9.34302	6.81707	8.75441	10.1404	10.3704	3.9965	4.98435	7.72855	10.2042	6.67209	11.2736	11.6878	3.57705	4.14658	5.3379	4.52684	5.19879	8.60504	7.97641	8.57658	7.79021	8.3778	7.16169	9.59565	8.00958	6.22934	6.79136	9.02464	6.98194	6.94984	9.07768	6.21926	9.11196	7.44112	6.41568	7.4862	7.93364	3.04636	8.84598
TCGA-DD-AADY	555	0	10.6413	9.85312	3.25829	4.89818	7.87258	11.092	7.40198	3.67447	7.35772	5.6123	8.69052	8.48906	6.81342	4.76442	4.76774	8.07923	11.4353	4.27692	11.5629	11.2335	3.56231	3.82583	5.37762	5.2018	5.36485	9.08959	7.71171	8.41079	7.97938	8.68312	7.11723	9.60057	7.44811	6.4146	6.29785	9.21295	5.62552	7.77783	8.7465	6.26233	8.08992	8.70334	6.73117	8.14444	7.65349	3.04193	7.8838
TCGA-2Y-A9H4	1452	0	9.65739	8.7623	3.49249	6.37674	7.10135	11.7781	9.58274	6.23726	8.61007	6.69799	9.85779	9.12845	8.93626	4.48458	5.16001	8.04717	8.96359	5.2951	10.262	10.6021	3.87622	4.39186	4.89707	5.25598	4.69336	8.23656	7.29078	9.00437	7.80961	8.6135	7.66357	9.38196	8.06363	6.34447	7.39404	10.0365	6.588	6.74345	8.28379	6.42863	9.12519	7.94786	6.7462	7.09647	7.09194	3.03351	8.60463
TCGA-WX-AA47	556	1	9.38229	8.98922	3.25829	2.71443	6.83019	10.8064	7.30254	4.64626	7.27914	4.82798	7.34887	6.00832	6.93114	3.58931	3.61853	7.77862	8.67169	3.67944	9.43436	9.5592	3.46936	3.54691	3.98206	3.89836	4.07766	7.90213	7.55668	8.48062	6.36826	7.2596	5.46869	8.87721	5.96777	5.53378	5.99003	9.20011	5.21601	5.76416	7.22608	4.7595	7.91273	7.61634	5.6984	7.05885	7.1192	3.02533	7.69337
TCGA-G3-A5SJ	698	0	10.4313	9.27014	5.85586	6.10184	7.80204	12.6888	9.41723	5.10276	9.05147	6.79598	9.62197	11.6363	11.7857	4.50004	4.80467	7.87512	10.2256	8.18524	12.1141	12.0112	4.56061	4.65907	5.66386	6.1962	5.6415	8.2444	7.91306	9.19871	7.5994	8.21003	7.38078	8.96512	7.79255	6.65561	6.03511	9.81645	6.641	6.80598	9.71925	6.35547	8.9435	8.04037	6.751	7.87938	7.87197	3.02873	7.88612
TCGA-YA-A8S7	412	1	11.1292	8.97801	3.56667	7.63215	7.64654	12.7268	10.8607	5.36732	8.68241	7.33932	10.7523	9.5973	9.82526	4.28323	8.84647	8.1647	10.4509	7.61539	11.635	11.7255	4.4507	6.28324	5.79287	6.05641	6.03768	9.6137	8.76804	8.52528	8.47836	9.29251	7.19879	10.1346	8.54102	6.3003	7.18171	9.86947	6.99616	7.58227	9.64923	6.47223	9.03192	8.29679	7.44254	7.74346	8.62142	3.35397	9.04702
TCGA-FV-A495	1	0	9.54682	8.16123	3.57275	6.44741	6.91387	12.4918	11.285	6.24449	9.47293	6.08364	8.89232	9.35815	8.92019	4.53177	5.95149	7.5783	9.31149	4.74421	9.7017	10.4393	4.49796	4.61125	5.42669	5.19715	4.33625	8.27906	7.78298	9.87859	7.55516	8.53344	7.05653	10.2492	6.47253	6.0734	7.3932	10.5965	6.86843	6.76705	7.88731	5.79689	9.26791	7.43114	7.52924	7.03853	7.22632	3.04449	8.36938
TCGA-DD-A4NP	3308	0	9.59616	8.34965	3.28694	5.39078	6.97831	11.9996	8.50552	3.68661	8.8982	6.1205	8.97635	8.59628	8.88888	4.04901	5.2571	7.1817	9.36077	4.023	10.2263	10.2082	3.64193	3.69367	4.59203	3.985	4.46225	8.32248	7.24074	9.12412	7.17599	7.76745	6.96667	9.35211	6.9356	6.25822	6.35575	9.49822	4.83991	6.30957	7.93921	5.19012	8.60856	7.36144	6.0077	7.28691	7.24883	4.5958	7.62698
TCGA-MI-A75I	630	0	10.8055	10.4474	3.30652	5.12167	8.0188	13.4886	8.67717	3.92293	9.91648	7.62518	10.6382	8.99258	9.12297	4.23952	5.6861	8.96899	10.1463	4.71837	10.774	12.1786	4.02369	3.93338	6.14881	6.07415	5.98952	8.97582	8.51022	9.67752	7.9982	9.18357	8.36435	9.5974	7.70704	6.59212	7.15446	9.86007	6.80288	7.56765	9.61307	6.29719	10.1153	8.40687	7.05013	8.42603	8.19411	3.01424	9.01539
TCGA-DD-A3A5	3125	1	9.83099	8.2189	3.36153	7.01711	6.73261	11.9715	10.1408	5.28613	8.6031	5.85292	8.87968	10.054	8.80685	4.16767	5.16522	7.97474	9.39168	5.11383	10.4024	11.9412	3.81924	3.97343	5.0677	4.63651	4.53079	9.01904	8.55145	9.19832	7.80857	9.69954	6.56686	9.75766	7.56079	5.71183	7.28873	10.0708	7.17923	6.72025	8.35993	5.6856	9.30581	7.76099	7.03603	6.83248	7.79057	3.04656	9.1754
TCGA-DD-AACY	1450	0	11.1112	9.06005	3.43005	4.56086	7.63011	11.8347	8.05163	4.20745	8.76744	6.66741	9.73332	8.51369	9.059	3.68601	4.09511	7.93604	10.6729	4.84777	10.9282	11.0015	3.69165	3.89856	5.16981	5.02474	4.94339	8.21616	7.39835	8.00918	7.37683	8.31143	6.81747	9.26031	6.45955	6.03231	6.48596	8.4892	6.52744	6.8696	8.3043	5.50098	8.37035	7.58862	6.06213	7.20677	7.54983	3.01424	8.42148
TCGA-CC-A5UC	347	1	10.1327	9.32285	3.69758	5.94579	7.10795	11.6918	7.94826	4.2628	7.21652	5.58534	8.61934	8.67021	7.95257	4.31957	5.62437	9.03157	10.1545	5.04133	11.0784	11.9983	4.31556	3.7736	4.5661	6.08447	5.56334	8.37784	7.68966	8.86434	7.9901	8.349	7.08183	9.30583	7.0826	6.66434	6.80794	9.01373	5.75116	6.67158	8.20967	5.8145	7.98713	7.97576	6.55859	7.96539	8.05167	3.01424	7.96129
TCGA-CC-A8HV	279	1	9.96946	8.93426	4.47173	3.92019	6.79512	11.8769	7.33228	3.72902	8.31371	6.28175	9.0763	10.054	8.3899	4.3423	6.03848	7.95549	9.56184	5.28344	10.6878	11.3583	3.72156	3.45383	6.33249	4.04331	5.97384	8.75517	8.73725	9.20203	8.22533	8.36959	7.06498	9.88927	7.18025	7.00221	7.28972	8.87956	6.18225	6.98316	7.84873	5.11593	7.40356	7.70487	7.39283	7.45722	9.02094	3.01424	8.95127
TCGA-BC-A5W4	547	1	10.4564	8.52941	3.25829	3.85154	7.04005	11.1084	7.1383	3.98319	7.51621	5.51516	8.0925	8.7027	8.47252	3.57826	4.41992	7.87359	9.80025	7.45015	11.3041	7.81358	3.58381	3.48149	5.46123	4.67108	4.20232	9.12339	8.52093	8.81969	7.67456	8.91226	6.57632	9.47841	7.47281	6.01309	6.97494	10.0266	5.85076	7.54311	7.79103	5.3285	8.2074	7.74916	7.22564	7.13153	7.72774	3.01424	8.46156
TCGA-RC-A7SF	579	0	9.47456	9.18704	3.30347	4.25783	6.9304	11.4384	7.72075	3.83767	7.25369	5.51252	8.6139	9.67625	8.7414	3.90104	4.8088	7.66426	8.93297	4.57478	10.335	11.007	4.24536	3.58809	5.05637	5.29689	4.72175	8.21959	7.32495	8.36025	6.83448	7.92474	6.77038	8.77488	6.90304	5.95835	6.45802	8.84604	5.61157	6.35014	7.89076	5.05467	8.26772	7.56623	6.03416	6.3133	7.64816	3.02823	7.95118
TCGA-RC-A6M4	22	0	9.44524	8.68064	3.25829	4.11515	6.41739	11.7067	8.07874	3.71118	8.75977	4.80408	9.64732	10.1696	9.61725	5.55113	5.17127	7.53158	9.27404	3.90559	10.6952	11.8393	3.5431	3.87738	5.42502	4.77615	5.58519	8.98859	7.31507	8.75219	7.65698	8.35994	7.16231	9.6535	7.30902	6.35888	6.6128	9.95926	5.36514	6.07489	8.7384	5.75439	9.00612	7.67879	6.22833	7.31649	7.00114	3.01424	8.03118
TCGA-ED-A7XO	427	0	10.7944	8.88634	3.31578	6.68942	7.25845	12.2781	8.57197	4.59117	8.71886	6.98058	10.4367	10.5042	10.3604	4.10672	6.09013	7.59784	10.0349	6.2557	11.0592	11.5912	4.03019	4.05324	4.9154	4.31604	5.32128	8.12795	8.63323	8.88537	6.9801	8.85992	7.54474	9.46216	7.46866	6.30677	6.8584	9.99706	6.90873	6.97937	9.09825	5.72654	8.7436	7.77335	7.00455	7.1426	6.80661	5.76546	8.93969
[truncated: 588 more columns]
