# Supplementary material for: Signature of immune-related metabolic genes predicts the prognosis of hepatocellular carcinoma
Source: Front Immunol. 2024 Nov 25;15:1481331. doi: 10.3389/fimmu.2024.1481331 (PMC11625796; doi:10.3389/fimmu.2024.1481331)
Supplement: Supplementary file 9 [file Table4.xlsx]

## Sheet: Sheet1
Table S1d: Integration of gene expression data and clinical survival data from GEO.
id	futime	fustat	CALR	CANX	CD1A	CD4	PDIA3	HLA-A	HLA-DMA	HLA-DOB	HLA-F	HLA-G	HLA-H	HSPA1A	HSPA1B	HSPA1L	HSPA2	HSPA4	HSPA5	HSPA6	HSP90AA1	HSP90AB1	LTA	CIITA	MICA	MICB	NFYA	PSMC2	PSMC4	PSMC5	PSMD1	PSMD2	PSMD3	PSMD4	PSMD10	PSMD11	PSMD13	PSME2	RELB	RFX5	TAP1	TAP2	TAPBP	AP3B1	RFXANK	PSME3	PSMD14	CLEC4M	ADRM1
GSM2235556	2100	1	10.8397	8.43855	3.16479	6.33693	7.34619	12.6727	7.36434	3.54333	7.35244	6.66526	8.12364	6.33408	9.17832	4.12552	4.24029	7.98149	9.96517	4.69608	9.86217	12.0737	3.81587	3.69128	5.73134	5.11086	5.61111	8.08031	7.73671	8.00668	7.74402	8.30113	7.99685	10.0043	6.10475	7.08596	6.83531	8.287	5.18006	6.35876	8.42234	5.31691	9.72894	7.74709	6.97174	8.92965	6.08205	2.69018	8.59331
GSM2235557	690	1	10.3651	9.40697	3.10762	6.97139	7.22102	12.221	9.26682	4.30812	7.87272	4.91396	9.2061	7.38846	8.68599	5.00333	4.89274	7.30684	9.92614	5.09571	9.55047	12.0849	3.86439	3.84988	5.03227	5.3621	5.3649	7.79877	6.96969	7.67155	8.18862	8.96916	6.9924	9.72123	7.31982	5.64641	6.37107	8.17698	6.09317	6.72497	8.70813	5.37806	9.02943	7.78018	7.27041	7.30632	6.0578	2.96282	7.71188
GSM2235558	720	1	10.375	10.0389	3.5225	6.46101	7.32664	12.1768	9.02858	4.89697	7.58392	5.27428	8.94426	8.6113	8.28786	4.80745	6.69736	7.11141	9.85861	5.2633	9.64583	11.4899	4.86007	4.00159	5.2744	4.6959	4.88458	7.80689	7.15447	7.90122	7.42648	8.35617	6.78103	9.35806	7.73057	5.61836	5.94934	8.06631	6.95066	6.11596	8.84389	5.5838	9.78915	8.61694	6.17405	7.90263	5.79023	3.51002	7.47851
GSM2235559	1770	1	10.4501	9.00518	3.9632	5.59935	7.08922	12.4435	10.1465	5.70528	7.98549	5.26777	9.18811	8.44555	9.34317	5.10974	5.70479	7.39326	9.21694	6.5974	10.2637	11.769	4.74348	4.02982	5.66713	6.32125	5.47005	7.96408	6.85356	7.68027	7.1895	7.71797	7.10533	9.89032	5.88598	6.19545	5.83336	8.05447	7.24685	7.74377	9.30554	5.76139	10.472	7.35626	6.68711	6.71258	5.84115	3.76131	8.54163
GSM2235560	360	1	10.3126	9.74589	3.6175	7.28051	7.03792	11.4161	10.1918	4.62971	6.78522	4.78411	8.36403	9.00349	6.63919	5.0827	5.97521	7.70801	9.69451	5.60581	9.65759	11.1639	4.23709	4.37742	5.12883	5.75601	4.90717	8.04866	6.78774	7.53664	7.67582	8.12294	6.96752	9.3915	6.5815	5.8308	6.2029	8.39805	6.98121	6.58024	8.98124	5.60448	9.55077	8.27239	6.96358	7.41111	6.03741	3.60731	7.65418
GSM2235561	2550	0	10.1022	9.47012	3.6847	5.88523	7.24183	12.1047	9.04743	5.91728	7.15055	4.67766	8.72464	9.13667	8.56271	4.7346	5.14203	7.4872	9.90049	5.46492	10.5172	11.6497	4.81068	4.20209	5.55143	5.32869	5.206	8.0763	7.8665	7.68404	7.95076	8.16038	6.9173	9.30951	7.21143	6.07183	6.34306	7.92718	6.89347	6.33405	8.28512	5.4001	8.53615	8.11493	6.55401	7.45444	6.94329	3.25656	8.04438
GSM2235562	540	1	9.48842	8.3368	3.90617	5.52742	7.0408	11.8038	7.15646	3.8272	7.18427	4.71947	8.40367	9.37758	9.30946	4.27836	4.74304	7.40983	10.7077	5.08074	9.8791	12.4252	3.55008	3.46681	4.95959	5.77237	5.02145	8.28571	7.77323	6.86878	8.25422	8.63248	9.92865	9.8242	7.02386	6.12374	6.94476	8.12862	5.41631	6.04533	9.07209	5.47494	8.87367	7.92536	6.57942	6.986	7.05994	3.77483	8.30734
GSM2235563	420	1	10.0962	9.2204	2.86394	5.71436	7.1952	11.3835	8.37679	3.64057	7.66808	4.62004	9.03223	8.56091	8.1455	4.21706	4.73702	8.16163	10.0275	5.28938	9.96311	12.8055	3.89402	4.05504	4.8442	4.56063	4.8433	8.02324	7.69388	7.58368	8.06181	8.60027	8.60099	9.48598	6.4918	6.97832	7.17282	8.08595	6.67753	8.18923	9.19761	6.36567	8.92637	7.3369	7.08455	8.85455	7.0283	3.47187	8.747
GSM2235564	2520	0	10.4181	8.0691	3.01604	4.78785	7.23317	12.1188	5.22592	3.47607	7.20643	5.06775	8.68415	9.67523	9.56741	4.62422	6.62882	8.61448	8.39399	4.29642	11.2051	12.9917	3.39545	3.32675	4.33575	4.68049	5.29778	8.81072	7.44144	8.47426	7.48327	8.87337	8.66636	11.3293	8.21651	7.29903	7.263	9.02929	6.61898	7.94092	7.86089	5.01401	8.14705	8.45965	7.54691	8.67151	8.17186	3.23265	9.0493
GSM2235565	1950	1	10.2956	9.50463	3.05333	5.41397	7.28402	11.4948	8.83237	3.52067	7.2073	4.88226	8.33627	9.96813	8.31639	5.23251	8.24892	7.71695	9.63118	5.09882	10.1932	11.0182	3.43538	3.71096	4.62397	4.67592	4.71738	8.7093	7.08792	9.0198	7.80814	8.51711	7.20343	10.1307	7.17103	7.03105	6.83986	8.59479	5.77081	7.05239	8.06393	5.12504	8.80104	8.29437	6.51181	8.10482	6.94036	2.8187	8.38131
GSM2235566	330	1	11.6267	8.5825	3.8276	5.26634	6.60354	13.3452	8.53947	3.91676	8.53653	6.95057	10.1737	8.61363	7.2493	4.16531	7.83063	7.84447	10.6354	4.39554	10.8033	11.1809	4.06794	3.66396	3.81761	4.56468	4.81976	8.84132	6.24033	8.70682	7.6608	8.27276	7.46174	10.9126	6.77859	6.20925	6.75123	8.81034	5.07332	6.90191	9.00233	4.8852	8.45727	6.91406	7.09494	6.83383	7.43122	3.3753	8.48812
GSM2235567	1290	1	10.9573	8.54814	2.79078	5.36612	6.92875	11.2049	8.74983	4.56437	7.09921	5.41394	8.20034	8.9961	7.88435	4.56823	6.38411	8.20563	10.4439	4.52375	10.3661	10.5537	3.93293	3.75513	3.99792	5.0801	4.9358	8.56228	6.66415	9.20388	7.37097	8.90918	7.44913	9.56598	6.19091	6.0722	7.43175	9.03247	5.7849	6.49271	8.26467	4.44166	8.5312	7.55793	6.2702	7.27942	7.3202	4.95119	8.46814
GSM2235568	2460	0	10.7994	7.08939	2.84606	4.86193	6.92267	11.4491	8.18957	3.21527	7.3154	6.01208	8.36607	9.95823	8.33796	5.10409	6.0069	7.62474	8.33719	3.9382	9.74607	11.4857	3.39518	3.30545	4.14162	4.12352	5.74616	8.45672	6.8316	8.76702	8.05612	8.02239	9.21848	10.4262	6.12243	6.89905	6.48678	8.98972	5.56407	7.01424	8.00419	5.03857	8.62541	5.7234	6.42148	9.12553	7.16116	3.1938	8.8788
GSM2235569	2460	0	10.5189	8.84089	2.82005	5.22794	7.16909	10.8051	6.53932	3.04198	6.93483	5.01874	8.35801	10.1743	10.3456	4.57798	5.66352	8.01462	10.0155	4.12287	10.7665	11.2967	3.83286	3.6938	5.45081	4.92703	5.24637	8.35062	8.04856	8.29205	7.77316	8.92554	7.55984	9.91625	7.05904	6.62991	7.65002	9.50479	6.06736	6.70511	8.08687	5.69711	8.59797	7.86682	6.83192	7.67696	7.69742	3.44761	9.18136
GSM2235570	2430	0	10.4414	8.8357	4.0299	6.52456	6.99666	12.5141	8.95552	4.2207	7.38229	6.14419	8.43583	10.7866	9.64165	5.13113	5.76516	7.52585	10.0432	4.94838	10.5536	12.3534	3.58075	4.10146	4.5255	5.76375	5.92863	8.45503	7.0401	8.53981	7.36775	8.883	7.60442	10.5545	6.4385	6.29118	7.13816	8.65859	6.09707	7.34636	8.29389	5.21188	10.2032	7.73986	6.87565	7.33567	7.44515	3.55625	8.86141
GSM2235571	2400	0	10.6718	7.97305	3.73457	6.5429	7.15158	12.0488	8.85508	4.01626	7.96139	6.49821	9.05482	9.82225	9.25789	4.63079	4.53418	7.92295	10.4558	5.08742	9.91417	12.5506	3.79884	4.66391	5.04805	5.34133	4.9673	8.15391	7.39076	8.80559	8.13157	9.28534	8.57408	9.76402	7.04604	6.64554	6.70004	8.92396	6.05153	7.1358	8.89176	5.15641	9.41879	7.60424	7.14198	7.73103	7.5543	3.24275	9.10539
GSM2235572	2580	0	11.1075	9.06305	3.12532	6.97611	6.80223	12.2062	10.278	5.30059	8.0288	5.63007	9.10633	9.08245	9.01131	4.76623	5.81458	7.81417	10.5152	6.32608	10.1815	10.689	5.03563	4.63257	4.24237	6.4565	4.34528	8.60695	6.63349	8.83797	7.45305	9.01714	7.23759	9.06255	6.56011	6.3767	6.55096	9.13881	6.28423	7.07089	10.1257	5.79653	9.58694	7.52349	6.45255	7.64928	6.82164	4.3234	8.56141
GSM2235573	2460	0	9.31929	10.2636	4.00101	7.64508	6.8312	12.4776	9.31897	5.42435	8.80538	5.73877	10.2244	9.48959	8.72502	5.49689	5.404	7.1748	10.3859	5.48126	9.34452	12.3859	4.87115	4.79865	5.18381	5.35732	5.55155	8.7054	7.75766	7.20009	7.60148	7.99947	7.21833	10.2512	7.91947	6.14884	6.26708	8.62965	7.7945	7.14347	10.5272	7.35241	11.423	8.73431	6.8619	8.03537	6.20207	3.14681	8.98841
GSM2235574	330	1	9.4009	9.58206	2.86613	5.73459	6.88005	12.1325	7.38029	3.37961	7.30626	5.32231	8.87793	9.70569	9.60138	5.43865	6.08013	7.09494	10.093	4.61649	9.095	12.5581	3.78988	3.08844	5.15538	6.06713	5.65203	8.34606	7.68919	7.22108	7.73527	8.41533	9.25908	10.339	8.07607	6.09883	6.14337	7.32719	7.3879	6.82791	8.48204	6.03736	10.0586	8.39138	6.71038	7.81227	6.42021	4.22291	8.07781
GSM2235575	2580	0	8.92782	9.04852	3.69054	5.33351	6.67287	11.7909	6.43497	3.50946	6.65445	5.05331	8.49612	9.60393	10.9956	4.86474	5.11632	6.56369	9.47507	8.37556	9.82825	12.3534	3.4921	3.12159	4.82528	5.79814	6.46334	8.50211	7.70651	7.16134	8.115	8.49974	7.41457	12.0564	8.42206	6.20601	5.67766	7.36545	8.15874	8.29068	8.55009	5.17969	8.94273	7.19637	6.6615	8.39447	6.56984	4.13707	7.96888
GSM2235576	120	1	9.51707	10.3147	3.09334	7.54343	6.44213	12.4604	10.2483	5.13466	9.24042	5.79049	10.6482	8.05928	11.3156	4.6063	4.8346	7.15993	9.95443	5.46906	9.53553	12.4188	4.52968	5.36907	5.37853	6.58163	7.0027	8.7542	8.56419	7.05857	8.20838	9.59344	7.45333	9.41283	8.51136	6.87556	7.04458	8.21149	7.60675	7.3031	10.7754	7.55564	10.8316	9.08051	7.18594	8.56698	6.99734	4.01551	8.00847
GSM2235577	570	1	9.48417	10.2952	5.16189	6.60203	6.67478	12.0623	9.04743	5.23248	7.14705	4.63552	8.59438	8.45736	8.89299	5.25468	6.48373	7.16463	10.3463	5.93044	9.33376	11.8871	4.40749	4.11732	5.17804	5.46947	5.48858	8.21088	7.98665	7.17976	8.09984	8.67309	6.99864	9.72815	7.6055	5.69224	5.96743	7.10147	8.0049	6.95651	9.12479	5.84951	9.72894	8.87559	6.9317	8.01404	6.08645	3.373	7.42078
GSM2235578	630	1	9.50654	9.86473	3.1709	7.27135	6.74313	11.6748	8.25477	4.87344	7.3888	4.53388	9.09759	6.88671	9.48278	4.93162	5.77062	6.69071	10.8204	5.02794	9.50644	12.4585	4.83541	3.57228	5.41106	7.07666	6.59669	8.2458	8.16536	7.45683	8.05945	8.14222	7.78223	9.35806	7.39008	5.9124	6.13138	8.31886	7.93265	6.1605	10.3396	6.78547	10.4689	7.67579	7.61812	8.65279	6.83726	3.52316	8.40718
GSM2235579	510	1	9.43611	9.9229	6.84327	7.91065	6.6717	12.221	9.33012	4.71236	8.25258	4.96901	10.0215	7.73296	7.23067	5.49897	6.34986	7.50296	10.4406	5.66076	9.33103	11.9447	5.12616	4.29296	3.95414	5.40611	5.9728	8.02844	8.25757	6.94697	8.39186	8.76979	7.33636	9.80765	8.2098	6.21619	5.88666	7.87387	8.10173	6.93138	10.1404	7.06535	10.1353	8.70062	7.01254	7.66013	6.11266	3.15782	7.64108
GSM2235580	750	1	8.76621	10.2123	4.69469	7.32695	6.86717	11.6132	9.96201	6.65459	8.10546	4.15009	9.39112	8.78259	7.90873	5.02399	5.64843	6.51215	10.3764	5.46854	9.55047	11.153	4.7562	4.34996	5.38808	5.73557	5.53119	7.74779	8.02296	7.33724	7.49593	7.93807	6.69166	9.25034	8.32135	5.5038	5.63988	7.97808	7.03739	7.48513	9.36199	6.04846	9.66908	8.56486	7.25211	7.968	5.64325	3.77284	7.48135
GSM2235582	390	1	10.0165	9.34376	2.92061	5.43573	7.36699	12.3293	9.45157	5.76011	9.11094	5.47239	10.3724	9.12466	8.53679	4.54512	5.11522	6.60395	10.0284	5.32152	9.75278	12.0737	3.82781	3.63757	5.59654	4.61155	5.10541	8.6791	7.83902	6.88631	8.88584	8.0399	7.119	9.24921	7.71556	6.23993	6.37507	8.87582	7.54574	6.34549	9.54215	6.50007	9.84367	8.06574	6.5473	7.08442	6.18868	3.44761	8.12174
GSM2235584	1710	1	9.31817	9.48948	3.55874	5.49857	6.9158	12.5141	7.90139	4.12248	8.93611	5.34829	9.76031	7.89666	9.07807	4.39883	6.14566	7.34356	10.855	4.91548	9.4948	11.5225	3.67553	4.13904	5.49349	5.11566	5.69991	7.86546	7.77651	7.28358	7.98696	7.79179	7.22847	9.10828	7.3907	5.79602	5.94527	8.65692	7.29337	6.42351	9.34648	5.86644	9.81607	8.84943	6.83131	7.77049	6.33147	3.04725	7.75246
GSM2235585	690	1	9.78873	10.5842	4.12845	8.16289	7.49058	11.9518	10.9648	5.88288	8.36955	5.21048	9.71282	9.82379	10.5754	5.36212	5.16195	7.09723	10.3247	6.85113	9.86572	12.1824	4.97938	6.10135	5.78296	6.32882	6.66166	8.68101	8.16914	7.04169	7.96934	8.31856	7.53893	9.16865	8.66856	6.63549	6.06402	8.8216	7.00231	7.59861	10.5832	6.63277	10.7324	8.69164	7.1801	8.01027	6.84518	2.94718	8.08375
GSM2235586	2310	0	9.80749	10.9702	5.3746	8.81375	6.92847	12.0342	10.6582	7.01775	8.54223	5.10908	9.79297	8.48127	6.95141	5.95868	5.54486	6.84498	10.0721	7.26365	9.29875	11.3499	5.81913	5.27222	5.27289	6.34754	5.67764	8.55165	8.09169	7.05017	7.56871	7.90441	6.88821	8.54497	7.99211	6.11335	6.23278	8.39285	9.04394	7.81805	9.92038	6.9351	10.1224	8.513	7.68305	7.47705	6.38969	3.48046	7.51469
GSM2235587	1920	1	10.0351	9.8452	3.73706	6.3705	7.13507	12.1188	9.73223	5.74248	7.65769	4.91474	8.89355	9.4846	8.66389	4.97022	4.47506	7.32981	10.8987	6.65217	9.74287	12.8482	4.31444	4.53643	5.23773	5.10075	5.46959	8.02595	7.9612	7.36123	8.53395	9.40429	7.02764	9.68827	7.63404	6.42943	6.10724	8.37083	7.96618	7.1412	9.40808	6.37423	9.88357	7.64128	7.32401	7.38333	6.91854	3.23987	8.26409
GSM2235588	1530	1	8.38401	10.2344	2.68024	5.49857	6.67398	11.7909	8.41266	3.49256	6.28859	3.82797	8.33036	10.2627	9.35805	5.32549	7.09983	7.12991	10.165	5.57004	9.86571	11.9396	3.63655	3.74155	5.74528	4.57795	5.52986	7.33529	9.20885	7.01615	7.89255	7.81349	6.84529	9.50274	8.72582	5.77942	5.58999	7.34681	8.55652	6.8455	7.48578	5.00673	9.333	8.65895	5.93829	8.17339	6.48867	3.35235	7.77888
GSM2235589	2310	0	8.98096	8.97977	3.17957	5.92569	6.76315	10.3055	6.29877	4.34143	5.66356	3.547	7.24694	9.49203	9.42072	4.71608	5.44729	7.73762	9.36318	5.29504	10.1779	12.0794	3.88596	3.45057	5.93053	3.83651	6.17783	7.4126	8.20157	7.13204	8.57773	8.71916	7.48237	9.78732	8.81522	6.44592	6.6908	7.93304	7.7713	5.70107	9.0455	5.86478	9.80743	8.99648	7.19654	8.09792	7.08064	3.93443	8.34886
GSM2235593	2310	0	9.6697	9.41195	3.38333	6.35198	7.08413	10.3438	7.54479	4.36304	5.86913	4.28207	7.50937	8.65289	9.61025	4.33987	5.22097	7.15164	10.0958	4.34977	10.2596	12.3793	4.45364	4.70851	4.91572	6.08105	6.92243	8.21364	8.51122	7.29765	8.04362	8.50726	7.61014	9.62585	7.97104	6.70069	6.84536	8.90899	8.18843	4.50402	10.1701	7.2168	10.6091	8.83109	7.29523	8.60378	7.02113	3.30823	8.20654
GSM2235595	450	1	10.2859	9.45718	3.59644	6.64271	7.23221	12.4604	9.63769	6.07045	8.84274	5.54697	10.0082	7.99429	7.81946	4.93396	4.96334	7.09723	10.092	4.91246	10.1932	10.7929	5.32204	4.4167	4.19078	4.84999	4.83926	8.12393	6.89829	8.21645	7.16927	7.7524	6.61311	8.6013	7.00697	5.54542	5.85889	8.70069	7.25502	6.74832	9.03674	5.52727	9.37949	8.06907	6.51305	7.67896	6.33287	2.4294	8.02146
GSM2235596	2250	0	10.1443	9.04096	3.62716	5.75725	6.76008	12.5141	8.80768	4.24787	8.14854	6.41148	9.11477	9.09698	9.01476	5.43123	6.38631	6.90767	10.8305	4.17441	10.8761	11.2742	4.00341	3.89784	4.47747	4.82934	5.59651	8.37347	7.04335	7.96102	8.54895	8.4594	6.928	10.3653	8.08425	5.94625	6.04559	8.44076	6.86464	7.7979	8.91192	5.65951	9.37862	8.18523	6.17176	7.61233	7.08124	2.4988	7.80761
GSM2235597	2520	0	10.4138	9.45972	3.0645	5.03768	7.18186	10.8777	7.71921	4.72716	6.28859	4.3811	7.58584	6.03397	8.76249	4.41113	4.86143	8.2264	9.73675	4.62387	10.782	12.1193	3.66882	4.05504	5.16216	5.05366	5.36856	8.63016	7.8755	7.68272	8.61131	9.69708	7.53359	9.54073	6.99985	6.61021	6.38658	9.36751	5.45027	6.55782	8.10755	6.0937	9.15018	7.62124	7.11504	9.55339	7.56169	3.70542	8.48957
GSM2235598	630	1	10.0499	9.55988	3.93974	6.91603	7.33601	12.3141	10.278	7.03789	7.93969	4.86864	9.2854	8.23867	9.26864	5.30499	5.24966	7.6055	9.79559	5.80733	10.3577	11.4079	5.49181	5.19822	4.5255	5.83957	5.32003	8.30387	7.62079	7.80873	8.14671	8.08279	6.78103	9.33227	7.14028	5.67873	6.08476	8.87775	6.74348	7.60979	8.9726	6.05099	9.49264	8.69164	6.42389	7.08788	6.40384	3.80581	8.44915
GSM2235599	2400	0	9.78805	9.06387	4.43795	5.72919	7.03801	12.6313	9.04021	4.68534	8.47358	7.17511	9.39749	7.17977	10.0792	4.64253	4.88251	7.43124	10.0266	5.15442	10.558	12.1418	3.84797	4.47986	6.20985	5.00418	5.77035	8.63725	8.60819	8.25744	7.91985	9.20075	7.30099	9.38665	7.75574	6.76057	6.44007	8.90698	5.67272	6.42937	9.94642	6.4082	9.3509	8.19929	5.95877	7.9179	7.10287	3.46203	8.69671
GSM2235600	2220	0	10.3348	9.81703	3.39307	6.39533	6.99958	12.0205	8.57934	4.45121	7.58189	4.7973	9.05482	7.66264	8.56812	4.27324	5.30853	7.2962	10.2559	4.36759	10.5913	11.5312	4.17056	4.09541	5.24486	5.38495	5.29073	8.67193	7.88378	7.85205	8.07693	8.19753	6.98912	8.93402	8.17281	6.13508	6.48135	8.73862	6.9549	6.46294	8.55009	5.49291	8.6786	8.5773	6.4885	8.25894	6.89639	3.16216	8.16513
GSM2235601	2220	0	9.70963	9.95743	3.92555	5.92569	7.23616	11.4716	8.93569	5.3058	7.70006	4.97548	8.88554	9.65025	8.43568	4.33288	5.4528	6.87	10.8866	4.73713	10.0022	11.3351	4.28448	4.42663	5.5531	5.57334	4.97953	8.09468	8.16413	8.12663	7.39606	8.37741	6.89708	8.63396	7.83797	5.87188	6.26867	8.21412	6.00971	6.67883	7.56111	5.02613	8.33268	8.77573	6.61812	9.01448	6.57955	3.14405	7.57925
GSM2235602	2460	0	9.89924	9.4153	3.97308	7.42131	6.90952	12.3941	9.6209	6.53819	8.49738	4.93042	9.31707	7.93744	8.05248	4.78372	5.59394	7.53405	9.65695	5.87241	9.93832	11.6043	5.50146	4.50726	5.37414	5.95498	4.92708	8.21944	7.51625	7.94665	7.60952	8.36089	6.63866	9.01548	7.35162	5.83533	6.20212	9.01374	6.82214	7.12686	9.08062	5.81721	9.57252	8.50499	6.53128	7.57209	5.83034	3.40574	7.85799
GSM2235603	2400	0	10.1886	8.71256	3.33458	6.0659	7.35616	11.3299	7.88195	4.05925	6.39595	4.54756	7.52167	10.7866	11.2016	6.5728	4.76027	7.86871	9.5323	4.83571	10.7112	12.746	3.81046	3.6715	5.31121	4.79246	7.17706	8.05003	8.17895	7.95628	8.35329	8.91972	6.96065	9.84754	7.45252	7.79667	6.32935	8.87582	6.08383	7.34396	9.29033	5.73135	9.61622	8.76658	8.11213	7.76563	7.0545	2.97478	8.71408
GSM2235604	2220	0	10.9259	9.97293	3.47739	5.79955	7.16874	12.5141	8.11911	3.78383	8.73698	5.65059	10.3357	9.04987	8.35209	4.48639	4.06588	7.72298	10.7053	4.37734	9.93126	12.0571	4.05482	4.55686	4.69741	6.27217	5.65065	9.3063	8.4581	7.89063	8.23795	9.48614	7.39558	9.05929	8.52326	6.5458	7.01973	9.49079	6.44631	7.47199	9.91384	6.17027	9.40653	8.49904	6.28083	8.30629	8.26105	2.74328	9.02987
GSM2235605	2010	1	9.99414	9.94536	3.21994	6.55451	7.20381	12.1188	8.62264	4.55735	8.22559	5.19144	8.90613	9.66693	9.29452	4.83045	4.7324	7.36903	10.5389	5.89154	10.1388	11.6178	4.15946	4.1112	5.44756	5.52334	4.92767	8.82901	8.22791	8.30714	8.23545	8.4169	7.07662	9.10396	7.40025	6.14765	6.4561	8.90206	6.15805	6.39251	8.85988	5.95845	8.30621	7.60286	6.87929	8.64064	7.46784	4.06886	8.33617
GSM2235606	2190	0	10.0049	9.75919	4.14377	6.98355	7.34827	11.9112	9.69292	6.10709	8.19225	4.91929	8.92884	8.76243	8.36887	4.82965	5.22202	7.01541	10.1756	6.36767	9.9597	11.4158	5.07461	4.417	5.14825	4.83991	5.23282	8.20387	7.49348	8.01847	7.37097	8.20341	6.47021	8.80771	6.89525	5.84771	6.20879	8.98448	6.32564	6.93579	8.2731	5.26842	9.15962	8.35124	6.35813	7.56208	6.48817	2.60895	7.73276
GSM2235607	180	1	10.1832	9.33875	3.55614	5.96239	6.66085	13.1577	8.0646	3.6262	9.66702	6.36516	10.9008	9.99939	9.26864	4.46517	5.31318	7.71526	10.3556	6.48987	10.5398	11.404	3.98133	3.83533	5.93053	6.57348	5.58166	9.05302	8.49149	7.88936	7.92513	8.72274	7.17474	10.0949	8.1166	6.26718	6.71921	8.94797	6.9238	5.93845	9.60335	6.59352	8.91206	7.86367	6.7834	7.90123	7.26817	3.63906	8.62936
GSM2235608	2400	0	10.6343	9.96061	3.13031	5.4503	7.20689	12.6313	8.69467	3.16738	9.06868	5.99665	10.1687	10.2001	9.42488	4.68772	4.36307	7.76404	10.5152	4.0041	10.6055	11.0402	3.77657	3.86719	5.92692	6.15114	7.05272	9.26292	8.62272	8.66931	7.63785	8.45611	7.50665	9.66286	7.27478	6.67483	7.13816	9.65314	5.91641	6.93067	9.42326	5.71972	9.31025	8.67184	7.1945	8.60018	7.57648	3.6115	8.68027
GSM2235609	240	1	9.77609	10.0285	4.29898	6.80909	6.82392	12.221	10.0378	5.98451	8.7621	5.96302	9.91435	9.37535	8.8806	5.1017	5.77564	7.242	10.1594	5.66286	9.89341	11.256	5.08641	4.82845	4.44495	5.77451	5.14408	8.4292	8.33512	7.9099	7.56068	8.44159	6.8746	9.22482	7.4323	6.3347	6.07933	9.17239	6.66287	7.26014	9.49749	6.47519	9.37249	7.9942	6.42856	7.8304	7.15869	2.89495	8.06311
GSM2235610	690	1	9.82328	10.4595	3.77194	5.74202	7.15974	11.6619	8.80768	4.6276	7.48557	5.29379	8.7579	8.92451	6.67637	4.64068	6.688	7.24387	11.6773	4.84563	10.1815	10.7401	3.93133	4.17171	5.41988	4.8648	4.9385	8.54475	8.4532	7.88096	7.37258	8.65263	6.73892	9.17652	7.49789	6.23114	6.19359	8.7033	6.29695	6.65006	7.90485	5.5538	8.25385	8.09432	6.26788	8.03537	7.15615	2.81609	7.89418
GSM2235611	240	1	9.63687	9.25207	4.18996	5.95446	7.08831	12.0623	9.18511	4.46777	8.54073	4.97395	9.99482	10.0012	10.3333	5.10009	4.89372	7.0568	10.0101	4.1888	10.1585	12.0302	4.05729	4.15478	5.28318	6.82819	6.9154	8.70727	8.81822	7.99689	6.99986	7.87686	6.81787	9.36787	8.66306	5.90816	6.44585	9.04496	6.78933	6.57025	7.98166	5.03487	8.77252	8.71823	5.89564	8.44636	6.97257	2.99431	7.85959
GSM2235612	870	1	9.72145	9.10064	3.54923	5.85682	6.82404	11.7131	9.75723	5.4043	7.65448	4.87799	9.23016	10.4029	9.74102	5.4174	6.16421	7.33228	9.61988	5.27171	10.0827	11.764	3.94726	3.95546	5.82298	5.30778	4.87551	8.50211	8.49242	7.87373	7.91565	8.74799	6.36163	10.0625	7.74651	6.31907	6.27344	8.24869	6.61236	7.37623	8.87582	5.20019	8.71708	8.4753	6.6865	7.83955	7.11663	3.58505	7.63644
GSM2235613	2490	0	9.65116	10.6117	3.65662	5.01117	7.26468	11.3192	6.06256	3.15354	6.9954	5.24946	8.85784	9.43802	8.82153	4.28597	4.5436	7.66947	9.4483	4.12948	10.8815	12.2857	3.92059	3.48657	5.02635	5.09319	5.75397	8.90351	8.18791	8.50592	7.59625	9.21208	7.93889	10.2276	7.98017	7.34195	7.32016	8.42642	5.88338	5.76119	6.94635	5.06366	8.49569	7.32689	6.45723	9.13902	7.75948	3.21178	8.47023
GSM2235614	2310	0	10.4724	9.62235	3.35262	6.78826	6.80181	12.9394	10.4345	5.39853	9.57562	6.64016	10.874	8.93335	10.6637	4.49958	4.91573	8.16541	9.83559	5.99011	10.7665	11.4733	4.53327	5.12494	5.18098	6.57199	5.95262	8.87243	8.88108	8.56339	7.65701	8.68609	6.80985	9.24695	7.55962	6.58689	6.64879	9.97249	6.28373	7.37623	10.3396	7.13603	9.07127	8.37218	7.09426	8.11555	7.20659	3.59143	8.13264
GSM2235615	2310	0	10.2449	8.63634	3.56024	5.32449	6.94924	11.8974	8.69467	4.0302	8.22935	5.23167	9.13164	9.44764	9.28353	4.78334	5.31539	7.3652	9.67866	4.73163	10.0529	11.6963	3.8732	4.12392	5.64403	4.94832	4.97698	8.25922	7.5996	7.68272	7.90199	8.67657	7.055	9.08862	7.51471	6.48328	6.29871	8.82442	6.5182	6.43501	8.94384	5.58579	9.25943	8.10464	6.41083	7.32863	6.81278	3.23244	8.54236
GSM2235616	30	1	10.2214	9.90892	4.5212	6.11336	7.11325	13.045	10.3524	4.72081	9.63265	8.44777	10.6921	10.616	9.64165	4.31717	4.43078	7.68126	10.5824	6.46984	10.0827	11.0213	4.87707	5.43111	5.62885	5.74756	5.06207	8.44702	7.91566	8.69591	7.01651	8.55297	7.62561	9.60265	7.41299	6.26471	6.91201	9.44945	6.18101	6.57625	10.5643	7.41256	9.71117	8.25573	6.29892	7.49442	6.91332	3.56533	8.42984
GSM2235617	2130	0	9.89651	9.51268	4.17908	5.88606	7.53873	12.6938	9.11614	3.97231	8.15594	5.51937	9.54013	8.35234	11.0953	4.51435	4.63346	8.18476	9.60774	6.38109	11.4213	11.544	3.99157	4.22411	5.06011	5.78572	6.3004	8.77923	8.91333	8.33271	7.15678	8.47178	6.87397	9.28429	8.096	6.74528	6.47968	9.38959	5.47542	7.12836	8.59301	5.43723	8.57023	8.64843	6.79519	8.32896	7.64604	3.44846	7.87159
GSM2235618	2130	0	9.64597	9.19169	3.67352	5.04665	6.76749	12.3621	8.90478	4.08769	8.04434	5.93289	9.17876	10.1363	8.8309	3.76415	4.70863	7.93393	10.4104	4.35445	11.2661	12.1942	3.60309	4.1934	4.76198	5.16974	6.34586	8.69978	7.67592	8.38426	8.04026	8.59602	6.72661	8.60692	6.73682	6.41424	6.94476	9.20257	6.50652	7.08068	9.17492	6.58882	8.93214	8.26317	6.78033	7.90912	7.06055	3.47146	8.03718
GSM2235619	2100	0	10.0618	8.87795	3.38996	5.7412	7.07029	12.2062	9.53788	4.00734	7.26293	4.78603	8.72927	10.1802	9.36953	4.65946	4.92292	7.5928	10.5615	5.51398	11.0128	11.7443	3.81318	4.28023	4.67135	5.21591	4.89215	9.03936	8.61154	8.27622	8.03103	8.45778	6.53565	9.40404	7.26947	5.84396	6.15703	9.18638	6.44631	7.62008	8.29389	5.13964	8.70254	8.13683	5.79794	7.15233	7.64917	3.30082	8.70699
GSM2235620	2130	0	9.83352	9.15742	3.91623	5.71844	7.07662	12.3621	9.46044	4.58308	7.93312	6.6071	9.19714	7.36697	10.2562	4.16294	4.70863	7.64452	10.8563	4.68375	10.6963	11.7592	4.18369	3.93977	4.93685	6.3322	6.41655	8.78903	8.40203	8.53275	8.02539	8.87729	6.713	9.94745	7.7445	6.43798	6.01578	8.93488	6.32763	7.78713	8.97698	5.34721	9.26942	8.63584	6.43273	7.50283	7.30199	2.61632	8.27759
GSM2235621	990	1	9.72492	9.2204	3.0601	5.09405	6.88318	12.1474	8.5169	3.45621	7.52376	5.3544	8.87526	10.1641	9.34317	4.99412	4.7662	7.29569	11.0089	5.6527	12.0744	11.6821	3.68186	3.97868	5.17155	6.22979	5.01302	9.31163	6.86459	8.08289	7.09929	7.87895	6.88954	8.9145	7.39968	6.26634	6.50036	7.88521	5.30933	6.3405	8.35252	5.76506	9.04455	8.59	6.37707	7.57475	7.38001	2.99003	8.43458
GSM2235622	690	1	9.77339	9.21394	3.77252	6.4843	6.60283	11.8563	8.83442	5.75021	8.12007	5.4259	9.5615	8.12487	7.2062	4.81161	5.21416	7.26846	9.71159	5.45972	10.9734	11.0526	4.96038	4.33587	5.02932	5.46988	5.49949	8.52246	7.6056	8.28806	7.33781	7.46963	6.2823	8.72658	7.76374	5.73368	6.04452	8.93888	6.45079	6.82371	8.24736	6.08983	8.7625	8.40897	6.99093	6.85691	7.20034	2.95395	7.50641
GSM2235623	630	1	10.0866	8.82405	3.02158	4.95929	7.02595	11.8167	10.128	4.17172	8.1572	5.75518	9.04619	9.27058	10.7702	3.82553	5.38334	8.27405	10.5513	6.12402	11.3036	11.769	3.8796	4.47387	5.11796	6.75699	6.3654	8.0698	8.59206	8.49527	6.96929	8.76524	6.95044	8.99532	7.96687	6.11691	6.58721	9.37656	6.70869	6.82299	9.78644	6.15093	9.20384	7.77407	7.35779	7.45634	7.88053	3.10062	8.12903
GSM2235624	2310	0	9.55312	9.12896	3.44165	5.26572	6.84833	12.0623	8.73388	3.65051	8.71165	5.44462	9.40756	10.7675	10.1642	5.22479	5.26629	7.83316	8.90445	4.55103	11.8385	11.388	3.96733	4.59969	5.51391	6.61378	5.59784	8.84527	8.60723	8.53897	7.30284	8.25833	8.96526	9.30098	7.73519	6.51716	6.72898	8.65605	5.08896	6.62901	9.47068	5.85071	8.38514	7.85591	5.40426	6.96007	7.85062	3.13337	8.10271
GSM2235625	2100	0	9.69787	9.53995	3.41078	5.85553	6.98433	11.7259	9.6412	5.24413	8.26064	5.46448	9.56532	10.0047	8.24742	4.86664	6.67725	7.8041	10.1951	5.00784	10.9191	10.4084	4.09043	3.94553	5.36351	4.60671	4.84141	8.65702	8.99416	8.69795	7.13992	7.91582	6.28748	9.22367	8.24701	6.38642	6.04201	8.97614	5.67037	6.86613	7.91183	5.37365	8.29929	7.74863	6.21476	8.03766	7.44865	3.5692	7.70572
GSM2235626	2310	0	9.4585	10.2445	4.14429	7.22084	7.17663	12.3941	9.83537	4.46406	8.68265	6.11751	9.99011	9.34602	8.34979	4.45477	6.35166	7.39425	9.93674	5.79103	10.8705	10.6969	4.13705	4.47667	4.92127	5.24362	5.0522	8.64987	8.131	8.50956	6.92164	8.03012	6.42005	8.7133	7.59658	5.52025	6.27827	8.81127	5.79009	7.00476	8.56004	5.46452	8.94712	8.1318	5.77641	7.51581	7.62751	3.46078	7.62776
GSM2235627	2100	0	9.47553	8.93294	3.44344	5.92392	7.06911	12.7364	8.68311	4.92111	9.00737	5.11968	10.6979	9.83139	9.28353	4.86974	6.42231	7.56764	9.94474	4.21361	10.7565	11.4398	3.8097	4.12233	6.53998	4.61119	6.06113	8.49883	8.6135	7.86642	7.63693	8.10786	6.84814	11.1005	8.13282	5.83459	6.21075	8.47508	6.36674	8.13116	10.2093	6.53786	9.12522	7.15108	6.29192	7.88474	7.8601	3.7311	8.00555
GSM2235628	2220	0	9.61726	9.9862	3.8451	6.51608	7.12053	11.0676	8.99162	4.58577	7.07039	5.23978	8.20959	8.73439	8.1107	4.23219	8.34885	7.6349	10.8102	4.45082	10.1506	11.0058	3.8313	4.07601	4.78941	4.78934	5.70555	8.61953	8.40695	8.36127	7.22971	7.87217	6.80566	9.28787	7.7511	5.9956	5.96642	8.29194	6.54069	6.84913	7.91402	5.04473	8.41863	8.5773	6.22002	8.4014	7.34485	2.3795	7.58285
GSM2235629	1080	1	9.79074	9.84322	4.35274	6.61326	7.12225	11.8167	9.35817	5.58194	7.81356	5.58329	9.30757	9.39487	8.21019	4.48953	5.69149	7.08176	10.0816	5.06605	10.3286	10.6446	4.28956	4.14252	3.95905	3.51721	5.53875	9.11077	8.54386	8.3247	7.24801	8.11358	6.48229	9.64205	8.38799	5.96559	5.80187	8.459	6.83984	6.79667	8.55009	5.79233	8.79971	8.56269	6.41916	7.70548	7.21672	2.96914	7.99974
GSM2235630	2100	0	9.29351	9.55988	3.66513	5.89615	7.07096	12.0343	9.62407	5.70249	7.90256	5.49445	9.06622	8.81879	8.27611	4.9363	5.01136	7.1959	9.21351	6.98228	10.2399	10.6836	4.18034	4.12127	4.78913	4.96762	5.08579	8.56058	7.74747	8.12073	7.28638	7.69206	6.42816	9.00273	7.57752	5.46212	5.80764	9.0515	6.03121	6.27477	8.62003	5.67741	9.28601	8.40519	6.08731	6.95047	6.74678	3.13222	7.22435
GSM2235631	2070	0	9.72949	9.78501	3.94567	7.03302	7.2318	12.3453	10.0957	5.9339	9.29095	5.79321	10.3405	9.00167	8.32377	4.69362	5.25001	7.4593	9.99648	5.02794	10.0642	10.8068	4.6088	4.4929	4.57602	5.08644	5.4873	8.52921	7.64959	8.32795	7.09648	7.69142	6.3385	9.01228	7.29011	5.66657	6.28587	9.09678	6.17511	6.43255	9.3411	6.27552	9.55752	8.16938	6.16539	6.66868	6.6779	2.2707	7.51033
GSM2235632	2280	0	9.68929	9.51969	4.29422	6.90258	7.11568	11.8299	9.84325	5.65615	8.41183	4.65785	9.41437	9.1789	8.64425	4.99531	4.91739	7.63061	9.91285	4.26742	10.3037	10.7431	5.07461	4.6442	5.52036	6.11468	5.64888	9.33355	8.55545	8.22654	7.14286	7.71925	7.00527	8.84279	8.22976	5.88298	6.27426	9.44242	6.11276	6.75393	9.39311	6.18392	8.59921	8.33021	6.37762	7.60648	7.26277	3.34009	8.28216
GSM2235633	510	1	9.33146	9.69915	4.09277	6.49574	7.32698	11.5889	9.87073	4.94855	7.27181	4.75834	8.77673	9.78701	8.0612	5.02278	6.36936	7.54174	9.52396	5.59786	10.7064	10.8816	4.6426	4.23563	5.14967	5.14247	5.452	8.37656	8.38904	8.24573	7.06233	8.29733	6.16996	9.48208	8.23053	5.8357	5.98297	8.76946	6.27144	6.89615	8.14476	5.50463	8.5531	8.07913	6.40903	7.27821	7.22964	3.77937	7.58484
GSM2235634	2220	0	10.1587	9.41959	3.93621	6.24252	6.67078	12.611	9.54117	4.21311	8.31459	5.82978	9.46127	9.36403	8.82777	4.16441	6.06637	7.44282	10.3155	4.54145	10.663	11.9025	3.37878	4.20127	5.2024	3.7925	5.71539	8.84527	8.942	8.3	8.92577	8.94131	7.42971	9.36787	7.76699	6.45324	6.27384	9.04185	7.35777	7.517	8.6133	6.45547	9.28434	8.91633	6.71526	8.90585	8.12489	3.2695	8.73488
GSM2235635	2160	0	10.2402	8.99666	3.48027	7.05635	7.17638	11.107	8.23301	4.49017	7.1808	4.8656	8.48963	9.55206	8.00375	4.02595	4.38779	8.39441	9.68497	4.14325	10.9299	12.1596	4.18705	4.19396	5.65646	6.39122	6.00493	9.34454	7.82461	8.92394	7.46558	8.72898	7.58331	9.99178	6.88533	6.77691	6.45098	9.29471	5.66632	6.52102	8.46609	5.1266	8.49755	8.62321	6.68358	8.27577	7.42701	3.48256	8.42569
GSM2235636	2070	0	9.54359	9.27685	3.58138	7.14262	6.98362	12.5141	9.85105	4.45254	8.58341	5.74521	10.0215	9.28439	8.93667	5.02278	6.71298	7.30829	10.1612	5.81217	10.1739	11.5827	3.91895	3.92552	5.27324	4.62908	5.87569	8.46468	8.18253	8.18797	6.9459	8.05209	6.75626	9.69958	8.17135	5.87336	5.6672	8.47889	5.70651	6.87318	8.49799	6.07161	8.77252	8.76658	6.11891	7.57734	6.78002	3.69745	7.35211
GSM2235637	2040	0	9.85935	9.19089	3.67523	5.91724	7.51842	13.045	11.0021	5.28618	9.86424	6.52375	11.0708	8.72583	8.91768	4.11292	4.34325	8.15728	9.34866	5.37794	10.1815	11.5526	5.24299	5.71525	4.71057	7.1263	5.50478	8.75212	7.6464	8.48293	8.17187	8.12294	6.99932	9.98698	8.07316	6.48973	6.71616	9.79147	6.77388	7.74641	10.4998	6.95643	9.7956	8.27058	6.16539	6.98717	6.54816	2.65342	8.34545
GSM2235695	3630	0	11.3905	8.74146	3.48879	6.47383	9.6066	12.411	10.9428	3.77705	9.16086	6.40768	9.93181	7.45251	9.72729	3.537	4.14309	9.49894	9.09652	4.38341	12.0656	11.3157	3.48625	3.92027	4.85002	4.5073	5.16924	9.46344	8.28557	9.50754	8.12687	8.73087	7.32196	9.69958	7.24372	7.90379	7.13862	10.8186	6.25021	7.62437	9.90088	6.10399	8.96461	7.56491	6.90428	6.8175	9.02828	3.46603	9.60395
GSM2235696	3240	0	9.47006	9.31028	3.93028	5.47212	7.42569	11.9246	10.2483	4.08411	8.45668	5.62835	9.63209	7.92216	11.2858	4.41286	3.79088	8.70712	10.4733	5.38259	11.4956	11.1251	4.65912	5.34237	6.11096	7.88258	6.23052	9.26826	7.80329	9.14874	7.63785	8.63866	6.99502	9.22482	7.48258	6.4744	6.67035	10.7745	5.40974	7.63562	10.6701	7.88459	8.39051	7.60286	7.20648	6.87696	8.37185	2.69331	7.36265
GSM2235697	1170	1	9.59669	9.04173	3.15351	4.49595	6.82922	10.4383	6.82141	3.40384	6.68218	6.06132	8.06879	10.4428	10.0514	5.36089	6.17077	7.58162	10.8421	7.20559	10.5536	10.6709	3.47803	3.21449	5.96841	6.38737	5.31206	8.44537	7.63284	9.33022	8.11979	8.99974	7.40217	10.5481	7.00149	6.42132	7.0502	9.15886	5.34289	7.62437	7.32168	5.60489	8.13603	7.02838	7.57744	8.13393	8.23069	3.15876	8.59181
GSM2235698	690	1	9.59477	8.97903	3.47952	4.53275	7.63679	10.7332	7.83682	3.62706	6.72169	5.03305	8.19485	10.1702	8.25486	3.97543	4.23489	8.57996	9.75726	3.94199	11.7612	10.917	4.46913	3.7372	5.18704	5.72401	5.39985	8.10128	7.28396	9.11329	7.66822	8.12502	6.86728	9.02186	7.23724	6.35784	6.54325	9.56564	4.79493	5.91474	8.28512	5.23045	7.74344	7.38831	6.35345	7.07389	7.59156	3.1938	7.30764
GSM2235699	690	1	9.23201	9.59201	3.10036	4.73644	6.91785	11.4161	7.62959	3.46718	7.80493	5.30154	8.36403	10.2021	8.43082	4.66875	6.06962	8.41246	10.3484	4.28074	11.4683	11.5186	4.39595	3.41078	5.482	6.76392	5.84218	8.79104	7.68203	9.2987	7.90617	8.0821	7.99647	10.2846	8.14157	5.91731	6.56861	9.33412	4.94283	5.70776	8.45056	5.94026	8.39468	7.67145	6.02759	6.67336	8.29347	3.55625	7.80593
GSM2235700	3510	0	9.20956	8.93972	3.27901	4.67824	7.20175	11.6494	8.89404	4.91014	7.91949	5.57947	8.76738	9.04697	9.03808	4.2128	5.28927	8.23278	9.7181	5.85351	11.6573	10.7705	4.62231	4.09177	4.37	5.56568	5.53692	8.85145	7.45382	9.22013	7.89052	7.65871	6.80631	8.99103	7.7385	6.13952	6.33299	9.99271	5.42523	6.43891	9.62072	6.11091	8.37857	7.507	6.56614	6.86474	8.07675	2.77953	7.72029
GSM2235701	3240	0	9.68929	8.56259	3.04114	3.93425	7.07351	10.751	6.38332	4.15057	7.12945	5.34302	8.36802	6.27289	9.15044	3.7978	4.38424	8.66974	9.64819	4.36198	11.5853	10.9872	4.02979	3.5523	5.10371	5.85834	5.87116	8.72694	7.27492	8.92855	7.55805	8.44804	7.34767	9.61753	7.7084	6.88316	6.45691	10.4724	5.11638	6.35998	9.37768	5.80443	8.2029	6.98987	7.71487	7.20326	8.20146	3.22456	8.63547
GSM2235702	540	1	9.62572	9.71318	3.4012	4.40807	7.68483	12.2509	9.7143	4.03107	8.58784	5.35713	9.60539	7.70064	9.08136	4.03435	4.98871	8.19801	10.7186	5.08589	11.3486	10.1532	3.90641	3.80625	5.04183	5.39064	5.43684	8.43548	7.27696	8.87681	7.50014	7.79695	6.65997	9.6067	7.70321	5.9044	6.76568	9.25469	4.48741	6.71819	8.52731	5.40564	8.87508	7.71776	5.54911	6.91172	7.84982	3.09181	7.56058
GSM2235703	1290	1	9.28529	9.52571	3.67262	4.67538	6.91193	11.2886	8.79109	5.26078	7.63491	5.35232	8.61619	9.21211	9.10544	4.26519	5.8946	8.28105	9.93227	3.99169	11.4286	10.7129	4.9552	4.0089	5.00521	5.3471	5.04223	8.94185	7.86913	9.33593	7.65797	7.5906	6.52839	9.22482	7.76889	5.84058	6.18438	9.80563	5.21161	6.79806	8.32288	5.49124	8.10548	7.61135	6.72257	6.96638	8.45587	2.98291	7.71451
GSM2235704	3270	0	9.95491	8.98736	3.30988	5.59328	7.48196	11.8563	8.66998	4.96457	8.39668	6.08483	9.64019	10.2627	8.86189	4.35715	5.73546	7.64773	9.51624	4.15062	11.0475	10.7317	4.55464	3.72365	5.08683	5.10596	4.84795	8.90755	8.28173	8.75896	7.84473	7.70735	6.24215	9.60544	7.71556	5.63918	6.4141	9.49773	5.99969	6.99083	7.78519	5.41729	8.50695	8.16938	6.55591	7.20812	7.99277	3.20276	8.79172
GSM2235705	3420	0	10.2323	8.9383	3.29141	6.28694	7.45834	12.221	8.31919	4.0203	8.88441	6.50224	9.88832	10.71	9.49505	4.60335	5.58953	7.67591	8.89354	4.33291	10.9958	11.2271	3.962	3.28091	5.31772	5.43874	4.7153	8.94415	8.36733	8.39012	8.2392	7.62719	6.64854	9.41156	7.58004	5.7898	6.7157	9.29978	6.8945	7.30633	8.22497	5.68602	8.97259	8.16065	6.77467	7.436	8.34049	2.91234	8.99397
GSM2235706	60	1	9.88953	8.62113	3.08218	4.7547	6.56538	10.6991	6.52507	3.84916	5.46203	4.93269	7.22835	10.4053	10.1698	4.44066	5.68662	7.88417	9.51393	4.12948	11.2908	11.8921	3.92459	3.41154	6.2434	5.0453	5.89638	9.5229	9.15455	9.22952	8.5551	8.67222	7.18729	9.42563	7.84735	6.40073	6.65092	9.70709	7.35439	6.77722	7.34308	5.18128	8.47021	8.31701	7.15312	7.635	8.58364	3.40005	9.3432
GSM2235707	3480	0	9.28529	9.76783	3.28204	4.60996	7.6641	11.9518	9.47565	4.09711	8.20884	5.81176	9.39112	9.63501	9.74551	4.29611	4.25858	8.63429	10.8498	5.60945	11.784	10.7102	4.72092	5.00188	4.22472	5.01375	6.02439	9.26292	8.35025	9.56766	7.17811	8.3254	7.05068	9.29142	8.65237	6.80575	6.98073	10.198	5.65518	6.55189	8.73433	5.9956	7.80922	7.63981	7.18399	7.36942	8.32314	3.60234	7.28253
GSM2235708	3270	0	9.73801	8.62869	4.63239	4.6444	7.33746	11.938	9.40449	4.84032	8.68715	6.3227	9.21497	8.21508	8.45125	3.81851	4.27025	8.40051	9.6522	5.03301	11.4213	12.5506	4.93762	4.50726	4.35921	4.9887	6.69106	8.94636	7.1898	9.30449	8.14208	8.09283	6.62296	9.56201	7.62777	6.7147	7.02204	10.4124	5.3442	6.95291	8.92803	5.46771	8.52814	6.69889	6.22402	6.31711	7.90327	3.00931	8.17578
GSM2235709	3240	0	9.95561	8.5215	3.06736	4.18004	7.58847	12.3621	8.98258	3.26228	8.77468	6.48628	9.73288	6.8345	8.71656	4.3982	4.66041	8.41452	9.48794	4.65746	11.7535	11.9078	4.42078	3.90414	4.17091	4.99675	5.28489	9.08875	7.63743	9.33022	8.05612	8.74433	6.72087	10.1326	7.86555	7.42496	7.54706	10.2973	5.55543	6.51373	9.31559	5.93023	8.82045	7.12037	6.55401	6.81308	8.02331	3.1615	8.7373
GSM2235710	390	1	9.17004	8.93144	6.72055	4.69473	6.96677	12.2356	8.73989	3.41131	8.19741	6.07481	9.52261	9.65166	8.01833	4.32044	5.51416	8.41858	9.70748	4.95458	10.855	10.6157	3.93508	3.76198	4.95959	4.57321	8.16373	9.38663	8.01715	9.1373	7.64332	7.71036	6.73003	9.59997	8.28179	5.89139	6.51799	9.74028	5.84875	5.73229	7.57912	4.92293	7.89251	7.58726	6.3416	6.2203	8.42521	2.79168	7.76406
GSM2235711	570	1	9.64337	9.33957	4.43387	4.04565	7.28749	11.1755	8.93794	3.45542	7.51575	4.92471	8.44769	6.93747	9.22144	4.36792	5.10601	8.7302	9.7058	4.40538	11.7535	10.6524	4.77666	3.76778	5.21448	5.87233	5.84266	9.05075	8.31659	9.11207	7.9497	8.06276	6.73352	9.14595	8.44989	6.41762	6.7864	10.4612	5.42786	6.32838	8.82097	5.93316	8.12044	8.30377	6.88246	6.73672	8.00669	2.34813	7.94876
GSM2235712	3240	0	9.90623	8.79289	2.74222	4.11169	7.50568	12.3621	6.73559	4.89404	8.50312	6.4976	9.60904	10.31	8.43082	5.13113	5.45016	8.39779	10.0787	3.9462	12.0227	10.4476	3.24581	3.72322	4.53527	4.75898	5.44022	8.77923	6.43848	9.99131	7.0609	8.66594	9.5924	9.72954	7.52156	6.86058	7.34752	9.19916	3.79915	6.30354	9.13837	5.83085	8.12767	6.76062	6.47707	7.27691	7.87712	2.8206	8.51414
GSM2235713	3480	1	8.82205	9.15985	3.28489	4.53132	6.69555	11.8839	8.46888	4.33821	8.54968	5.83398	9.1433	9.91171	8.06992	4.55474	6.3618	7.92874	9.39768	4.44893	11.1866	10.404	5.1487	3.8263	5.21522	4.16728	4.65412	8.70727	7.33425	9.47732	7.75369	7.25224	6.55922	9.05175	7.14135	5.91657	6.40957	9.44102	6.01592	6.53605	8.01161	4.8033	8.3549	7.58021	6.42568	6.65484	7.53977	2.83865	7.48332
GSM2235714	1380	1	9.75144	8.37369	2.94751	3.9468	7.47404	11.5889	7.12908	3.85204	6.63512	5.8829	7.72867	8.10801	8.16064	4.74294	4.63537	8.0504	10.0303	3.66442	11.4614	10.7872	3.76973	3.28112	5.23699	3.90442	6.18256	8.86403	7.16497	9.34615	7.53291	7.47022	7.21066	9.94268	7.8507	5.97878	6.92408	9.40283	4.95511	5.83834	7.99941	5.38047	8.30215	8.13851	6.49262	6.53289	8.13283	3.58055	7.66596
GSM2235715	3540	0	9.7454	10.0672	3.12313	5.84937	6.63239	12.3141	10.1233	5.45208	9.80134	6.75687	10.5123	8.75191	9.74102	4.50771	4.6081	8.69198	10.3566	5.68042	11.5503	10.8181	4.92668	6.22316	5.08202	7.35583	6.12729	9.01137	8.00551	9.37639	7.51386	7.51498	6.75253	9.39279	7.86761	6.45837	6.30029	10.5687	6.22356	7.48265	10.3481	7.63084	9.10516	7.96797	6.82193	7.04714	8.4711	3.47639	7.77149
GSM2235716	3120	1	9.6697	9.65674	3.02306	4.56933	7.06383	10.9713	6.27983	3.57073	6.36691	4.51377	7.57304	10.1522	9.01476	4.71239	4.46806	8.12419	9.73675	4.25138	11.1251	11.1809	3.72442	3.50842	4.17744	7.02283	6.57983	8.62836	7.62547	9.91895	7.56158	7.45287	6.61863	10.5377	7.55205	6.7466	6.61675	8.56559	6.15418	6.89329	8.49451	5.34246	9.27436	7.42719	7.2018	7.28192	7.96462	3.13887	7.51896
GSM2235717	90	1	10.1625	9.37395	4.1697	5.52206	7.33268	12.2668	9.22682	3.7446	8.8607	5.73155	10.1101	8.36978	7.84509	4.42383	6.07404	7.93284	10.0101	4.95863	10.4364	10.7373	3.8742	4.18668	4.60264	4.73871	4.64276	8.95286	8.05137	8.99515	7.66729	8.45366	6.61521	9.56067	7.88014	5.98505	6.31232	10.4292	6.34619	6.99668	8.45985	6.3661	8.99162	8.5773	6.69754	7.57935	7.04016	2.67291	7.7757
GSM2235718	3570	0	10.7241	8.8313	3.9155	5.14104	7.01248	12.7792	9.24008	5.15477	9.37809	6.32756	10.484	7.63511	8.38383	4.72297	4.51106	7.28653	10.6462	5.72142	10.2794	11.1052	4.19823	4.22925	5.63218	5.09437	5.36615	8.78124	7.84626	9.12975	7.70395	8.51962	6.64794	10.5275	7.35046	5.91009	6.34755	9.88852	6.3291	7.19147	9.0455	5.78906	8.72507	8.26876	6.46865	7.4285	6.91388	2.69743	8.53432
GSM2235719	30	1	10.361	9.03553	3.42858	5.2954	7.30187	12.2668	8.18103	4.14374	8.3293	5.90784	9.55429	7.86771	10.8068	4.27899	4.64803	8.04796	9.34503	6.07594	11.408	11.9821	4.00592	3.62555	5.75265	6.8658	5.93064	8.71887	8.16835	8.99393	7.64694	9.13737	7.33833	10.0916	8.06733	6.55967	6.15552	9.63588	6.41608	6.52562	9.3309	5.91626	8.91355	8.11316	7.50645	7.96292	7.1984	2.93585	9.07089
GSM2235720	3570	0	10.0449	8.70469	3.50819	5.37258	6.96849	11.8167	9.02143	4.86985	8.92054	7.11979	9.9856	9.35057	8.99522	4.78834	5.41552	7.73005	9.97853	4.21817	11.5025	13.0104	3.97992	4.70984	5.17227	4.97709	5.99778	8.38117	8.10684	9.34467	7.31462	9.15162	8.01376	11.1088	8.39275	6.74221	6.47209	9.47834	6.04139	7.21726	9.24109	5.79356	8.94931	8.32823	6.27718	8.9689	7.29404	2.80315	8.62623
GSM2235721	3570	0	10.0758	8.7596	4.20085	5.81132	7.24809	10.8679	7.58426	3.89181	7.69484	4.61562	8.98117	9.98542	9.81733	4.61431	4.80992	8.12172	10.045	4.60475	10.522	10.9438	4.41693	3.6036	5.5212	4.94487	5.18734	8.70154	8.39535	8.93535	8.16596	8.9482	6.86663	9.81959	7.40807	6.11093	6.72098	9.17593	6.83671	6.27601	7.53206	5.8515	8.46403	8.49505	7.08517	8.31206	7.83808	3.45592	8.42362
GSM2235722	1080	1	10.4561	9.70192	4.66747	5.62637	7.04929	12.9911	9.82011	5.73189	10.5068	6.9736	11.3332	9.95987	9.13642	4.52045	5.18535	8.84192	10.4104	5.69524	10.782	10.92	4.67682	4.33464	5.70875	6.24785	5.28883	8.77141	8.27873	9.21473	7.46136	9.23476	7.47188	10.3427	7.1767	6.49102	6.79319	10.0048	7.86597	7.71162	10.306	6.70301	9.7405	7.79683	6.98901	8.30794	7.64839	3.23244	8.54014
GSM2235723	3540	0	10.7644	8.03329	3.32696	5.1321	7.44358	12.5727	5.99376	3.33645	9.4582	6.52662	10.565	9.52494	9.6866	4.81278	7.13656	6.79708	9.87417	5.11898	10.8655	11.6452	3.58954	3.21329	5.61954	4.10628	5.99576	8.65334	7.69497	9.03731	7.20761	8.69768	7.50629	10.4654	8.19008	6.1343	6.86856	8.99887	7.53944	6.12321	8.25887	5.07313	9.21359	7.58447	8.48742	8.37618	7.1085	2.92398	8.45055
GSM2235724	300	1	10.9366	10.1253	6.62127	6.31657	7.01522	11.9926	10.3326	4.95002	9.39949	7.06939	10.438	10.4146	9.81733	4.42247	5.30088	8.23148	10.8051	5.22145	10.7927	11.706	4.77632	4.50469	5.29461	5.5863	5.54843	8.30079	8.21796	9.2361	7.84175	9.10473	6.89441	9.72527	8.53266	6.49057	6.72409	9.96464	6.62962	7.57795	8.76404	6.12575	8.83378	8.72966	6.78525	8.22582	7.74826	3.3887	9.03374
GSM2235725	3660	0	10.3701	9.2554	3.35047	6.21585	6.94737	11.9518	10.5491	5.85726	9.91401	9.57847	10.4953	10.3188	10.2105	4.86243	4.68937	8.2505	9.59441	7.97261	10.8449	11.1605	5.01114	5.76633	6.49134	7.37066	5.32162	8.92259	8.05738	9.13481	7.17302	8.60641	7.30917	9.86729	7.81944	5.92232	7.01122	10.4925	7.45412	8.11815	10.8309	7.22019	9.59954	7.64991	7.35912	7.40668	7.86343	3.39037	8.48451
GSM2235726	30	1	10.667	9.89515	3.96662	7.83917	6.80595	12.7997	11.0963	7.2101	10.526	6.69156	11.1641	8.56825	9.1399	4.73008	5.16757	7.83998	9.27351	6.84408	10.4277	11.153	5.6679	6.07547	5.57018	6.89379	5.52672	8.87243	8.19903	9.36622	7.45129	8.48655	6.92833	9.8387	7.94874	5.82888	6.31115	10.5436	7.13107	8.05831	10.306	7.32055	9.64074	8.26137	7.30471	7.30269	7.1984	3.08778	8.72765
GSM2235727	3540	0	10.8927	8.63563	3.43877	6.05114	7.21198	12.221	10.0468	4.54498	9.39098	6.11996	10.1687	9.20486	7.41851	4.05291	4.57349	8.54128	9.78905	4.60334	10.7769	11.3651	4.24296	4.39905	5.94007	4.61492	4.95399	8.84132	8.08199	9.08652	7.60863	8.21002	7.11965	9.63245	7.60748	6.25733	6.90035	10.2973	6.54573	6.93579	8.7453	5.73588	8.89167	8.81501	6.93746	7.85093	7.34614	2.89962	8.12411
GSM2235728	1050	1	10.4579	9.03317	3.81149	5.63347	6.72504	12.1047	9.02612	4.53386	9.2829	5.52583	10.0215	8.99891	8.05042	4.38359	5.53782	8.08527	9.79398	5.26224	10.7616	11.3044	4.12488	4.05091	5.13122	5.35929	4.94495	8.45672	7.60419	9.02683	8.17304	8.55379	6.98558	9.50676	7.1599	5.56289	6.74455	9.77762	6.05776	6.90634	9.05448	5.90491	8.31439	8.41292	6.53707	7.93684	7.34954	2.76309	8.00907
GSM2235729	150	1	10.6605	9.57495	3.22118	6.12656	6.93269	12.6313	9.08432	4.53217	9.02884	6.40659	10.4103	9.7764	8.75969	4.47101	5.69149	7.82026	9.52088	5.69157	10.9191	11.2235	4.24266	4.35178	5.20535	5.43174	5.17805	8.87866	8.19779	8.73774	7.41493	8.78721	6.73606	9.3167	7.72141	6.07702	6.8068	9.67065	6.99921	7.05753	9.19761	5.77458	8.81334	8.10299	6.73674	7.6091	7.22636	2.70146	8.67874
GSM2235730	1470	1	9.87052	7.67076	4.05171	5.61263	6.89143	12.4273	8.09539	4.54327	9.53167	6.44437	10.4898	9.00072	9.4787	4.49331	4.51016	8.36304	8.66619	4.64973	10.4451	12.8657	4.00111	3.62883	5.48386	4.13075	6.80347	8.72285	8.27832	8.79408	8.10673	8.51876	7.68797	10.5975	7.31395	6.31365	7.39785	10.1677	6.29056	6.80384	9.5639	6.19099	8.71973	7.7591	7.2238	7.27329	7.1599	3.52504	8.78749
GSM2235731	3540	0	10.5668	8.25294	3.36594	5.64698	6.97489	12.3941	10.2341	4.04882	9.85577	6.46036	10.636	6.23287	9.62346	3.70371	3.67066	8.42134	8.75868	5.32098	10.8866	11.5738	4.70741	5.1278	4.60462	7.16512	5.61154	8.47604	7.60909	9.06341	8.32503	8.95736	7.6697	9.94268	6.74493	6.85001	7.32111	10.8079	6.6928	6.99083	10.4725	7.00901	9.28936	7.63981	7.3516	7.89197	7.26152	2.83977	8.32831
GSM2235732	3540	0	10.1717	8.97209	4.20028	5.61695	7.05524	11.9791	8.94685	5.17974	9.00737	6.98498	10.1884	8.21007	8.91768	4.38359	5.3727	7.81802	10.1536	5.02745	10.2441	10.838	4.73696	4.13172	5.57018	6.09467	5.97581	8.71327	8.35935	9.09868	6.87389	8.2349	7.18423	10.4798	7.88147	6.18454	6.42389	9.66754	6.23398	6.73996	9.03674	5.95635	9.03171	7.85133	6.7404	7.87966	7.48439	2.8628	8.03312
GSM2235733	4320	0	10.1246	8.71394	3.54726	4.94847	7.04599	12.3941	9.75378	3.89289	9.527	6.25961	10.2823	11.1695	10.6707	3.93171	5.33424	8.58215	9.59914	7.54753	11.3486	11.2928	3.96951	4.77967	6.00838	5.76244	5.71124	8.34755	8.03005	9.21049	7.59169	8.91772	6.91242	8.94963	7.05694	6.20076	6.81084	9.99466	6.46589	7.26693	10.0752	6.15308	9.0422	8.4264	6.96297	7.60379	7.4578	2.77808	8.26095
GSM2235734	4320	0	9.48661	8.86759	3.36167	5.47538	6.95501	11.9246	7.5613	4.3746	8.41474	5.16027	9.25759	10.4501	10.2105	4.3545	4.84272	7.94539	9.97316	5.71659	11.564	11.9821	4.11139	4.11144	5.40271	6.34427	5.21465	8.8911	8.34247	9.19341	7.10726	9.9581	7.45649	11.6182	7.99565	6.08019	6.43133	9.18519	6.73978	7.63386	8.82464	5.691	8.59407	7.74411	7.47981	8.49607	7.32949	3.29367	9.34093
GSM2235735	4350	0	9.80216	8.82193	3.07385	4.8528	6.59511	12.4435	9.50648	4.83961	9.4582	5.69878	10.293	11.9273	11.2483	5.68819	6.32156	9.06612	8.93862	7.27	11.193	11.3921	4.04291	4.00914	4.85503	5.1879	5.46364	8.68678	8.11444	9.32015	7.42232	8.56805	7.27026	9.50676	7.46671	6.43155	6.83076	9.79673	6.99458	7.22353	10.7649	6.64898	9.78915	8.27421	6.89678	8.18132	8.08157	2.62498	8.99584
GSM2235736	270	1	9.97895	6.89632	3.19362	4.29871	7.39784	9.6934	5.44692	3.15368	5.37146	4.73679	6.33575	11.3488	11.1747	4.75003	3.7841	7.40079	10.6521	5.54749	11.1991	10.6498	3.20914	3.07161	5.01298	4.11383	5.84715	8.35669	8.60578	9.70962	7.56337	8.96526	7.70708	9.38913	8.23519	7.11358	7.31432	8.3291	5.32856	6.49544	4.88906	4.48605	7.17246	5.74825	6.9049	7.38578	8.80234	3.82651	8.44289
GSM2235737	1350	1	10.0456	9.30861	5.05773	5.46578	7.12356	11.5642	9.47843	5.54047	8.9292	5.75518	9.89686	9.16978	7.52848	4.1367	4.79622	8.10678	8.96686	6.21634	10.6678	13.1757	4.93411	4.53968	4.93395	5.85565	8.29213	9.07416	7.68919	8.80559	7.58459	7.89242	6.93234	9.84165	7.61125	5.71749	6.75529	9.57023	6.70151	7.00399	8.12621	5.73545	8.62213	8.10971	6.88056	6.84256	7.24636	3.49759	8.53076
GSM2235738	4590	0	10.0389	9.39327	3.02399	5.4503	7.08113	12.7571	8.96887	3.35443	9.73412	6.51227	10.5471	7.00692	8.43317	3.54365	4.83602	8.48277	10.6388	4.70203	11.1495	11.2967	3.93666	3.85071	4.94065	4.83515	5.37823	7.94559	7.18386	8.70479	8.10566	8.51221	7.82793	9.40283	6.808	6.19829	7.48017	10.3527	6.05967	6.41193	9.90088	6.50007	9.12069	6.8548	6.75387	7.70756	8.32205	3.22889	8.28411
GSM2235739	420	1	9.62632	9.6688	3.03072	4.59969	7.29531	11.299	7.87808	3.40314	8.31327	5.6845	9.38133	11.5999	11.5808	4.67433	4.76987	8.61303	9.92525	7.31105	11.564	12.9917	3.66838	3.70686	7.10623	7.14769	6.56457	9.45109	9.08499	9.43464	6.89234	9.24381	7.89	10.0523	7.72265	6.53042	6.75933	9.50915	5.54913	6.45003	8.44119	5.49537	8.56895	7.44559	7.27176	8.31123	7.85846	2.93287	9.40986
GSM2235740	120	1	10.6992	8.48327	3.21989	4.6514	7.50969	12.8215	9.24815	4.40646	9.3291	6.63176	9.88007	9.65564	9.34317	4.52689	4.87236	7.9803	11.1732	4.77731	10.1237	10.4781	4.05868	4.34191	5.08615	5.17213	5.09571	7.8796	8.38639	9.08175	7.45557	8.31571	7.30478	9.35932	7.11395	5.81662	6.64925	10.1271	5.90608	5.81621	9.12927	6.17159	9.26778	8.20117	7.11111	7.55158	7.06894	3.01438	8.03959
GSM2235741	3810	0	9.14761	7.97544	4.57672	5.21845	7.00751	10.7423	7.48593	3.37433	7.33024	7.9997	8.33228	7.69906	8.34276	4.51646	4.89947	8.05101	10.0647	5.56128	10.6486	11.2967	3.78353	3.6815	5.31159	3.91007	6.02648	7.87254	8.93717	8.82232	7.15464	8.13792	7.04771	9.89185	6.82427	6.2291	6.26271	9.04605	6.55541	5.89155	7.22816	4.68905	8.75508	7.62272	6.42685	6.34629	7.62137	2.99183	8.65474
GSM2235742	90	1	9.90412	9.06387	3.70711	5.95273	6.85642	12.4604	9.01003	4.61847	8.67963	5.73112	9.93181	11.2997	10.6985	4.96668	5.99463	8.38976	8.88966	5.37848	10.7717	12.2857	4.34725	4.53418	6.00886	4.47803	7.48964	8.62836	8.79491	9.08898	7.62306	9.61366	10.5832	10.4303	7.04048	6.77954	7.19381	9.55956	6.70151	7.60212	8.78676	6.19756	9.39427	7.87639	7.06205	7.97971	7.53021	2.63845	8.64855
GSM2235743	120	1	9.95274	9.17339	4.15119	5.82457	7.11726	12.1768	8.56306	4.05956	8.71954	5.79785	9.66252	8.41088	9.54993	4.14203	4.98526	8.00352	9.68576	5.8068	11.2599	11.3044	4.08871	3.85549	5.5493	5.86009	5.49774	8.00544	8.3077	8.90097	7.69369	8.59938	7.22847	9.87357	7.53207	5.95664	6.40466	9.87012	6.86672	6.97417	9.49214	6.13081	8.94856	8.05773	6.71279	7.69645	7.54262	2.84651	8.04137
GSM2235744	1470	1	10.07	8.51026	4.01422	5.37465	6.67854	12.3621	9.51574	3.88134	9.01271	5.99564	10.0771	9.36966	7.40542	4.35982	5.68211	7.81076	10.388	5.30394	9.98422	10.6629	3.80776	3.98813	6.06718	4.86911	5.55414	8.3068	8.69136	9.10245	7.40923	8.21516	6.90697	9.56871	7.6284	5.98932	6.46573	9.58379	5.89063	6.00335	8.00188	5.39772	8.78955	8.21867	7.63391	7.37444	7.1837	4.69277	7.86073
GSM2235745	3180	0	10.7408	9.28606	2.85997	5.28123	7.70557	11.4161	10.3326	5.29786	8.36823	5.79003	9.4782	8.30074	8.38383	3.49092	6.0386	8.12172	9.72939	4.85154	10.9518	10.2233	3.97225	5.25398	5.40515	5.54056	4.57303	9.11812	7.66357	8.67128	7.52866	7.7744	6.37038	9.9147	8.13931	6.02546	6.66232	9.72205	8.08445	7.12836	8.71578	5.49857	8.38514	7.56624	7.08194	7.43474	8.14582	3.17913	8.2102
GSM2235746	3330	0	10.6114	9.00748	2.98668	4.85224	7.57252	11.9112	9.95361	4.63987	9.3675	6.25753	10.4779	8.14048	7.7009	4.36694	4.97228	7.86078	10.6677	3.82147	10.2519	10.4543	4.06794	3.90572	5.23699	4.60597	5.86524	8.74816	7.87514	8.6174	7.45812	8.01263	6.92418	9.65587	7.77217	5.85001	6.56215	9.63754	6.05823	6.49073	9.12927	5.76182	8.5262	8.62957	6.76115	7.44755	7.27765	2.84981	7.60012
GSM2235747	360	1	10.6501	10.0661	4.526	4.37309	7.65983	12.2356	9.30515	3.06243	8.28026	6.14518	9.68553	8.9685	8.35446	3.30707	4.26329	8.10618	9.96343	5.52344	11.6287	9.93758	4.08169	3.67181	4.37706	5.45035	4.74245	8.7773	6.75425	8.25662	7.89678	7.80625	7.30951	8.89719	7.3659	5.15605	6.8117	9.7139	5.6362	5.89914	9.63787	5.76589	7.5089	8.14193	6.40488	7.02882	8.37297	3.12545	7.56209
GSM2235748	60	1	10.3926	8.82119	2.89358	4.51661	7.05897	10.7077	9.07682	4.24664	7.24328	5.29664	8.65449	10.0651	8.39367	4.28925	5.12447	8.5709	9.83393	5.38831	11.1495	11.8767	4.4408	3.99435	5.11761	6.33798	5.96619	9.41858	7.47761	9.25906	8.36277	8.93531	6.7351	10.3805	7.11227	5.46595	6.40957	9.18047	6.25906	6.35692	8.11012	5.69306	7.86793	7.91087	6.5016	7.37258	8.5731	2.90009	8.90112
GSM2235749	1170	1	10.3396	8.08369	3.21219	4.09936	6.57952	11.6132	7.68736	4.90612	7.5208	6.20576	9.0406	10.6755	9.81733	3.6192	3.58238	8.12172	9.32549	2.5279	11.5025	12.2672	4.15228	3.03616	4.77923	3.10884	5.00307	8.72895	8.04577	9.44398	7.89152	8.61159	7.64509	10.311	5.78874	5.59755	7.1106	9.5626	6.24522	6.41787	8.71983	6.58786	8.27342	7.77721	7.66415	7.32992	7.84982	4.57126	9.06899
GSM2235750	210	1	9.41546	8.74364	3.21455	5.43005	6.93436	11.4161	7.25677	3.52085	7.44473	5.63007	8.70529	10.3145	10.484	4.44304	6.64738	7.97973	9.16465	5.21684	11.1014	11.5698	3.4933	3.68669	5.22474	5.90914	5.17911	8.84527	8.90533	9.11579	7.23961	8.6482	7.87318	9.03047	7.506	6.34688	6.51499	9.6067	6.67195	5.29155	7.89089	5.6832	8.41804	7.04317	6.32867	7.34192	8.22862	3.32521	8.52067
GSM2235751	3030	0	10.4552	9.77164	3.65695	7.0084	7.66332	11.5766	9.50016	3.90591	8.28026	5.44829	9.60166	6.90054	9.97715	5.02358	4.77121	7.87039	10.8	5.82202	10.3577	10.5854	4.21107	4.82406	4.87213	6.38834	5.08751	9.02525	8.83349	8.82336	8.27207	8.97117	7.25708	10.3147	8.65323	6.9627	6.31641	9.34934	5.83747	7.46953	8.75658	5.57447	7.90178	7.73841	7.59798	7.38762	7.14799	3.24565	7.84674
GSM2235752	4470	0	10.9377	9.18924	3.09603	5.25323	7.45834	12.9159	10.1326	5.20873	9.53167	6.26753	10.2453	9.56729	8.87413	4.51435	4.47749	7.68706	10.3785	5.20496	10.8975	10.5295	4.45011	5.65833	5.82959	5.47074	5.28643	8.87243	7.79519	9.0315	7.26113	8.67918	6.77335	8.91247	7.14637	6.70293	6.96434	10.2745	6.29206	7.54339	10.5174	6.6751	9.25863	8.90656	6.54432	7.67358	7.60985	2.82248	8.06544
GSM2235753	930	1	10.2073	10.0203	4.88326	6.26743	7.42529	12.5334	10.2341	5.09206	8.67344	5.82836	10.1687	9.70992	8.49019	3.81851	4.53893	7.49433	10.9511	5.66551	11.4753	11.6541	4.50467	5.67818	6.30488	5.26974	5.12203	8.63903	7.58863	9.12214	7.63872	9.3531	7.0816	8.80979	7.13073	6.6792	7.0357	9.35316	6.22304	7.70802	8.98957	5.32476	8.92997	7.79835	6.18444	7.50152	7.68877	3.7402	8.20109
GSM2235754	4140	0	9.5701	9.9935	3.87372	6.21536	6.81379	12.0623	8.64163	4.45591	7.25419	5.4375	8.53735	8.89637	10.0899	4.51471	6.06598	8.1698	10.1554	7.25306	11.4286	11.0953	3.68913	4.05882	4.70929	4.55334	4.89508	9.24193	8.18056	9.10727	7.33613	8.54556	6.57368	9.42191	8.13577	5.86959	6.02175	9.30598	6.78217	6.98068	8.22765	5.46325	8.73708	8.41292	6.57694	7.68231	7.69981	2.65468	8.65474
GSM2235755	2610	1	8.84628	9.27769	3.21947	5.87953	6.81301	11.0287	8.74785	4.77293	7.2073	5.09888	8.59666	10.3145	9.56296	5.40526	6.95805	7.29906	9.57873	5.06453	10.8602	11.2201	3.85308	3.98698	4.80591	4.22682	4.69869	8.18957	7.82824	8.89984	6.8653	8.24864	6.44415	9.16164	7.29707	5.8114	6.29707	8.88264	5.51462	7.15177	7.49933	4.87669	8.41984	8.06574	6.60153	7.3199	7.22964	3.63406	7.71293
GSM2235756	4200	0	9.72283	9.55823	3.70165	6.38648	7.23658	12.2668	8.64356	5.50699	8.25005	5.67954	9.48511	9.73155	8.44881	4.5914	6.23594	7.27609	9.91722	6.24988	11.0305	10.4314	5.15229	4.29739	5.23515	4.08019	4.90659	8.82484	7.14916	8.66553	7.49242	8.85056	6.98815	9.23751	7.75643	6.04249	6.64009	9.11629	7.83672	7.61669	8.35862	5.64389	8.84441	7.81791	7.01006	7.76918	8.15079	2.5316	8.25911
GSM2235757	1200	1	9.7005	9.30779	3.48591	5.45822	6.83196	11.3505	8.51006	4.55247	7.76636	7.24664	9.22703	10.942	10.484	4.30753	5.77833	8.46822	9.8415	6.05201	11.1132	12.2672	4.06682	3.87053	5.07614	5.23057	5.30292	9.12295	10.01	9.0902	8.31557	9.07197	8.69441	9.73374	7.56217	6.69323	7.14911	9.58078	6.86672	6.54399	9.40297	6.09283	8.91852	7.81791	6.18563	8.68196	8.55026	2.00994	9.39396
GSM2235758	390	1	10.3576	8.90306	3.22307	5.14302	7.23099	13.4842	9.43983	3.24194	9.8281	6.79705	10.941	10.4991	10.2164	5.39279	5.50159	7.19206	8.43969	3.95595	11.3101	11.6406	3.59652	5.91351	7.11541	3.21312	6.03463	8.60863	7.58716	8.48725	7.81224	8.84869	6.73956	9.5487	7.62007	6.84295	6.3366	9.09357	4.28597	7.63914	9.60915	6.53504	9.46985	8.25032	5.98985	8.46447	7.54188	3.06175	8.45473
GSM2235759	360	1	9.94415	9.54522	2.98729	4.57501	7.3047	10.9895	8.73388	3.23907	7.85841	5.54405	8.79854	9.31806	7.75223	3.83404	6.65258	7.41932	10.7065	5.46956	10.2877	9.94117	3.91358	5.33324	6.67501	5.35165	4.64485	8.79489	8.12539	8.7448	7.31462	8.64385	6.5072	9.35184	7.24195	6.37459	7.04179	8.31812	6.21478	6.53022	7.8029	4.90548	8.08748	7.84832	6.1154	7.42652	7.25554	2.96539	7.7757
GSM2235760	600	1	9.85228	8.45646	2.86225	5.33048	6.89164	11.1659	7.37526	3.43704	7.4506	5.15281	8.64543	9.59599	9.97207	4.55801	5.3121	7.63599	9.31018	3.78426	11.6427	13.0008	3.6268	3.70718	5.665	3.67625	8.49157	8.51384	7.64855	8.36791	7.70395	8.14658	7.25674	9.74806	6.9675	5.53208	6.80589	8.74859	5.5636	5.70608	7.57503	5.18507	8.31439	7.65135	6.76236	7.5338	7.70295	3.50407	8.71821
GSM2235761	4020	0	10.1525	9.26518	3.32234	5.36711	6.7903	12.0488	9.33012	5.80483	7.99965	5.42216	8.97852	8.99891	8.73951	4.92145	6.45123	7.92589	9.68341	5.60893	10.9299	10.7022	4.70637	4.11354	5.07073	4.91888	4.38272	8.23124	7.36675	8.71383	7.71709	7.89375	6.25376	9.34562	6.98859	5.91124	6.31476	9.56564	5.93496	6.53801	8.95632	5.88483	8.57654	8.00853	6.54852	7.14527	6.95254	2.74161	7.66596
GSM2235762	1170	1	11.4394	9.06387	3.9476	6.78306	6.7223	10.2979	9.04483	3.26525	5.3346	4.7098	6.65221	7.60428	10.7628	4.28502	5.73586	8.04975	11.2494	5.32314	11.5092	11.4158	4.05927	3.91554	5.45081	5.11806	5.21992	10.0468	8.8417	8.92631	8.29246	9.10682	7.2031	9.29502	7.7491	6.21538	6.77818	9.14993	7.09776	7.34315	7.01989	4.81496	9.04609	8.37218	7.49019	7.88106	8.09619	2.88865	8.71011
GSM2235763	3270	1	10.1965	8.94049	3.10036	5.25382	7.60229	12.8215	10.1095	5.33342	8.91886	5.35316	10.0036	7.62552	10.7486	3.99639	4.45817	8.33376	9.41123	4.32789	11.1014	11.4319	4.44756	6.39776	6.15607	3.42868	5.6341	8.88063	8.38904	8.84645	7.71523	9.0406	6.6612	9.0754	7.00697	6.58861	6.63603	9.87936	6.0587	7.27946	9.60915	6.25387	9.0407	8.18349	6.86622	8.07498	7.41582	3.21605	8.75778
GSM2235764	270	1	10.4716	8.24154	3.51291	4.47398	7.24196	12.1474	9.50016	5.60584	7.84185	6.02238	9.18506	10.7459	10.4398	4.23538	4.29448	8.06787	8.91286	5.5224	11.0128	11.5871	4.1319	4.21759	5.53519	3.60134	5.42418	8.32917	7.58511	9.99575	8.31695	9.4835	7.68643	9.8387	7.07573	6.935	7.55101	9.36883	6.38749	6.83423	9.40297	6.23803	8.54438	7.51517	6.98518	8.39964	8.49266	3.93499	9.42349
GSM2235765	4140	0	9.95131	9.01364	2.92845	5.25665	7.28613	12.3453	8.80768	3.86679	8.60118	6.20833	10.0865	10.4501	10.2274	4.52117	6.39078	7.00739	9.49639	6.64971	10.6918	12.1363	3.56599	5.39832	6.00617	4.28441	4.8433	8.41771	7.51522	8.73076	7.34344	8.75902	6.46933	9.32271	6.5655	6.21907	6.12612	8.54387	6.35293	6.79464	8.67915	5.97735	9.00876	7.9473	6.05969	6.74964	7.29734	2.83579	8.6439
GSM2235766	450	1	9.84595	8.40312	3.23358	5.06993	6.98378	11.1462	7.20478	3.9746	7.37476	5.38296	8.62946	9.89655	9.54561	4.37848	6.08785	8.68532	10.4985	3.71202	10.7515	11.7837	3.48891	3.53669	5.25498	4.36189	5.49429	9.06481	8.63332	8.98936	8.39457	8.85443	8.66791	10.0471	7.18125	6.12741	6.97088	9.66439	7.72567	6.86121	7.58317	6.0631	8.7497	7.39886	6.65651	7.6263	8.14081	3.35169	9.55114
GSM2235767	540	1	9.2717	9.21637	3.15324	5.47177	7.19947	10.7959	8.5169	3.83986	6.93829	5.31251	8.11472	10.7369	9.10875	5.51445	7.36386	7.53045	9.62309	4.98548	10.9518	10.689	3.5351	5.19423	5.93825	3.94396	4.01084	8.32917	7.61124	9.17234	7.5669	8.63423	6.51027	9.5553	7.62579	6.36867	6.68404	8.82442	6.49589	7.48673	7.06234	4.91771	8.05316	7.27059	6.48313	7.92882	7.2695	3.08376	8.09016
GSM2235768	4320	0	10.5587	10.1783	3.25901	7.39059	7.34774	12.8215	10.1556	5.11731	9.98955	6.66106	10.9983	8.75755	10.7775	4.3873	4.44334	8.45734	9.57169	7.23623	11.5162	11.7443	4.9945	5.80353	6.48795	6.0091	5.45114	8.80073	7.85178	8.67329	7.60778	9.33275	6.73223	9.53021	7.5085	6.48371	7.33842	10.1563	6.85692	7.82633	10.546	7.49366	9.43485	7.67869	7.12758	7.36498	8.0719	2.89689	8.50611
GSM2235769	660	1	9.97183	8.30495	3.04344	5.09138	6.99758	12.2356	7.04146	3.62428	8.46361	6.49992	9.60904	8.46231	11.6696	4.35613	6.60392	8.09331	8.71491	5.89697	11.9242	12.7884	3.86956	3.37124	5.58477	4.2365	6.06889	8.45672	8.55957	9.32875	8.00007	9.20414	7.636	10.3923	7.07246	5.92352	6.41081	9.76546	6.06736	6.13718	8.91999	6.3177	9.78811	7.42459	6.74289	6.87696	7.90762	3.05505	9.56338
GSM2235770	210	1	10.7106	7.82796	2.73462	4.6412	6.72325	11.1561	9.14634	4.27127	8.82644	7.69298	9.22409	10.8567	8.49793	3.22589	4.52919	8.78444	8.60113	5.69211	10.3791	11.1216	3.78786	4.1962	4.70372	5.63242	5.11882	8.1026	6.79312	9.50602	7.34671	8.61337	6.60412	8.87382	6.22772	6.76276	6.84171	9.78641	5.59471	6.48816	8.90832	5.49047	8.4859	7.79835	6.73674	6.52368	7.38962	2.90105	7.79472
GSM2235771	4290	0	10.6718	8.55429	2.90708	5.31362	6.64699	11.2674	9.02612	4.44276	8.52939	7.39813	9.05482	10.321	8.82777	4.30951	5.59656	8.7102	9.4089	6.00454	10.4234	10.5981	4.16185	3.80204	5.21882	5.17788	5.00307	8.34144	7.36404	9.372	7.49157	8.33697	5.83494	8.74202	6.81841	6.66747	6.52233	9.85543	6.00828	7.54934	8.88375	5.48686	8.40608	7.96958	6.38875	7.15175	7.21867	3.2491	8.09137
GSM2235772	1800	1	10.1458	8.83346	3.72641	5.34955	6.87899	12.1325	9.26682	5.07001	8.61462	7.33899	9.20304	9.4809	9.01796	4.43617	5.83431	8.7448	9.91722	5.35276	10.7064	10.443	4.37669	4.44095	5.41228	5.23389	5.06137	8.43228	7.66357	9.36481	7.30438	8.17696	6.45057	8.86371	7.00964	6.70069	6.60199	9.81805	5.84363	7.76056	8.93615	5.8346	8.19336	8.29806	6.25679	7.29238	7.68877	3.13501	8.42984
GSM2235773	510	1	10.1533	9.02382	3.70275	5.94729	7.12549	12.0763	9.25072	5.22987	8.77156	7.31621	9.50223	9.51986	9.22144	4.5394	5.58133	8.79446	9.46738	6.19876	10.8085	10.972	4.17524	4.17416	4.9476	5.40939	5.452	8.7093	7.94062	9.55279	7.59349	8.9383	6.47606	9.1281	7.24253	6.84295	6.75395	9.76204	6.06834	7.50709	8.98957	5.99603	8.45471	8.06907	6.71038	7.77468	7.96016	3.03151	8.61196
GSM2235774	360	1	10.1163	9.33628	3.5634	5.95528	6.79303	12.1325	9.19788	5.26874	9.02701	7.42911	9.41102	9.72416	9.68215	4.14117	4.94739	8.94876	9.06896	6.07308	10.9626	11.5781	3.7859	4.31313	5.54215	4.6673	5.18551	8.94636	8.02027	9.8273	8.0288	8.96132	7.194	9.2515	7.13297	7.36191	6.88501	9.22347	5.90892	6.81596	8.68256	5.64853	8.603	6.59282	6.92	8.13393	7.62367	3.83543	8.7039
GSM2235775	3600	0	10.6343	8.85561	3.14649	6.10507	6.76725	12.8215	10.378	6.12091	9.867	8.00311	10.367	10.2775	8.63311	4.07518	5.4206	8.06183	9.16047	6.39199	10.2165	10.6288	3.97364	4.80173	5.32534	5.23141	4.81436	8.30239	7.59536	9.33732	7.52344	8.48237	6.48583	8.76224	7.058	6.66836	6.28469	9.18638	5.77268	7.83453	9.69564	5.80728	9.17964	7.12154	5.62918	7.34567	7.61672	3.38761	8.37862
GSM2235776	600	1	10.1037	9.08725	3.32241	6.04262	6.5173	12.6517	10.114	5.88667	9.7142	7.94562	10.219	10.0632	8.55508	4.32271	5.67182	8.41592	9.50171	6.20332	10.7264	10.8905	3.94314	4.47636	5.2024	4.68953	4.53798	8.51041	7.86077	9.31157	7.37674	8.61252	6.76667	8.95779	6.94961	6.21619	6.5313	9.2403	5.95972	7.64942	9.24578	5.94543	9.23081	7.48965	6.46865	7.80806	7.63747	2.73573	8.45261
GSM2235777	3450	1	10.1987	9.54959	3.52863	6.14674	6.88639	11.9926	10.2531	5.91816	9.056	7.47227	9.65497	10.2001	9.49916	4.53725	5.18719	8.79058	8.95118	7.26931	10.9245	11.1117	4.44885	4.76986	5.13511	5.83207	5.23514	8.80858	7.92849	9.51073	7.60323	8.85819	6.41501	9.08862	6.90256	6.14117	6.42347	9.65314	6.2675	7.70457	9.66077	6.50152	8.55814	8.0757	6.67253	7.71305	8.04981	2.99465	8.39487
GSM2235778	690	1	10.6261	8.47336	3.42887	5.93185	6.89055	12.1768	7.22359	3.18946	6.95265	6.56106	8.59228	8.48399	7.84703	3.7699	4.58362	8.02048	8.97354	4.61109	10.7164	12.1023	3.77896	3.67531	4.1817	3.98315	6.51818	9.23407	7.60699	8.73872	8.36963	8.75434	7.29145	9.58772	7.81199	6.04009	6.82762	9.87012	6.09122	7.02089	7.96477	5.41052	8.92208	8.23459	6.92857	7.7233	8.22026	3.58622	8.95116
GSM2235779	1470	1	10.6652	9.11552	3.01452	6.50864	7.4108	13.045	8.93141	4.13435	9.96291	7.40608	10.9692	7.22935	10.5616	4.24792	4.94602	8.57996	9.08237	5.83125	11.5364	12.304	4.33587	4.30984	6.49134	6.94002	6.08348	9.31989	8.72488	8.78467	9.26658	9.22674	8.19901	9.76111	7.95644	6.86148	7.25568	10.7453	6.74971	7.37157	10.0966	7.56456	9.37862	8.37599	8.67136	7.71854	8.62569	3.47342	9.27907
GSM2235780	0	1	10.5268	8.84527	2.93969	6.67817	6.61393	12.6938	9.37291	4.01919	8.87587	6.88692	10.0036	8.39659	10.6225	4.8844	5.24672	7.98328	9.58196	5.06605	11.4553	11.1878	4.29021	4.39905	5.6106	5.7788	5.63041	9.05541	7.45684	8.65757	8.22803	8.52215	6.9888	9.07224	7.17726	5.79564	6.42057	9.99271	6.15615	7.32959	9.45992	5.96274	9.8095	8.21334	7.49236	7.78105	7.74746	3.26048	8.53285
GSM2235781	3450	0	11.1309	8.9068	3.50027	6.37822	7.0142	12.6313	6.79237	3.94698	8.86898	7.98083	10.2453	7.01232	9.65499	4.23035	5.54414	8.09014	10.907	4.68729	10.855	12.5506	3.84393	3.65653	4.62737	4.70268	5.69504	9.03936	8.61646	8.91513	8.58997	8.63166	7.64654	9.40404	7.87108	6.36365	6.52273	9.48664	7.43108	6.153	8.88375	6.50898	9.23329	8.15899	7.13353	8.62584	8.31088	3.62823	9.35126
GSM2235782	120	1	11.0934	8.47926	3.5638	6.16074	6.73895	12.5727	7.22457	4.22134	9.3675	7.51046	10.2983	10.7521	10.6432	4.70411	5.05059	7.81913	9.1082	6.78863	9.81509	11.9396	4.06156	3.83614	6.14162	7.32716	5.78588	8.44208	7.51763	8.58833	7.58115	10.3273	7.81933	10.4303	7.06074	6.14241	6.97229	8.83104	7.41139	7.419	8.66853	6.52571	9.654	8.01022	6.39649	6.75401	8.32845	3.10773	9.15548
GSM2235783	2250	1	11.0542	8.55085	3.39418	6.17005	6.51106	12.1188	8.72813	4.67408	8.05758	6.30722	9.4782	9.61584	9.30946	4.55369	5.52967	7.27508	9.23088	5.251	10.5125	11.424	3.99969	3.66501	4.81264	4.37617	4.89537	8.61953	8.00169	8.73672	8.762	8.56471	6.46139	9.64755	7.15763	5.66375	6.80768	9.42324	6.94276	6.80453	8.03364	5.66071	9.17151	7.71925	6.67314	6.71472	8.07675	3.59408	9.11766
GSM2235784	3090	1	11.1592	9.96061	4.13425	6.98031	7.2198	12.2828	9.86278	5.37472	8.76361	5.87908	9.43465	7.23843	10.427	4.26839	4.34758	8.57367	10.1392	5.35125	11.3552	11.8515	5.2131	5.49171	5.41988	6.88773	5.64747	8.74247	7.38873	9.07327	8.03672	8.86665	7.45717	10.1103	7.00589	6.80226	7.1615	10.4582	7.40593	8.60707	9.8877	7.05936	10.0187	7.56624	6.92462	7.7544	7.95034	2.63313	8.84573
GSM2235785	3420	0	10.9215	9.65674	3.03561	7.51375	6.89754	11.6875	9.33567	4.97203	8.92054	6.45655	9.94062	7.84509	9.12247	4.09236	4.78192	8.08224	9.02708	6.31047	10.9626	11.4522	4.6706	5.18792	5.45165	7.17108	5.60839	9.0463	9.0759	8.83585	8.19478	8.73706	7.29756	9.29983	8.58153	6.59032	6.95512	10.6224	7.16863	7.27319	10.2323	7.43433	9.49743	8.69379	7.52719	7.6951	8.29021	3.04392	8.73569
GSM2235786	3240	0	9.46706	8.99291	3.49696	5.15511	7.87351	11.4948	9.66499	6.56483	8.54223	5.80519	9.39432	10.2206	7.47473	4.34219	6.21068	7.55162	9.1385	7.05056	10.0348	10.6078	5.47745	4.69937	4.46605	4.8886	4.40199	8.52246	7.47692	9.41016	7.28102	8.17845	5.75914	9.43714	7.18743	6.40324	6.43845	8.83572	6.70661	7.00981	8.6133	5.55915	8.0902	7.48699	6.59853	6.923	7.23922	2.89214	7.85159
GSM2235787	750	1	9.58837	9.00364	3.22432	4.60785	9.03766	11.8167	9.24542	4.2106	8.46794	5.7293	9.39112	10.2145	8.98549	4.01397	4.66618	8.03589	9.81589	5.85459	10.5308	10.6786	3.68672	3.5036	4.52962	5.09954	4.49412	8.44374	7.23947	9.45522	7.92622	7.95109	6.21493	9.99955	6.75205	6.5718	6.77282	9.14775	6.413	7.36752	9.28016	6.02835	8.73441	8.55216	7.00115	7.46016	7.53828	3.09181	7.95542
GSM2235788	3510	0	9.15531	9.74119	4.22707	5.87777	7.71694	11.7776	10.3026	6.02701	8.67514	6.13108	9.90577	8.1225	10.4076	5.13469	4.45088	8.23148	10.2901	4.37314	11.9484	10.2503	5.90079	5.21595	5.13511	6.23395	5.98027	9.37255	11.808	9.1323	7.23498	9.08569	7.02563	8.52955	8.65592	6.28421	6.90556	10.5012	5.70101	7.11502	10.4636	6.7079	8.37434	8.23459	7.71487	7.91202	8.44407	3.59143	8.63312
GSM2235789	1110	1	9.58466	8.98352	3.1743	5.51025	7.36541	11.8429	10.2629	5.36771	8.96092	6.1015	9.68935	8.27267	10.446	4.35276	4.63318	8.33835	9.38661	5.00428	11.1072	11.3461	4.07542	4.65614	4.68524	5.95275	5.16777	9.0159	8.21881	8.81704	7.71142	8.09641	6.38521	9.69526	7.79035	6.50377	7.0248	10.5937	6.88246	7.37623	9.9992	6.66778	8.62731	8.1712	6.76798	7.03281	8.02054	3.04207	8.23023
GSM2235790	3570	0	9.10054	8.89196	3.38267	5.0308	7.44071	11.6619	9.49369	6.4005	7.61337	5.09967	8.65894	8.88011	8.7426	4.01452	4.76687	8.00751	8.7826	5.2707	11.2413	10.2194	5.28128	5.00297	4.83277	5.20293	4.72299	8.2548	7.12829	9.36481	7.97152	7.46963	6.30756	9.55393	7.08721	6.30454	6.57162	9.78641	6.65887	7.30004	8.77133	5.86268	7.96105	7.94416	5.80124	6.37843	7.48587	3.16349	7.91357
GSM2235791	750	1	8.74265	9.81798	3.62827	5.1226	7.18394	11.9791	8.79521	4.5976	7.91384	5.66809	8.8961	9.99766	8.63877	4.60372	6.00058	8.36839	10.0759	5.54695	11.3687	10.0651	4.81278	4.04989	5.34539	4.45045	5.11705	8.7773	8.23751	9.20256	7.3138	7.88766	6.57586	9.22482	8.1543	6.40282	6.66051	9.63754	6.20558	6.32464	8.45671	5.63305	7.94402	8.09096	5.98582	7.20751	8.25158	3.71896	7.35891
GSM2235792	2760	1	9.5375	9.82284	3.352	4.95024	7.39784	11.6015	8.69856	3.95535	7.78875	5.64056	9.37797	9.91664	10.4583	4.4534	5.4539	8.43617	10.6128	5.01889	11.0954	11.6866	3.99157	4.1242	5.81768	5.33035	5.60289	9.145	8.41937	9.63647	7.75086	9.04781	7.17374	9.70242	8.05269	6.88399	6.64615	9.00623	6.09754	6.79181	7.81233	6.17293	8.17554	8.52339	6.78402	8.07654	8.85602	3.5773	8.19246
GSM2235793	2610	1	9.07155	9.70856	3.49443	5.14217	7.40602	11.7131	8.18813	5.26189	7.84077	6.00242	9.04619	10.0279	9.22892	4.72671	7.13656	7.80688	9.83559	5.09988	10.8815	10.4084	4.16484	3.94875	5.46927	4.70832	4.74221	8.61953	7.37586	9.34319	7.14434	7.63331	6.39806	8.90639	8.07899	5.93156	6.46617	9.17593	6.09707	6.00452	8.06646	5.5846	8.29359	7.59	6.70552	6.7694	7.90154	2.72564	7.23674
GSM2235794	3630	0	9.92315	9.34124	3.76612	5.42412	7.19585	12.1913	8.99387	4.49289	8.88273	6.99711	10.2875	10.3034	8.63039	4.76254	5.62407	8.19175	9.98747	4.64925	11.2113	11.8566	4.55099	4.55035	5.02374	5.23468	6.12988	8.57833	7.91717	9.21871	7.47389	8.73262	6.79796	9.63796	7.7045	6.34021	6.58031	10.1405	6.06013	6.8983	9.58689	6.35757	8.42962	7.64707	7.28912	6.14642	8.28479	3.01669	7.71872
GSM2235795	3630	0	10.5847	8.95494	2.93809	5.91547	7.14712	11.9926	7.19635	2.95615	8.58938	6.26859	9.83852	9.26835	9.63714	4.25083	5.39896	7.58957	9.18859	6.42435	10.8135	11.6312	3.75262	3.40887	5.26925	4.85932	5.00465	8.74621	8.03159	8.66644	7.75765	8.31715	7.36179	9.65587	8.06877	6.21006	6.49274	9.0515	6.90123	7.17942	6.72404	5.5838	8.52119	7.80738	7.33682	8.04901	8.21399	2.33635	8.88862
GSM2235796	1320	1	10.1509	9.2878	3.52576	6.02714	6.66191	12.6517	7.54587	4.69984	7.8738	6.4948	8.97591	8.48606	9.54561	4.51507	6.98135	7.68494	9.64182	5.93377	11.4487	11.5654	3.58229	3.70702	5.40229	3.83805	5.25761	8.61592	7.73426	8.8552	8.09748	8.69939	6.91054	9.4333	7.58708	5.9331	6.74855	9.49917	7.54924	6.92066	8.3736	6.02658	9.12446	8.18349	6.60521	7.968	7.97627	3.33584	8.23086
GSM2235797	3450	0	10.2159	8.78214	3.03322	7.52696	6.66179	12.9911	10.128	4.82627	9.19758	6.18256	10.3833	8.11589	12.3118	4.32534	5.00162	8.15849	8.1184	7.64304	10.4495	12.9007	4.03606	4.94796	5.72263	7.00073	6.60291	8.38591	8.53917	8.96444	8.82949	9.80912	7.84435	9.72527	8.18329	6.99344	6.34346	10.2191	7.36109	7.21274	9.81089	7.42461	10.2374	7.82417	7.53697	8.35123	8.16381	3.47864	9.00145
GSM2235798	750	1	10.0721	8.37167	2.908	6.56564	6.90759	12.0057	6.84087	3.56878	9.07948	6.26967	10.219	9.4809	11.1037	4.50347	4.4895	7.66782	8.42649	5.50921	11.6865	13.2366	3.72147	3.54366	4.88802	5.17458	8.00807	9.20559	8.55451	8.31825	8.53836	8.42732	7.14755	10.6197	8.62188	6.53988	6.6365	9.89414	6.44784	6.67883	9.05869	6.30199	8.24077	7.86998	7.12694	7.75297	7.9396	3.2547	9.42227
GSM2235799	360	1	11.2551	8.12166	3.5999	6.18182	6.80971	12.5539	9.22427	4.56913	7.64116	6.58413	9.11745	8.32742	11.5381	4.15004	5.19255	8.30188	9.88814	6.18576	11.3687	12.4449	3.79132	3.85653	6.79336	5.9519	6.66396	8.81886	9.11622	9.41633	8.63194	9.83641	7.7694	9.9633	7.21831	7.60675	6.65092	9.73187	6.57494	6.75732	8.76022	6.64354	9.02196	7.98101	7.776	7.65607	8.215	2.97665	8.68253
GSM2235800	3420	0	10.5587	8.93071	4.38705	6.60352	6.77118	13.3099	9.46044	5.75352	9.27459	6.58296	10.3937	9.30948	7.9956	4.79021	5.46131	7.46938	9.55011	5.68945	10.7413	11.0402	4.55594	4.38957	5.3366	5.04924	5.03355	8.49228	7.56923	8.67821	8.35871	8.46348	7.01575	9.42191	7.01288	5.93349	6.39881	9.93295	7.45138	7.81989	9.57576	6.97727	9.65891	7.91242	6.5455	7.15	7.64917	3.0384	8.48163
GSM2235801	3390	0	11.0015	9.18372	3.12613	6.29718	7.0408	12.7571	9.22427	5.68478	8.97155	6.21768	9.88397	8.76077	7.27747	4.44304	5.10107	7.68443	10.1805	6.32668	11.1619	11.2307	4.5271	3.93093	5.37052	4.39121	4.68584	8.50374	7.16331	8.80865	8.45788	8.74522	6.42552	8.71234	6.57801	6.02743	6.52443	9.39615	6.09657	6.81449	8.09474	5.69387	8.78267	8.49711	6.73922	7.32048	7.41033	3.17107	8.2102
GSM2235802	3180	0	9.31221	9.75247	3.52725	5.83138	7.27604	12.2509	10.128	5.39893	8.73223	7.045	9.74431	8.13092	8.97237	4.5501	5.15733	8.92624	9.32478	6.27717	11.4213	11.0526	4.75382	6.20049	5.30112	5.98982	6.49493	9.27623	7.91678	9.70412	7.83451	7.9912	6.6134	8.69999	7.61759	6.74619	7.05206	10.6288	6.08732	7.82727	10.1701	6.93144	8.62279	7.80738	7.22645	7.41949	9.09056	2.88073	7.94264
GSM2235803	3210	0	8.59365	9.18372	3.46042	5.305	8.02582	10.2508	8.43288	4.27322	6.58904	5.18662	7.44532	7.27846	8.10009	3.47105	3.90325	8.47714	9.65612	3.35466	11.2661	10.4153	4.43079	4.56012	4.86111	4.46512	5.29264	8.85145	7.77323	9.15806	7.40838	7.25114	6.1197	9.01228	7.69352	6.49395	6.85126	10.407	5.73744	5.98929	8.51444	5.03029	7.19822	8.3665	6.42856	7.19118	8.4382	3.27999	7.28299
GSM2235804	3420	0	9.83698	8.8601	3.33175	5.18656	7.54389	11.4055	9.26399	3.53419	6.90696	6.12145	8.22415	9.8116	7.69559	4.03847	5.98951	7.22258	10.1709	6.3013	10.6103	10.6367	3.89014	3.65378	5.45557	5.80819	4.98706	9.0463	7.30862	9.4804	7.26334	7.94565	6.64637	8.91247	7.47229	6.11453	6.56732	8.70417	6.57149	6.63027	7.71348	5.20676	8.33739	7.63414	6.33694	6.52215	7.22506	3.31663	7.69845
GSM2235805	150	1	8.85086	8.76031	4.37661	4.50856	7.84206	11.9657	7.4828	3.68485	7.66288	6.32703	8.65449	10.5091	8.08279	4.54726	6.21743	8.03404	9.1704	5.71713	11.5092	10.3686	3.57053	3.68448	4.04569	4.13967	5.08717	8.22391	7.02599	9.42851	7.151	8.2236	6.00592	9.17092	6.60179	6.27964	6.78729	8.92095	5.43988	6.30932	8.1669	5.24636	8.10653	7.74127	6.50579	6.80472	7.74024	2.82797	7.39212
GSM2235806	3030	1	9.86841	8.03082	3.02444	4.8181	7.52111	11.5188	8.62834	3.4404	7.57493	6.79389	8.52672	9.95657	7.69742	3.96198	3.67268	8.18857	10.388	4.70952	11.3816	11.0182	3.35209	3.46087	4.31367	4.08233	4.89272	8.34755	7.16837	9.81564	6.80222	8.99559	6.77081	9.01441	6.20585	6.91483	6.73165	8.49431	5.55276	7.06344	7.8168	5.00789	8.47747	7.63125	6.90304	7.91357	7.40604	3.19421	8.24958
GSM2235807	990	1	9.13531	9.30528	2.96156	4.8228	7.17554	11.4161	8.99387	4.82593	7.45644	5.9088	8.81289	10.6213	9.15044	3.82178	4.71324	8.26384	9.8059	5.34917	12.0481	10.5246	3.72758	4.36326	5.6907	4.32739	4.98831	8.46946	8.13181	10.1468	7.72854	8.68261	6.72881	8.92478	7.69799	6.98723	6.73969	10.4811	5.38224	6.397	9.10239	6.03052	7.79324	8.05609	6.53652	7.55225	8.23284	2.50878	7.58974
GSM2235808	690	1	10.1972	9.15904	4.60141	4.18196	9.0438	12.2356	9.9577	5.12257	9.01271	7.16258	9.93181	7.94303	10.0295	3.41021	3.46461	8.72015	9.72363	5.29978	10.7214	10.9778	4.48161	3.81995	4.37617	6.00238	5.76841	8.6104	8.19903	9.73564	8.12922	8.93046	6.49917	9.52364	6.53153	7.19962	7.91168	10.5284	5.23553	6.93287	9.50851	6.30383	9.11515	8.07068	6.63274	7.58069	8.18299	2.78239	8.17822
GSM2235809	4380	0	10.8779	9.48688	2.89969	5.68149	7.59644	12.5539	10.606	5.36276	9.57562	6.70301	10.6005	8.15276	8.55253	4.55369	4.97859	7.93963	9.45667	5.28161	11.3816	10.8698	4.49448	4.80968	5.32194	5.54391	5.30292	8.90351	7.1643	9.17904	8.0952	8.06494	6.42494	8.90841	6.55188	6.32563	6.41081	10.4753	5.85017	7.52106	10.3659	6.71715	9.06051	7.49498	6.86379	7.4608	7.82371	3.4236	8.42569
GSM2235810	210	1	10.1548	8.62254	3.20971	4.98446	8.29602	10.7866	6.79723	3.13203	6.73403	5.43257	8.08953	6.98735	10.7486	3.45909	5.03752	8.35164	9.4582	4.45127	11.8074	11.4319	3.31204	3.81995	5.50701	6.26797	6.07779	9.07416	8.38595	8.36372	9.34251	8.30341	7.11933	9.53419	8.13504	6.42943	6.82399	10.0681	6.64373	8.84437	8.71196	6.40678	8.73708	8.9664	7.08391	7.90263	8.60194	3.01205	8.69044
GSM2235811	360	1	10.0515	9.18372	4.03744	5.88652	7.59192	11.9518	8.97116	4.60691	8.00897	5.9813	9.37797	7.46961	10.8068	4.13848	5.78752	8.13707	9.49486	6.3093	11.1807	11.4522	3.79303	4.23621	4.68964	4.61642	6.54494	8.82694	8.53496	8.93654	7.76828	9.23705	6.73097	8.91357	7.67849	6.33514	6.61985	9.82159	4.91778	7.82446	8.52426	6.31908	8.61571	8.54391	6.81195	8.02614	8.58364	2.72731	8.52578
GSM2235812	1020	1	10.2802	8.64481	3.35293	5.40171	7.41656	12.6517	7.4376	3.61024	8.92054	5.84551	10.3304	9.29851	9.51597	4.80129	4.6594	7.62901	9.59132	3.70898	11.0072	11.4481	3.15304	3.45947	5.53359	3.87505	6.15522	8.64796	8.253	8.60027	8.95875	9.04254	7.19906	9.92536	7.92912	6.67006	6.91201	9.88311	5.06851	6.88528	9.01912	6.795	9.01534	8.68286	7.42771	7.99984	8.71617	2.76828	9.05916
GSM2235813	780	1	10.3381	8.21666	2.90026	5.61263	8.09493	12.715	10.0208	6.03274	8.36681	6.70602	9.38773	9.34717	9.93596	4.3332	4.60237	7.9548	8.30355	6.16246	11.2413	11.4481	3.86852	5.42397	4.33481	5.09319	5.64839	8.9974	7.21731	9.12594	7.58024	7.80625	6.17346	8.6246	6.71037	6.78478	6.64437	9.87569	6.13275	7.69258	9.37768	6.77893	9.16754	7.59	6.03046	6.91741	7.88575	3.26048	8.65553
GSM2235814	3390	0	10.0602	9.18138	3.79273	5.57236	7.7873	12.2062	8.96431	6.23276	7.54225	5.61128	9.11198	7.44956	9.2871	4.80668	4.747	7.65615	10.4254	5.16672	11.1132	11.0883	4.92048	4.08193	5.56852	4.9911	5.38813	9.34735	9.18081	8.58741	7.86653	8.53959	6.74965	8.85888	8.43604	6.11453	6.69036	9.65952	6.34858	7.63914	8.49139	5.8685	8.3713	8.58149	7.35713	7.76918	8.48894	4.01475	9.02898
GSM2235815	3390	0	9.90478	8.57166	3.56217	4.71008	8.41912	11.278	7.00048	4.30359	7.32837	5.40273	8.62519	6.36112	8.90832	3.4408	5.20805	7.22685	7.98308	3.90538	11.1866	10.7986	3.96344	3.69685	5.78689	4.21063	5.13548	10.0036	9.0556	8.26997	8.18491	7.93334	7.19603	9.64344	8.748	7.08814	6.96117	9.65155	6.50853	6.92422	7.98915	5.9205	7.49829	7.32444	8.51532	7.52904	9.14896	3.76678	9.06312
GSM2235816	120	1	10.7613	8.95718	4.02268	5.91811	7.30934	12.6727	9.55096	4.87844	9.84756	7.58877	10.9764	9.4708	8.11725	4.04594	5.13573	8.06844	9.39624	5.78443	11.4487	11.5225	4.29649	4.5371	6.00617	4.26193	4.8898	8.91618	7.86952	9.37639	8.76892	9.03229	6.81372	9.1605	7.37618	6.73215	7.00526	10.2476	6.54775	7.5469	9.62635	6.90864	8.81758	8.43023	6.62916	8.04521	8.23069	2.87418	8.89837
GSM2235817	1650	1	10.6465	8.56822	3.48061	5.79999	6.80247	12.3453	9.54117	4.02087	8.11517	6.514	9.41784	9.27165	9.02463	4.79552	5.68509	7.80356	9.55783	3.84722	11.4614	11.5611	3.74961	4.32	4.89747	3.62639	5.4908	9.72113	7.8631	9.29178	8.64324	9.56254	7.58937	9.5593	7.81537	6.91053	7.1115	9.4205	5.81658	7.04485	7.23176	5.06741	8.87162	7.86519	6.66949	7.06866	8.64454	2.76309	9.25366
GSM2235818	300	1	11.1355	9.88821	3.29753	6.52405	7.20315	12.5539	10.9067	5.18088	10.0397	7.48244	10.9076	10.4525	10.5224	4.39646	4.61935	8.30973	10.3934	6.59863	11.435	12.1135	4.30816	5.36201	5.50867	6.67231	5.27043	9.01137	7.85623	9.28216	8.17423	9.32198	7.1994	9.55393	7.52959	7.21775	7.65348	10.4667	6.62359	7.97171	10.0128	7.00109	8.96167	8.34184	7.40316	7.98043	8.49512	3.40828	9.12172
GSM2235819	630	1	11.4841	8.66876	3.52876	6.37966	7.25451	12.715	6.76947	3.92951	9.80134	6.84458	10.5708	9.22914	8.6585	3.90128	5.23029	8.20866	9.3697	4.16634	11.4614	12.2005	3.38773	3.27901	5.99597	3.81271	6.25781	8.86403	7.88898	8.48549	8.06063	8.79904	8.87134	9.48208	8.23126	6.72044	7.25517	10.318	6.04091	6.82507	7.6583	5.78369	9.38741	7.58021	6.49742	7.73784	8.54137	2.62636	8.81768
GSM2235820	720	1	10.5632	9.14543	4.55664	6.37288	7.06038	12.5727	8.99615	6.18974	9.41653	6.37011	10.1687	8.25073	9.30189	4.6499	6.06598	7.41778	9.35958	4.84362	10.8187	11.2201	4.61999	4.0464	5.17155	4.70946	4.71484	8.67735	7.57555	9.0198	8.01548	8.93243	6.73255	9.14372	7.45189	6.2133	6.45691	9.88493	6.8601	7.37549	8.17796	5.65705	8.75508	8.24678	6.81885	7.52236	7.96016	3.1308	8.55115
GSM2235821	3360	0	10.9541	9.17898	3.83876	6.77333	7.00548	12.8907	10.2104	6.12448	9.83922	6.85023	10.6121	7.00817	9.73624	4.25143	4.95296	8.03589	9.40739	5.40178	11.3161	11.8027	4.34094	5.96689	4.9324	5.96305	5.03817	8.89715	7.72667	9.55933	7.98579	9.47047	7.36315	9.27121	7.17103	6.90877	6.60847	10.6192	6.7971	8.55072	9.73781	7.3466	9.65598	7.85287	7.76702	8.34881	8.13985	3.09077	8.84146
GSM2235822	3360	0	11.3576	9.13371	5.27153	6.06318	7.39377	13.0733	7.74401	3.97203	10.2251	7.96334	11.0933	9.91999	9.86151	4.48744	4.66268	8.73398	10.1989	5.19507	11.0014	13.0403	3.54094	3.90174	5.33856	4.97073	6.24329	9.37534	7.91906	9.095	8.12687	9.16591	7.41969	9.57552	6.83582	7.18921	6.84674	9.75854	6.31131	8.13605	9.53622	5.87476	9.08586	7.91398	6.96103	8.14486	8.33942	2.77056	9.50393
GSM2235823	270	1	10.7973	9.03784	3.95925	6.26314	7.08564	12.5334	9.47565	5.24643	9.51778	6.92156	10.3937	9.72562	8.32377	4.72182	6.19992	7.64018	9.74667	5.78935	10.5081	11.384	4.5553	3.96872	4.51698	4.85229	4.88204	8.56609	6.92026	9.27939	7.89678	8.53301	6.51499	9.3606	6.78269	5.92042	6.46994	9.35859	6.17656	7.43779	8.34085	6.12952	8.76055	8.22925	6.61206	7.3662	7.68719	3.50989	8.23384
GSM2235824	2370	1	10.5383	8.84527	3.31028	6.41642	6.86405	12.2828	9.15892	5.47267	8.4608	6.22688	9.44793	8.92625	7.68288	4.6717	6.43906	7.55317	9.66909	4.56739	10.7313	10.9901	4.25281	4.19367	4.33903	4.51529	4.60456	8.46946	7.06234	9.10124	7.99346	8.33308	6.30865	9.30716	7.0075	5.86768	6.37758	9.37656	6.41198	7.52854	8.26467	5.5984	8.48654	8.02796	6.44231	7.169	7.60302	3.55693	8.26033
GSM2235825	690	1	10.8635	9.41959	3.11321	5.77324	7.06584	11.4716	7.72985	3.53566	8.17573	6.29031	9.52988	8.67499	8.77683	4.12642	9.02597	7.74812	9.90672	4.96217	10.6347	11.209	3.72781	3.77664	5.79522	5.19444	5.09502	9.06481	7.39889	8.95979	7.93795	8.44159	7.08761	10.0372	7.1733	6.11654	6.71304	9.29978	7.19347	7.44104	7.42646	5.39612	8.42163	7.90927	7.27506	7.66883	8.26105	3.1959	8.36981
GSM2235826	330	1	10.8758	8.14363	3.00669	5.13681	7.30724	12.4959	6.72787	3.74798	9.38039	7.13785	10.416	9.02332	10.1013	4.02704	5.99188	8.26384	8.76867	6.31861	11.2174	11.8172	3.44927	3.65203	6.34517	5.78357	5.59057	9.20807	8.31273	8.87793	8.25794	9.23244	7.81968	10.0709	7.05312	7.09276	7.2896	9.45906	7.13477	6.92565	8.85181	6.67166	8.00872	7.23146	6.85433	7.60977	8.55155	3.17521	9.44568
GSM2235827	1290	1	10.6261	9.30282	3.56175	6.25251	7.31898	11.9791	9.37586	4.63038	8.29213	6.29342	9.31062	9.53122	8.23325	4.74706	7.44883	7.56457	9.31233	4.13258	10.9681	11.1494	4.09796	3.79308	4.79615	4.10569	4.57603	8.67005	7.0087	9.32152	8.25544	8.4594	6.41097	9.17092	7.08448	5.86506	6.44337	9.18519	6.18201	7.49405	7.07478	5.03857	8.36085	8.13011	6.60776	7.21362	7.5295	2.98509	8.30225
GSM2235828	3210	0	10.1298	10.1222	3.38115	8.09281	7.52111	11.3944	10.5657	5.43212	8.61008	6.00484	9.71282	9.20077	7.77874	4.07632	5.31762	8.2689	9.36031	5.77314	11.6647	10.9932	4.73383	5.17166	4.1988	5.45285	4.829	9.18258	7.77036	8.96444	7.80416	9.00075	6.47725	8.70954	7.56933	6.45406	6.90971	10.2502	6.83624	8.21931	9.63206	7.65783	9.58788	9.05425	6.47231	7.24841	8.88108	2.77133	8.54817
GSM2235829	3270	0	9.81159	8.32964	3.2352	6.08526	7.9402	10.2508	7.52412	4.03107	6.73021	5.68227	8.07231	7.65594	9.99238	3.4076	4.33405	8.37777	8.35844	4.43559	11.4683	11.1987	4.0464	4.37801	5.49025	6.0251	6.05059	8.95921	8.5925	9.29317	8.52627	8.35387	7.03535	8.68679	7.67455	6.50293	7.12823	10.7306	6.68824	6.43501	9.26557	6.7935	9.27518	7.70469	6.63152	7.34753	9.02998	2.68387	8.73889
GSM2235830	2940	0	10.5082	8.93671	3.0414	4.7887	7.32979	13.4139	7.62042	3.01124	10.1412	8.11252	11.378	10.9562	9.65499	4.70862	4.69454	8.37777	9.72939	4.74061	11.4553	11.238	2.91407	3.35012	5.1575	5.78878	6.4121	8.63016	7.42603	8.22185	8.17423	7.52531	6.55832	8.42085	7.15148	6.13021	6.95136	8.57615	6.52419	7.4006	9.8363	7.11054	9.35863	8.37402	5.63254	6.78025	8.85444	2.52036	8.78749
GSM2235831	1170	1	10.9573	7.41567	2.89608	4.83489	6.54389	12.2828	7.63402	4.96864	9.31211	7.66919	10.3198	10.3034	8.00799	3.39051	4.88251	8.1211	8.64618	4.58095	10.7717	11.0918	3.4348	3.40137	4.5075	3.96761	4.96793	9.43603	8.85644	8.94535	8.24536	7.88221	7.11996	9.02299	8.51816	6.43244	6.94716	9.52522	6.51466	6.03291	8.56004	5.8991	8.88116	7.54276	5.38561	6.92973	8.90647	3.21118	9.26361
GSM2235837	3390	0	10.1632	9.18766	3.16092	4.6796	9.70151	12.1325	8.30158	4.5664	8.7589	7.14008	9.56532	9.98018	8.01219	3.95081	5.002	7.65404	8.80383	3.81421	11.2472	10.3558	3.10619	3.15876	4.04078	4.29449	4.46093	9.65488	8.34765	8.62784	6.99369	7.83406	6.00343	8.33088	8.05999	7.09095	7.23367	10.255	5.10522	6.42041	8.07158	4.88444	7.76931	7.34832	6.19436	6.11978	9.07147	2.96539	8.68409
GSM2235838	120	1	10.2238	8.31272	2.92206	4.83602	9.29389	11.0478	8.26241	3.71683	7.69692	6.00779	8.89849	9.47199	8.07612	3.38336	5.2792	7.33228	9.97316	5.59572	11.3161	10.6761	3.23467	3.27828	4.7251	5.25655	4.44294	8.05003	7.0574	9.69882	7.75765	8.01539	5.67183	8.08145	6.1234	6.62223	6.99791	8.91996	6.08583	6.84407	8.1669	5.87393	8.80382	7.57752	6.26266	6.92135	7.43188	3.16216	8.44433
GSM2235839	3030	1	10.0985	9.05312	3.07385	4.39498	8.55771	13.045	8.85097	5.83747	9.46265	7.74832	10.3885	10.7459	9.52013	3.42165	5.19831	8.49839	9.79726	3.92643	10.5308	10.8641	3.82377	3.64209	3.96805	5.00934	4.63451	9.40074	8.50893	9.56441	8.53535	8.96526	6.59563	9.30098	7.1492	6.94381	7.88281	9.90558	5.86196	7.75966	10.1113	7.21153	8.92997	7.65408	6.75929	8.02614	9.28889	2.65938	9.57958
GSM2235840	2760	1	9.86908	8.82984	3.07457	4.80247	7.40068	11.8974	5.8646	3.25571	7.38601	6.4304	8.86282	9.70992	8.85567	5.20997	5.54114	8.23466	9.35161	4.86908	11.9981	11.3765	4.16215	3.45895	4.76676	5.60185	6.35615	8.79295	8.4345	8.52835	7.98363	8.47736	6.64731	10.9789	8.47922	6.20601	7.14866	9.76897	6.37175	7.6278	7.75201	5.46249	8.75578	8.39138	6.06605	6.76609	9.21662	2.92096	9.65863
GSM2235841	480	1	9.80416	9.31195	3.25426	6.04262	7.79371	12.3783	7.94806	4.27579	8.63569	6.7355	9.65121	9.5686	7.93257	3.42415	6.81708	7.8389	9.98928	5.69102	10.7717	10.7705	3.14465	3.5907	4.58814	3.85064	5.14768	8.96805	8.46768	8.62398	7.92306	8.03427	6.7785	9.01336	7.80793	6.93765	6.83164	9.47278	6.49239	7.73514	8.11012	6.16939	8.54811	8.79649	6.49147	8.16796	8.70793	3.56762	8.80253
GSM2235842	420	1	9.71029	8.74799	3.31162	4.84621	7.50745	12.4959	6.39043	3.8641	8.4608	6.85594	9.68184	10.5993	9.3854	4.96707	7.26245	8.65344	9.4261	4.49941	11.5364	11.388	3.41902	3.27086	5.44316	5.96666	6.04128	8.61592	8.13793	8.96561	7.4215	8.71736	7.42901	10.5653	7.3768	6.9253	7.24767	8.97201	5.68982	6.9573	8.16415	6.2605	8.27007	8.02306	6.20998	7.82967	8.59528	2.93287	8.93088
GSM2235843	390	1	10.1909	8.92467	3.85193	5.94378	7.43673	12.4435	9.94982	4.45559	9.1397	6.86106	10.2401	9.52494	9.34691	4.39474	5.07341	8.06787	9.40739	4.43228	10.9681	11.3921	3.78988	4.26319	5.49146	4.25494	5.30333	8.95712	8.834	8.37846	7.52522	8.33925	6.92641	9.08539	8.30242	6.33429	6.60804	9.17931	5.78632	7.49734	8.11281	6.08117	8.94419	9.34857	6.22347	6.8387	8.46523	3.38212	8.60298
GSM2235844	3060	0	11.0361	9.33299	2.97823	5.24028	8.57884	12.5912	9.82397	5.03783	9.51551	6.89668	10.261	10.7218	10.2738	3.67406	3.8235	8.25679	10.4472	4.87767	11.0535	11.3921	3.84033	5.43409	4.62033	6.05775	6.35671	9.64807	9.17723	9.13481	7.93795	8.66419	7.42971	8.85888	7.81807	6.89858	7.21451	10.7634	6.29008	8.60707	9.95298	7.5853	9.07441	8.96132	6.85746	7.64387	9.02283	3.65967	9.14634
GSM2235845	930	1	10.8113	9.25787	3.27154	4.77402	9.28911	12.3293	9.47259	3.89289	8.53227	7.06441	9.76831	10.5403	9.70469	3.16166	4.58526	8.78601	9.82192	4.82616	11.4017	11.1809	3.31159	4.3765	4.29382	4.68726	4.65516	8.8911	8.77037	9.29459	8.07109	8.0336	6.11035	8.27588	7.51168	7.07482	6.97976	10.396	5.30583	7.7924	9.12479	6.57559	9.01534	8.55216	6.36224	7.47962	8.87938	3.01736	8.72366
GSM2235846	2760	1	10.3339	8.56327	5.27513	6.05575	7.39433	12.7997	9.14877	3.74986	8.38722	6.90663	9.91857	11.1131	9.88095	4.29216	4.6985	7.6055	10.368	4.85302	11.1132	11.9603	3.58678	3.71739	5.03259	4.96525	6.22044	9.73189	8.68847	8.78153	7.24959	8.82713	6.93037	8.02726	7.35104	6.22788	7.45861	9.38434	5.62455	6.21145	8.66522	6.28825	9.57346	7.38831	5.98469	6.8636	8.62833	2.72645	9.55921
GSM2235847	3330	0	11.0508	9.74119	3.26498	7.85945	6.87623	12.2668	10.3983	6.29457	9.28702	6.80649	10.3357	8.45807	9.2178	4.84967	5.26696	8.20933	9.87591	5.41664	11.408	11.0784	5.29488	5.25618	4.38047	5.20049	4.78173	9.35855	7.40971	9.71517	8.10789	8.28902	6.95468	8.95675	7.27947	6.73302	6.80725	10.1887	6.73524	8.44612	9.92038	6.85023	9.02869	7.92536	6.3587	8.62402	8.34156	3.75235	9.06105
GSM2235848	1200	1	10.4501	9.28696	3.19981	6.15367	6.96826	11.5766	8.98956	4.83605	8.04552	5.73701	9.08888	9.32799	8.25728	4.65687	7.13935	7.69502	9.31018	5.15442	10.5263	10.935	4.13645	4.02466	5.51511	4.19807	4.75773	8.7443	7.06003	9.09868	8.33297	8.1821	6.38173	9.14923	7.34869	5.85336	5.83621	8.74768	6.4359	7.90697	6.92952	5.02153	7.84976	7.71491	6.18963	7.76777	7.88399	2.99323	8.37313
GSM2235849	30	1	11.224	8.66726	4.05019	6.00247	7.0142	11.8429	8.66998	4.98226	8.39265	6.22026	9.68184	7.6846	8.77404	4.66799	5.48374	7.99162	9.60234	4.03879	11.0656	11.202	4.32707	3.81408	5.57768	5.25407	5.12796	9.18258	7.44628	9.08535	8.52026	8.92948	6.7785	9.4231	7.55709	6.17964	6.29429	9.68719	5.67696	7.10229	7.51086	6.08248	7.74897	8.16763	6.74959	7.28567	8.3875	2.76081	8.50683
GSM2235850	3480	0	11.1449	9.18766	3.60396	6.93023	6.93968	12.3141	9.89767	5.95908	8.67963	6.50731	9.84669	8.36573	7.26952	4.03382	6.62168	7.78735	10.0257	4.46089	10.7164	11.0119	4.48615	3.78776	5.46887	4.47262	4.80675	8.95062	7.45037	9.14361	8.24044	8.56633	6.38115	9.02725	7.33882	5.71135	6.14759	9.70057	6.31432	7.57039	7.95741	5.8284	8.25967	8.02959	6.4345	7.3926	7.76685	3.26216	8.73084
GSM2235851	2790	1	11.453	8.25612	4.22592	6.02135	7.26121	12.3293	10.0869	6.23043	8.82973	6.82169	10.0215	9.4428	9.61025	5.13508	4.55554	7.40527	9.29947	4.17399	10.5771	11.7541	4.32174	4.22609	5.14825	4.34519	5.75198	8.16903	7.07339	8.97368	8.16596	8.70308	6.8834	11.0749	7.82571	6.19101	6.31882	9.37529	6.10938	9.78948	8.81718	6.43394	8.76649	7.84368	6.38166	8.1594	8.37742	3.75499	8.29833
GSM2235852	1440	1	11.5073	8.98126	4.5832	8.81508	6.47182	12.3941	9.97421	7.78764	9.90576	6.22125	10.4103	8.60835	6.30794	4.76553	5.36472	7.50248	9.45444	5.18625	10.4717	11.3687	5.70717	4.01325	4.72097	6.27872	5.44104	8.37197	6.79407	9.37787	8.00346	7.99257	6.5057	9.85065	7.33405	6.20845	6.12425	10.0984	7.57055	8.4372	8.23333	6.61115	9.02869	6.98876	6.76734	6.4805	7.20916	2.94757	8.02961
GSM2235853	3330	0	11.7183	8.11973	2.9979	6.54145	7.19035	12.611	10.6871	5.79828	9.08319	6.44045	9.79297	6.67376	9.26864	4.49397	4.53449	7.76999	9.67468	5.57387	10.8085	11.256	5.17241	5.74483	4.61234	5.08049	5.14019	9.11812	6.95068	9.46943	8.17545	8.55802	6.80409	9.32031	7.06626	6.45663	6.24488	9.68059	6.56998	8.88325	10.2323	7.40255	9.08586	7.09256	6.70246	7.98792	7.76849	3.29402	9.19406
GSM2235854	3330	0	11.2203	9.61147	5.95316	7.75594	7.03037	11.6875	9.06954	4.55044	8.37087	6.10548	9.44452	8.55286	7.34016	4.23035	4.29448	7.69774	9.76729	4.88062	10.8815	11.174	4.19096	4.31555	4.68228	5.86097	5.2958	8.73085	7.30317	9.43464	8.37946	9.08569	6.86981	10.3315	6.92972	6.50377	6.46869	9.63112	6.54523	8.36589	7.71348	5.78535	7.88022	7.30535	6.20826	8.22091	8.11698	3.34224	9.46478
GSM2235855	3300	0	11.1402	9.61055	5.13959	8.22367	6.69448	12.7792	10.3882	6.93536	10.1474	7.58877	10.8806	8.46302	7.07243	5.17669	5.7983	7.71919	9.13783	5.06802	10.6918	10.8641	5.89199	5.23314	4.89107	5.6257	5.25376	9.03936	8.08966	9.20388	7.91138	8.59853	6.50005	8.99312	7.55265	6.08414	6.45056	10.0809	8.69035	9.00777	9.48688	6.91951	8.86817	8.36832	7.14791	8.18683	7.99648	3.56881	8.88771
GSM2235862	2550	1	10.7192	9.71506	3.69072	7.5132	7.29906	12.8907	9.57106	4.71733	9.83355	7.14949	10.6794	10.6581	9.29452	4.83082	5.88422	7.44477	9.33563	4.82512	11.2231	10.7291	4.84825	4.52711	5.5442	6.17662	5.07305	9.26023	8.72994	9.75037	8.53071	9.23936	7.57652	9.4717	7.5514	6.71119	7.21161	10.5905	6.88346	7.39976	9.99245	6.93251	9.34156	8.98129	7.64038	7.96001	8.16878	2.76387	9.18562
GSM2235863	3990	0	10.3659	9.1273	4.96178	6.27976	6.73158	12.3141	8.62087	4.07093	9.46265	6.72439	10.0128	9.61724	9.36573	4.63809	6.1581	7.36618	8.78198	5.40494	10.3118	11.3576	4.09387	4.28166	5.00392	4.65006	5.30212	9.18258	8.05457	8.93984	7.67011	8.00491	6.6634	9.90548	7.38891	5.95545	6.8449	8.8396	7.23643	6.95222	8.6133	5.6293	9.00131	8.17993	7.27574	7.70067	7.88053	3.34435	8.72442
GSM2235864	360	1	10.5047	8.15304	3.54089	5.67113	7.01106	11.2461	8.52564	4.47865	7.97859	5.48592	8.67719	10.2734	9.29452	4.95365	5.86698	7.10182	8.95965	4.28119	10.9134	10.689	3.67597	3.92619	5.4175	4.90775	4.74432	8.96136	8.19574	8.88564	7.63036	8.66505	6.86404	9.7787	7.63342	5.90211	6.84536	9.04291	5.79102	7.44902	7.37358	4.80366	8.53557	8.03796	6.96852	7.92011	7.58925	2.99813	8.63468
GSM2235865	990	1	10.6585	9.07701	3.40431	5.10534	7.25166	12.0623	7.92069	4.2613	8.69465	6.7537	9.34255	9.81621	9.30946	4.21587	5.10139	8.09579	9.28575	4.67886	11.1495	11.6265	3.62084	3.69048	5.0133	4.55078	5.00948	8.95921	8.66855	8.75485	7.67011	9.35547	7.92629	9.80765	7.19542	6.69014	7.01493	9.20373	5.86337	6.12982	7.3501	5.35819	8.40077	7.75754	6.86251	7.37957	7.96814	3.21665	8.8286
GSM2235866	3870	0	10.6576	9.10679	3.25176	6.81013	7.26496	11.9926	9.34142	3.99108	7.98324	5.94629	9.14049	10.4863	9.33185	4.55116	5.25285	8.09518	8.78446	6.59679	11.5572	11.1569	3.85131	4.01302	5.90492	5.45698	5.54447	8.96136	8.58078	8.76203	7.02671	8.81211	7.21867	9.61213	7.48508	6.62608	6.849	9.5914	7.16062	6.79391	7.4099	5.48927	8.95438	8.24678	7.35713	6.90508	8.08544	3.65462	8.83113
GSM2235867	3750	0	10.5347	9.56512	3.07025	6.43624	7.39396	11.4381	9.82397	4.43331	8.62683	5.97643	9.39432	8.18273	9.40131	4.30066	5.48743	8.63357	9.53306	5.15858	11.564	11.3118	4.04752	4.30362	4.62057	5.56026	5.05256	9.09571	8.52885	8.88119	8.37806	9.51279	7.09461	9.2515	7.62007	6.51248	7.32355	10.4151	6.50904	7.86619	9.8363	6.41057	9.29762	8.99896	6.31713	7.93684	8.38084	2.96614	8.71975
GSM2235878	3750	0	10.4811	8.88095	3.65193	6.14387	6.88237	12.4435	7.98245	4.31628	8.43845	6.12744	9.4782	7.71724	8.73951	4.06098	4.48264	8.33172	9.76729	5.76994	11.1132	11.3921	4.06271	3.64295	5.17336	4.12104	5.25878	9.97345	8.74384	9.29317	8.62886	9.07087	7.0393	9.80917	7.23962	6.56316	7.10117	9.89803	6.41092	6.4571	8.5046	6.03179	8.80728	7.88579	6.41204	6.94544	8.86046	2.81674	9.53367
GSM2235879	180	1	10.4943	9.51183	4.11745	6.17714	7.1079	12.5334	8.25318	3.78654	9.62528	6.55458	10.5592	8.27075	9.26864	4.77571	6.13783	8.05215	10.5848	5.38724	11.2536	10.6157	3.98636	4.17057	4.74901	5.2619	4.81654	9.66134	8.36954	9.25632	8.06871	8.78625	6.59686	9.68679	7.41419	6.34602	7.43472	9.77936	7.80013	6.63098	9.04118	6.30199	8.54497	8.13851	7.09629	7.6885	8.594	3.18677	8.92637
GSM2235880	510	1	10.5428	8.73934	3.75118	6.04794	6.78371	11.9246	8.99387	5.29598	9.00737	6.19335	9.63627	9.74031	9.01796	4.47868	5.93097	7.90741	9.51241	4.72672	10.8922	11.037	3.96677	3.803	5.34201	4.72908	5.15669	8.83315	8.17812	9.25906	7.76246	8.38213	6.82076	9.58364	7.46422	6.09567	6.63966	10.0134	6.0736	7.15026	7.60955	5.17269	8.4321	8.34184	7.4193	7.84744	7.69267	3.71871	8.31395
GSM2235881	3750	0	10.7408	8.55223	3.65476	5.62165	7.44051	12.411	7.72391	4.89039	8.9891	6.66526	9.73288	9.84524	9.27612	4.45789	6.93206	7.80688	9.8517	5.99846	10.9572	11.0953	3.60853	3.56928	5.64072	4.91888	5.16225	8.89715	8.37702	9.00332	8.14903	9.08674	7.09767	9.43069	7.3581	6.61362	6.9793	9.81118	6.11078	6.49408	8.2058	5.5644	8.74902	8.13767	6.90177	7.9702	8.55919	2.95629	8.77412
GSM2235882	390	1	10.425	9.1273	4.10306	6.4843	7.37619	12.4604	9.52192	6.02917	8.97324	6.25961	9.70894	9.73578	8.55508	4.49783	5.28204	7.37246	9.09256	4.91954	11.5572	11.2634	4.56795	5.0354	5.05977	4.7185	4.98174	8.72285	7.92056	9.00447	7.88425	9.55713	7.25086	10.0307	8.04078	6.35283	6.6877	9.81295	5.8441	7.60809	8.17796	5.59369	8.37494	7.53726	6.63092	7.32863	8.10996	3.15463	8.89933
GSM2235883	570	1	10.9344	9.14464	4.02087	6.03802	7.39357	11.4273	8.86579	5.17939	8.01709	5.30886	8.91888	9.51737	8.23568	4.40876	5.4206	7.7328	10.0517	5.06403	11.5927	11.1916	4.21714	4.05016	5.20131	5.43421	4.79792	8.72694	8.44387	9.11825	7.88633	8.64733	6.93696	9.38403	7.25884	5.92546	6.70587	9.70709	6.41998	7.05753	7.34657	5.35158	8.60552	8.074	7.5618	7.49312	7.9863	2.94879	8.69438
GSM2235884	3780	0	10.8274	9.24883	4.15202	6.94868	7.23479	12.3783	9.7901	6.08554	8.99266	6.03458	9.50552	8.36052	7.60459	4.74743	4.99846	7.24292	9.56545	6.72323	10.3661	10.3535	5.1753	4.3677	5.39638	5.1344	4.54454	8.39371	7.56787	8.86814	7.73053	8.34164	6.19318	9.06586	7.07843	5.87998	6.3366	10.0594	6.12986	7.26619	8.32002	5.43362	9.03465	7.83917	7.13288	7.00638	7.36977	4.71595	7.9848
GSM2235885	3720	0	10.8696	9.46406	3.22626	8.07528	6.73672	12.6517	10.3073	5.88667	9.92817	7.06513	10.7297	10.883	10.5822	5.01687	5.10601	8.23657	10.0628	7.95547	11.9567	11.9977	4.55331	6.00148	5.50047	6.89832	5.13223	8.42755	7.75411	9.05259	7.74601	8.89462	6.96622	9.64755	7.8113	6.74704	7.05772	10.1586	6.63058	7.81617	10.2019	6.88752	9.47435	7.57609	7.23182	7.98267	8.06997	3.00128	8.70149
GSM2235886	1530	1	10.2956	8.92014	5.13959	5.88652	7.147	11.938	7.48593	3.36887	8.5805	6.3494	9.58697	8.31576	9.51597	4.52689	5.10782	8.42941	10.3093	5.30495	11.4418	11.6632	3.64113	3.68732	6.48072	6.76075	4.87207	9.21588	9.04444	8.90857	8.07693	9.48487	7.25774	9.64068	7.64937	7.24249	6.69695	9.84451	7.56711	6.90487	7.70508	5.88062	8.83588	8.25762	7.57043	7.6377	8.60864	3.74349	8.83113
GSM2235887	2370	1	10.9023	8.07335	3.43678	5.45099	6.81933	12.5141	6.64285	3.86993	8.52939	6.53821	9.22409	10.026	10.785	4.67922	5.3458	8.41181	10.999	4.81114	11.6214	12.1824	3.45309	3.64379	6.22079	6.91051	5.4483	8.82484	7.56334	9.28895	8.37664	10.4765	7.93361	10.2734	7.89379	7.9069	7.21932	9.49637	5.15272	6.69471	7.81233	5.01959	9.15879	6.58786	7.39634	8.34138	8.86989	3.25508	8.72366
GSM2235888	2040	1	11.1473	8.72184	3.38665	5.42167	7.22197	12.0488	8.92276	5.47927	7.93755	6.34395	8.76272	8.92717	8.05688	4.38084	5.30518	7.90099	10.3032	4.72867	10.6819	10.6811	4.283	4.38233	5.06699	5.06767	4.73741	8.32622	7.82348	9.13603	7.98252	8.59938	6.88988	9.3167	7.00855	5.76016	6.72898	10.0637	5.54367	6.93651	7.36654	5.61542	8.80449	8.11493	7.10984	7.47195	7.65078	3.00931	8.16638
GSM2235889	2790	1	11.2094	8.47795	3.12159	4.9119	7.42036	11.2358	8.24712	5.29786	7.10089	6.25126	7.65474	9.28974	6.84836	4.17745	4.93461	8.73475	10.6714	4.98087	10.4542	10.4803	4.85973	3.7573	4.58087	5.92427	5.20852	7.91121	7.57485	9.67511	7.51386	8.23339	7.25054	9.57552	5.64011	6.76057	8.26945	9.57165	5.67037	5.79129	9.06306	6.30067	9.16203	6.64094	6.2373	7.39952	8.27708	3.26235	9.3262
GSM2235899	1020	1	10.01	8.86458	4.29749	5.95089	7.05812	12.0205	8.51862	4.99465	9.24042	6.75307	9.70527	9.69318	9.64602	4.34543	4.53356	7.60866	9.94832	5.69317	10.6769	10.9321	4.08841	3.87582	6.17389	5.01531	4.98489	8.76378	8.6362	8.93984	7.68329	9.17153	7.35013	10.0845	7.49056	6.10651	6.87535	9.43149	6.63317	6.22025	8.5046	5.79904	9.04686	8.27791	6.22002	7.75644	8.27062	3.37729	8.94191
GSM2235900	3810	0	10.2544	9.96061	4.0933	7.05151	7.14815	12.5141	10.114	5.5847	9.73674	6.56399	10.4668	10.4169	8.9689	4.68146	4.93083	8.32835	9.97139	5.19776	11.2599	10.7516	4.92082	4.85522	5.26657	5.86712	5.06137	8.98135	8.5747	9.07928	8.8129	8.97928	7.18695	9.57687	7.52031	6.49997	6.80942	10.0616	6.19919	7.52438	8.72364	5.79356	8.86257	8.75046	7.35578	8.05739	7.9891	3.62929	8.35694
GSM2235901	1740	1	10.5365	8.16942	3.76811	5.51468	7.24113	12.7997	7.00496	3.70912	9.69187	8.69977	10.5708	9.7535	9.62346	4.64326	5.31427	7.59862	9.9599	4.3507	10.6248	11.8219	3.97118	3.60776	5.20752	5.44407	5.70133	8.44043	9.35287	8.52284	7.97811	9.29698	7.50417	9.73804	7.42032	5.94084	6.93516	8.70677	5.90513	6.35245	9.24578	6.12615	9.07127	7.60011	6.70186	7.8927	8.30429	2.9763	9.08753
GSM2235902	1020	1	9.69856	9.20043	3.30694	5.99749	7.16351	12.0205	9.0008	4.43603	8.6596	5.78277	9.60166	10.2521	8.69974	5.5809	7.15876	7.58748	9.03449	4.72917	10.8705	11.0277	3.80381	4.02298	5.67658	4.23216	4.83765	8.86624	8.46768	8.97928	7.96057	9.02728	6.54533	10.0983	7.65255	5.92698	6.7045	8.7413	5.73744	7.51619	7.27549	5.14628	7.86694	8.14702	6.87186	7.73242	7.65078	2.80445	8.23263
GSM2235903	3930	0	9.90201	8.6702	3.37121	5.60874	7.04911	10.7687	7.1509	3.49752	7.08306	5.32674	7.87296	10.0383	9.58868	4.77041	5.73929	7.70536	9.49332	4.81457	11.2354	12.6177	3.75378	3.70607	5.04507	5.14247	4.698	8.28268	7.65316	8.78362	7.91773	8.94621	7.29485	8.89925	7.2959	5.76742	6.96207	9.28589	5.83172	6.18818	6.79237	4.91922	7.91268	7.53042	7.03178	7.28256	7.87539	3.15463	9.01659
GSM2235904	630	1	9.97183	9.06305	3.17957	5.2976	6.91207	12.0057	8.43464	3.74775	7.77811	6.19534	8.70529	10.7043	9.76452	4.31516	6.25924	8.25679	9.56623	8.09956	11.5853	11.8719	3.72736	4.05856	5.70061	4.57061	4.61689	8.4874	7.67842	8.56706	7.78313	9.17605	9.72105	9.63379	6.08064	6.19101	6.56385	8.58582	5.83838	7.39887	8.15304	5.55833	8.41196	8.43023	5.88607	7.49508	7.45645	3.83107	8.75026
GSM2235905	60	1	9.86841	10.1717	3.83745	7.02096	7.09287	11.8167	9.9577	5.99747	8.9292	6.13415	10.1785	9.73298	9.35455	5.05354	6.2057	7.46484	10.6331	6.55942	11.2113	10.935	4.85523	4.42695	5.08373	5.08248	4.70418	8.87243	7.31367	8.84007	7.80416	8.40341	6.5215	9.50274	7.35046	5.87412	6.36253	9.18404	6.09949	7.71951	7.86783	5.82016	8.43875	8.60034	7.46383	7.76421	6.98728	3.84973	8.2566
GSM2235906	3600	1	10.6784	9.61233	3.646	5.6327	7.07505	12.1608	9.41039	3.87628	9.03761	6.95121	10.1687	10.4006	9.65968	4.65176	5.19328	8.63574	9.50244	4.69608	11.2413	11.9661	3.98879	4.26579	5.80188	6.8304	5.24598	9.38947	7.99858	8.89012	8.17187	9.47699	10.1008	9.63379	7.05642	6.58645	7.31483	9.87936	6.02834	6.82722	8.8878	6.47933	8.85685	8.60252	7.12957	8.37535	8.19522	3.4145	9.14317
GSM2235907	3690	0	10.0351	9.00044	2.9787	5.89921	7.38876	12.4959	8.09539	3.54697	9.78572	7.35959	10.8203	11.2909	10.8875	4.49713	4.78524	8.53226	10.3988	7.21112	11.3952	11.9977	3.98191	4.34906	6.19118	7.19737	5.88802	8.7501	8.19201	8.97481	7.94536	9.99273	7.53681	9.76255	7.27478	6.74747	7.79345	10.1819	7.5434	7.38586	10.306	7.65846	9.51579	7.36248	7.51641	7.96148	8.2443	3.49399	9.01468
GSM2235908	3690	0	9.21427	8.99368	3.2923	5.46219	7.07263	12.715	7.77284	4.01654	8.82488	6.39234	10.0445	9.50229	9.21405	4.69805	6.01367	7.17292	10.1565	4.90902	10.9848	10.6498	3.70536	3.71789	4.90565	3.96381	4.8371	8.27973	7.41273	8.84752	7.90928	7.9613	6.91116	10.0777	7.45562	6.26387	6.40792	8.459	6.44933	7.51781	8.19732	5.46412	8.79363	8.3665	6.78962	8.23644	7.68877	3.15946	8.45825
GSM2235909	540	1	10.0442	8.64753	3.26937	5.77032	7.19934	12.2668	7.84054	4.10399	8.00207	6.18463	9.00504	11.557	11.6246	5.12433	8.9649	8.05939	9.0952	6.20043	11.0248	11.5143	3.8809	3.95667	5.72657	4.61192	5.70743	9.16488	8.17646	8.73269	7.99128	8.68609	7.0906	9.17432	7.29241	6.12581	6.92171	9.72856	6.6619	6.72027	8.95214	6.31318	8.84305	7.98923	7.48049	7.30206	8.08645	3.13292	9.08276
GSM2235910	4170	0	10.0801	9.75247	3.61871	7.01522	7.05636	13.1577	9.9823	5.00313	9.74699	7.14439	10.7486	10.7993	10.8141	4.16986	4.33005	8.74867	9.27717	7.41503	10.6347	11.8921	4.83961	4.98949	5.15078	5.76375	5.10161	8.79104	8.144	9.41319	8.28481	9.59478	7.13978	9.21904	7.22281	6.68756	6.81761	10.1652	7.42038	8.22949	10.743	7.72128	10.246	8.70721	6.5479	7.67155	8.28151	3.18064	9.29223
GSM2235921	4170	0	9.66135	7.85655	3.52063	4.73628	6.82276	12.1608	6.56901	4.28996	8.38306	6.50451	9.41102	9.8468	9.75042	4.61141	4.6806	8.46411	8.3596	4.00068	10.8498	12.3105	3.89327	3.77291	5.85348	5.00536	5.5879	8.90351	8.39888	8.96561	8.30149	8.39948	9.83382	10.1555	7.80524	6.11731	7.00343	9.15662	5.89879	6.66229	8.72725	5.87352	8.68716	7.85905	6.29018	7.61365	7.90672	3.14264	9.3432
GSM2235922	4140	0	10.2741	8.40709	2.88139	6.91969	7.13718	12.9644	8.52564	3.6963	9.77791	7.33428	10.4779	10.8863	10.6432	4.37268	5.01411	8.32767	9.17727	6.81168	10.7465	12.3474	4.4718	4.28106	4.80224	5.63922	6.01775	9.07181	7.56227	9.22952	7.32498	8.5672	7.43386	9.56598	6.19556	6.47523	6.93338	10.1249	6.4774	6.88826	10.4274	6.81952	9.88806	7.32946	6.58684	7.54427	7.43753	2.87314	9.16789
GSM2235923	420	1	10.2167	8.9133	2.95666	5.07541	7.67856	10.0266	7.80833	3.45797	5.6368	5.07558	6.50979	11.1938	9.96684	4.65797	5.47089	8.46962	11.9767	5.79049	11.1132	11.8125	3.85358	3.87412	5.76491	4.46228	5.23209	9.0417	8.0269	9.60898	8.11135	9.18729	7.35013	10.224	7.27478	6.77735	6.62377	9.86666	6.42847	8.67884	9.6551	6.08333	10.0116	9.47522	3.90611	8.73673	7.49752	3.10236	9.2514
GSM2235924	4050	0	10.0107	9.08562	2.92432	4.87853	7.0896	12.6938	9.21098	3.89588	8.48172	6.18051	9.19714	10.8054	10.6501	4.54903	4.98211	8.42806	9.91285	5.82744	11.6069	11.9396	4.00649	4.33435	5.45165	4.905	5.2607	8.50043	7.5521	9.01742	8.1935	8.65442	6.66555	9.35675	6.59931	6.21704	6.80942	9.95679	7.15412	7.89316	9.49749	5.58339	9.58884	7.66143	6.55649	7.61894	7.53379	3.27461	8.50318
GSM2235925	4020	0	10.067	9.04474	3.57849	5.52553	7.25294	11.7131	7.74043	5.00646	7.86067	5.96206	8.76971	10.3982	9.14702	4.8051	4.62192	8.07918	10.3934	6.52481	11.435	11.8973	4.59409	3.75801	4.81904	4.19223	4.89331	8.00041	7.12599	9.08419	7.96387	8.52215	6.86695	9.10724	6.69573	5.95317	6.94904	9.49079	6.66093	6.99378	8.17796	6.0301	8.76384	8.17993	6.90922	7.77468	7.23922	2.97067	8.45617
GSM2235926	4200	0	10.5329	10.12	4.61508	7.81639	6.87781	12.715	10.2729	5.52389	9.69448	6.71581	10.5301	9.40195	10.4209	4.60592	4.80024	8.18538	9.48195	6.46026	11.1014	11.6632	5.00799	5.3354	5.10196	5.95454	5.52898	8.99272	7.85438	9.20914	7.36199	8.68261	6.82975	9.01763	6.96054	6.26347	6.41287	10.1315	6.72558	7.81246	10.034	6.88283	9.5908	8.39545	7.49019	7.41176	7.65767	3.54536	8.75857
GSM2235927	0	1	10.6003	7.96413	2.97577	4.81405	7.18835	12.6517	7.27782	3.8287	8.85743	6.86297	9.82628	11.067	10.0899	4.36423	4.9433	9.14591	9.79316	4.43897	11.1251	12.1884	3.47479	3.5781	5.80583	6.35189	6.2961	9.49157	7.96194	9.24673	8.83135	8.43205	7.22944	9.45889	7.27947	6.59681	6.74635	9.27461	5.61362	7.05017	8.62659	6.37556	9.0966	8.15387	6.64006	7.98346	7.94228	3.62125	8.93736
GSM2235928	3960	0	9.87956	8.02651	3.14468	5.17609	7.08073	12.221	6.81729	4.14963	7.90032	7.79809	8.89355	11.202	11.4556	4.64288	5.26161	7.57854	9.04523	5.43335	12.1088	12.3165	3.34094	3.51137	5.29153	6.58513	5.36654	10.1729	8.45363	8.37846	8.09876	10.0317	8.63076	10.3333	7.46799	7.19782	7.35329	9.10531	5.57539	6.36629	7.88851	5.92561	8.3338	7.58858	6.65167	7.11064	8.3504	3.53873	9.2669
GSM2235929	1800	1	9.84739	10.0316	3.52725	6.9476	7.05002	11.2257	9.22427	5.0456	7.2073	5.75249	8.22598	9.9716	7.94895	4.67922	7.3153	7.60655	9.66345	7.70609	10.7362	10.5854	4.09912	4.2505	4.58599	4.98591	4.92258	9.08153	7.30048	9.22278	8.03332	8.46846	6.17857	8.87789	7.16157	5.81065	6.21307	8.7033	6.73015	7.54339	7.47813	5.57362	8.30621	8.00853	6.61629	7.40212	7.22375	3.58239	8.22579
GSM2235930	2220	1	10.1902	9.02772	2.84554	5.64181	6.72104	12.715	8.42784	3.37773	9.42098	6.91743	10.1884	8.73756	9.77386	4.39954	5.20699	7.88184	9.80845	5.12047	10.9848	10.6288	3.86646	3.83145	5.45122	4.17535	4.55737	8.83105	7.20213	9.13481	8.295	8.03636	6.54831	9.63511	6.65076	6.26551	6.56299	9.32257	7.25502	7.21962	9.18396	5.96815	9.17309	7.81488	6.05677	7.09538	7.298	3.5056	8.28603
GSM2235931	3960	0	10.6198	9.00518	3.52003	6.39333	7.4326	12.6938	10.3983	4.87881	8.92054	6.83943	9.96756	10.0473	8.75675	4.92933	4.14309	8.77266	9.07089	6.13076	11.8153	11.1286	4.47147	5.05333	4.83477	5.77366	5.95213	8.47932	6.99967	9.16449	8.00771	8.7798	6.40694	8.93402	7.44763	6.11731	6.97323	10.2098	5.51736	7.44502	9.76802	6.79298	8.68253	7.40783	6.68118	6.78295	7.67232	3.59763	8.32964
GSM2235932	1770	0	11.351	8.60559	2.96178	5.46788	7.45292	12.7571	10.8863	5.11807	7.83413	7.40213	8.81534	10.4263	7.83931	3.44844	3.22999	9.33485	9.56468	4.93922	11.4553	10.8438	3.9557	5.79809	4.06935	6.05908	5.2806	8.49228	6.47878	9.67331	7.45812	8.48816	7.3017	8.96605	6.45037	6.74053	7.70564	9.8305	5.99677	8.58259	10.4365	5.62842	9.47161	7.95048	6.17058	7.24782	7.52726	3.38649	8.8975
GSM2235933	1230	0	10.0404	9.48861	4.00127	6.29621	7.32192	11.2049	9.30238	5.98019	8.36143	5.71009	9.2607	9.80842	8.3568	4.00857	6.81399	7.26561	10.1834	6.43617	10.1739	10.7487	4.54758	3.98127	4.99542	5.20332	4.84986	8.46789	7.67773	9.01392	7.23728	8.2817	6.71673	9.05722	7.35868	5.87631	6.17747	8.69107	8.28231	6.74405	7.07014	5.65951	8.49881	7.79221	6.53652	7.73032	7.15488	2.92398	7.83479
GSM2235934	1410	0	11.259	10.8918	3.7169	8.46674	7.14791	12.9394	10.4454	6.49001	9.75731	7.00253	10.9208	9.3596	9.54561	4.78719	5.12555	8.05574	10.0247	6.22197	10.8295	11.4398	5.2059	5.37501	5.12391	6.78536	5.37416	9.28409	7.73927	9.00911	7.94859	8.96132	6.88693	9.27242	7.37375	6.53042	6.89311	10.267	6.8856	8.34274	10.3481	7.91592	9.74258	8.64015	7.02792	7.53963	8.27169	2.95434	8.97337
GSM2235935	570	1	10.1609	9.00044	3.41372	5.81091	7.22505	12.715	9.41335	5.08698	9.00369	6.25126	9.93181	9.70708	8.45125	4.53222	5.26769	7.99875	10.1718	4.22813	11.1495	11.0308	3.91256	4.00476	5.12143	4.74715	4.89391	8.83105	8.04977	8.65855	8.35044	8.81774	6.8456	9.29142	7.59146	5.85375	6.58378	9.75693	5.58683	6.65756	7.87702	5.29011	8.27453	8.76884	7.03242	7.54831	7.43683	3.04392	7.78941
GSM2235936	1260	0	10.0314	9.02772	3.58844	5.29889	7.59772	10.3438	8.5449	4.45023	7.92742	5.45335	9.01314	8.96766	8.705	4.52405	5.14558	7.76727	10.193	4.45223	10.9191	11.3687	3.61172	3.83085	5.6989	5.41894	5.37664	8.96805	8.28683	9.03038	7.18875	7.76989	7.48485	10.5462	7.48385	6.41845	7.05439	9.57165	5.77928	7.40455	7.14672	5.49537	8.00227	8.75727	7.25823	8.57676	7.85846	3.19041	8.20045
GSM2235937	1110	0	10.2802	8.88599	4.33593	5.69796	7.45623	11.1953	8.21802	3.85562	7.70736	5.74428	8.71719	9.42171	8.10009	4.39409	4.46836	8.27276	10.1536	4.11044	11.0656	11.404	3.36955	3.94025	5.26772	4.26361	5.8697	8.77328	8.21199	8.75791	7.5217	9.04986	7.1704	9.68134	7.79582	6.27752	6.81217	9.56111	6.66044	7.17629	8.53715	5.66399	8.36835	8.02959	7.23182	8.05135	7.82882	2.69018	8.10566
GSM2235938	2760	0	10.3876	9.30448	3.18364	5.36612	7.66603	11.0478	8.90708	4.04081	7.91949	5.90451	9.0348	7.48032	8.97568	4.43481	4.69324	8.72162	9.63936	3.31774	11.0954	11.5781	3.33891	4.60763	5.19207	5.87449	6.05461	8.77328	8.11646	9.02683	7.21681	9.19959	7.21033	9.30827	7.56799	6.36325	7.22424	10.0746	5.69024	7.53924	8.47255	6.1175	7.95517	8.17632	7.60296	8.6075	8.10022	3.04543	8.45617
GSM2235939	1350	0	9.99197	8.89489	3.50964	6.13691	7.04956	11.7508	9.01675	4.69811	8.20375	5.66283	9.25759	9.18402	7.94059	4.73383	5.35025	7.37793	9.99195	5.4065	10.2086	11.1319	3.92623	3.73306	6.32386	4.13461	4.75871	8.43884	7.25648	8.94535	6.72093	8.17404	6.41668	9.48855	7.19203	5.82546	6.11352	9.01476	5.7849	6.18444	7.52423	5.14981	8.3438	8.43601	6.98518	7.2984	6.90215	3.03027	7.71242
GSM2235940	990	1	10.3503	9.64486	3.59065	5.8835	7.57612	12.1608	9.61759	5.25324	9.36968	6.76561	10.1884	9.56998	8.52121	4.31682	5.13293	7.38529	10.2931	5.16828	10.7164	10.8698	3.8574	4.44003	5.40271	5.26437	5.25682	9.03936	8.02532	9.11207	7.40923	8.65352	6.77718	9.41283	7.86832	6.08291	6.62943	10.267	5.81752	7.39232	9.1654	6.51131	8.38877	8.82868	6.72686	7.8276	7.60747	2.97737	8.20231
GSM2235941	1230	0	10.0366	9.6862	4.00101	6.42094	7.42469	12.2985	10.9497	6.89452	9.67699	6.81154	10.4493	9.96159	9.82231	4.46823	4.38042	8.32637	10.503	5.64681	10.935	11.1117	4.86633	6.17774	5.48984	6.96836	5.76938	9.11334	8.59206	8.88338	7.70395	9.3053	7.1671	9.92093	7.99495	6.53214	6.86584	10.6648	6.3697	8.66431	10.4725	7.28645	9.29762	8.75266	7.25895	8.41398	7.96725	3.1544	8.3529
GSM2235942	1260	0	10.5561	8.77998	3.57074	5.79529	7.28837	11.8038	9.7037	4.79708	8.96452	6.2317	9.92295	9.74751	8.73951	4.11464	5.19365	7.93505	10.1747	3.93063	10.6724	11.4857	3.80701	4.56201	4.99999	4.73944	5.44401	8.56967	7.99548	8.8923	7.66729	9.04884	7.13417	9.67557	7.80389	6.09208	7.04646	10.0134	6.57247	7.10516	8.59987	5.84951	8.76316	8.47337	7.3894	7.92229	7.64528	3.17083	8.08839
GSM2235943	3810	0	10.6159	9.31779	3.40236	7.11632	6.84454	12.3621	9.19788	4.55772	9.2563	6.7361	10.2401	9.59998	9.71796	5.06876	5.9203	7.51881	8.62718	5.81164	11.1251	10.7373	4.88654	4.40118	5.53191	5.37549	6.57823	9.42742	8.82742	8.78467	7.68604	8.8724	7.21534	10.4243	7.10549	6.10651	6.75795	9.89606	6.32313	7.06867	10.2168	7.08281	9.14156	7.60286	8.35291	7.13342	8.52928	2.89354	9.0493
GSM2235944	3780	0	9.79471	8.87276	4.20255	6.98245	6.79615	12.1188	9.38161	6.90912	8.72756	6.29926	9.83058	9.85479	8.53679	5.21164	7.3432	7.40732	9.10407	7.86167	9.90055	10.9409	5.50299	4.29089	5.05443	4.91134	4.6654	8.04735	8.06177	9.29037	7.59076	8.52965	6.56918	10.1239	6.93781	5.73912	6.38977	9.19916	6.98869	7.23289	7.37545	5.92983	9.29097	7.82568	7.51713	7.18627	6.79565	3.22335	8.38336
GSM2235945	1110	1	10.5838	8.82623	3.63435	6.72023	7.15296	13.0733	9.07436	4.99979	9.548	7.52849	10.3038	9.61053	9.29452	4.80475	5.06779	7.65138	10.1364	5.46544	11.0713	12.6807	4.02298	4.23266	5.26059	5.98091	5.96411	8.95712	7.51032	9.55768	7.6608	8.33385	8.09951	10.4123	7.7869	6.69803	6.88812	9.99886	6.77437	7.90697	9.10659	5.87601	9.99028	7.45482	6.72506	7.39571	7.8936	2.5316	9.31123
GSM2235946	3930	0	10.1824	7.95285	3.15073	5.50433	6.96298	13.0175	7.07717	3.88161	9.80134	7.64223	10.3198	9.0102	9.42488	4.71385	4.23702	8.03108	8.71491	5.83396	11.0072	12.3165	4.65466	3.98083	5.34888	4.73944	6.00897	8.33383	7.09906	9.42694	8.30403	9.21433	7.80515	10.6694	6.76222	6.64464	7.07427	9.34934	6.4894	7.07241	9.95953	5.94457	9.53657	7.18439	6.53128	6.87305	7.47367	3.4402	9.21932
GSM2235947	3870	0	10.2981	9.33209	3.17657	6.72846	7.65424	12.7792	10.5545	6.4786	10.0337	7.43411	10.7611	10.2438	9.72729	4.49397	4.22161	8.64293	10.8776	6.36022	11.3886	11.832	4.76911	5.63272	4.23763	5.29958	6.11893	8.63725	8.06614	9.32447	8.05612	9.27713	7.12233	9.47431	7.11281	6.80137	7.16811	10.5436	6.78575	8.82275	10.555	7.76238	9.86816	8.3893	7.45059	8.10631	7.86595	3.20549	8.66776
GSM2235948	3960	0	9.83766	9.60515	4.50626	5.57434	7.14258	12.0899	8.94459	6.62504	8.44127	5.46046	9.48165	9.88026	8.10663	5.32634	7.39209	7.33178	9.91638	5.68628	10.4943	10.7816	5.13969	4.13255	5.04805	5.1084	4.53918	8.44537	7.03323	8.94318	7.50528	8.3891	6.50005	9.22941	7.08721	5.54943	6.33865	8.55999	6.6558	7.23365	7.11585	5.28221	8.41015	7.96797	6.72807	7.10477	7.14612	3.4188	8.00555
GSM2235949	3960	0	10.9023	9.49031	5.15028	6.89934	7.29985	12.5141	9.6753	6.07045	9.60609	7.14511	10.367	8.30598	9.93114	4.92066	5.11063	8.0774	10.0787	5.6186	10.7465	11.2816	4.8918	5.29863	5.04052	5.98452	5.46406	9.22882	7.75624	9.16056	8.24657	9.4442	7.02999	9.27242	7.68701	6.25105	6.83531	10.358	7.06231	7.75966	9.96585	7.23795	9.82819	8.51511	7.14198	8.05359	7.85494	3.06319	8.94191
GSM2235950	3840	0	9.21767	9.43991	3.19664	5.39619	6.75443	10.9614	7.75352	4.32251	7.06094	5.17387	8.17069	10.1622	8.8464	5.77916	7.47713	7.18598	8.87023	6.45504	10.3536	11.0434	3.66075	3.72931	5.9833	4.10034	4.68187	8.61592	7.31165	8.88678	8.01202	8.93339	6.66402	9.93163	7.30185	5.85865	6.58289	8.67146	6.83517	8.02561	6.5906	5.61016	8.24418	7.66711	6.44113	7.67088	7.2303	2.71111	8.21576
GSM2235951	150	1	9.64007	9.24143	3.81403	6.16349	7.27143	11.938	8.58312	4.05299	8.05517	5.66548	9.32635	10.627	9.4787	5.22437	8.13062	7.44833	9.27572	5.65483	10.6533	11.0434	4.09272	4.0399	5.62121	4.63279	4.71042	8.70727	7.61974	9.0538	7.87169	8.89931	6.46139	9.82852	7.2712	5.96016	6.41814	8.50217	7.47973	7.57379	7.22985	5.21538	8.48963	7.83917	6.41916	7.44366	7.43824	3.24371	8.35151
GSM2235952	30	1	11.044	9.15096	3.09603	4.79022	7.21966	12.1325	9.01675	3.92076	9.0056	6.61178	9.76416	11.4465	11.4864	3.99611	5.99425	8.35029	9.58279	6.3203	11.2051	12.4125	4.18183	4.31282	5.58727	6.50962	5.43513	9.50078	7.62402	9.24537	8.11263	9.88004	7.43419	10.4282	6.86622	7.08382	7.21787	9.91319	7.97953	7.59606	9.00233	6.11397	9.37249	7.28912	7.18074	7.56803	8.07286	2.92525	8.54087
GSM2235953	300	1	10.6067	8.50212	2.95217	4.71582	7.23865	11.0381	8.2593	4.09046	7.74313	5.02794	8.98117	10.9708	11.5596	5.68991	6.51395	8.05518	9.76144	4.61451	10.2755	11.9235	3.4375	3.57048	6.56612	4.65415	6.06113	8.63189	7.92734	9.26854	8.09403	9.144	7.47356	10.0574	7.34169	6.68136	6.53468	9.86468	7.3913	6.69539	7.69637	6.33561	9.52714	8.41492	7.04582	7.78036	8.06997	3.18462	8.51774
GSM2235954	4470	0	10.5455	9.36223	3.87123	7.18797	7.44904	12.7364	10.3427	5.74901	9.83083	6.79578	10.8069	7.9783	9.56296	4.49331	5.23249	8.1942	9.70259	6.05855	11.2113	11.5269	4.27213	5.1083	5.36585	6.09146	5.87375	8.79672	7.82461	8.82232	7.56782	9.2279	6.9537	9.30951	7.12118	6.1359	6.53979	10.1136	7.087	7.966	9.7257	6.73543	9.54325	8.15221	7.14266	7.18866	7.64763	3.58674	8.30348
GSM2235955	4470	0	10.1029	9.25288	3.66817	7.19012	6.60638	11.0092	7.3443	4.54498	7.41597	4.85758	8.67492	10.3864	10.1525	4.47586	5.06994	7.53354	9.30445	6.31164	11.0475	11.6312	4.238	3.88528	5.42473	4.31071	5.50737	8.75983	8.06216	8.82025	7.86028	8.87819	7.06396	8.95364	7.69552	6.30205	6.77505	9.19571	6.95593	7.30633	7.08882	5.66032	9.30354	8.09096	6.8034	6.99507	7.76523	2.8057	8.37248
GSM2235956	4050	1	10.7437	8.08252	3.58153	5.14634	7.58328	9.02493	7.89356	3.49597	6.46412	4.56757	7.24569	7.45148	11.4151	4.05849	4.72907	8.21998	9.49178	5.91018	10.8344	11.9131	3.42399	3.52131	5.8933	6.37009	5.93215	9.52946	7.60526	8.5643	7.98148	9.84447	7.35629	9.48347	7.49358	7.27693	7.02068	9.40965	6.99819	7.03454	8.82097	6.15308	9.02642	8.59415	7.76116	7.57209	8.06326	3.12545	8.60298
GSM2235957	4440	0	9.98113	9.00441	3.11905	6.27459	7.33316	12.7792	8.1621	3.97431	9.97194	6.64959	10.5827	10.0401	10.4649	4.70144	4.57668	7.79191	9.41339	5.12204	11.1866	12.4188	3.93267	4.06211	5.18238	5.99878	6.17253	8.62477	8.54107	8.77949	8.27721	8.84121	7.48167	10.1414	7.66609	6.4799	7.57481	10.1725	7.47973	7.19374	9.98542	6.88085	9.7934	7.47358	7.1157	7.17667	8.10996	2.69331	9.09349
GSM2235958	4560	0	10.2128	8.90828	3.35669	5.87336	6.88124	12.1608	9.26947	3.74508	8.53363	6.18359	9.75637	9.60264	9.08477	4.76254	6.42598	7.61779	10.0128	7.94255	10.5308	11.3272	3.80029	4.11677	5.05211	5.21832	5.02472	8.44537	7.41614	9.18037	7.90097	8.93736	6.41241	9.38533	6.63937	5.99803	6.21155	8.73597	6.33359	7.78005	7.67506	5.26604	8.68716	8.22388	6.18042	7.14764	7.23541	2.65342	8.22258
GSM2235959	4320	0	9.84667	8.82984	3.09853	5.79009	6.9985	10.814	5.95469	3.78532	5.10587	5.41761	6.33669	7.44673	10.734	5.03354	3.86031	10.0724	9.94737	4.96167	11.2971	12.9917	3.46251	4.00989	4.49049	7.08021	5.97435	9.73553	8.08761	9.89358	8.32635	9.95981	7.81186	10.8187	7.87659	7.66319	7.70865	9.41364	7.0316	7.0889	8.20022	6.85628	8.60936	8.18884	6.70488	9.60284	8.72182	3.95424	9.77109
GSM2235960	4260	0	10.5552	9.85995	3.51049	5.79529	6.91173	11.8429	8.43124	3.44293	9.18233	6.88171	10.2139	7.96622	10.3519	3.73248	4.55048	8.37636	8.9339	6.01679	11.1014	12.0357	3.96286	4.30034	6.41287	5.80298	6.24589	9.32256	8.0852	9.09626	8.99575	9.66472	7.61195	10.3749	8.08648	6.88488	7.67394	10.4667	6.49842	6.85053	9.15654	6.42248	9.11283	8.62113	7.11242	8.36027	8.54137	3.62373	9.09743
GSM2235961	4230	0	10.496	9.26931	3.70055	6.27315	7.29159	12.0899	8.18676	3.37746	8.56012	5.86261	9.76031	9.41244	9.65968	4.27804	8.15763	7.54643	9.2211	6.42614	10.9245	11.2417	3.37757	3.90931	5.3936	4.97112	4.97574	9.64807	6.80003	8.57816	7.99782	8.45204	6.59895	9.87811	7.1554	6.03529	6.18556	9.01374	6.48041	7.06499	7.59126	5.10622	9.00876	8.35694	7.18138	7.04773	7.54773	3.45722	8.18622
GSM2235962	810	1	11.1776	8.87946	3.58153	5.82758	7.27559	12.6517	9.76062	5.93012	10.1474	8.04851	10.847	9.87694	9.65055	4.22567	5.01652	7.97208	10.7235	6.40124	10.4011	11.5482	3.93851	6.10919	4.86372	6.29335	5.02796	8.90141	7.56125	8.85403	7.95296	9.61625	7.35116	10.7706	7.24836	6.37206	7.22944	10.2646	8.50464	8.91998	10.089	7.42642	9.513	8.29246	7.14659	8.10177	7.18691	3.68613	8.90916
GSM2235963	810	1	10.728	8.82052	3.22957	4.53386	7.3915	11.8429	8.41763	4.19269	9.31854	6.42253	10.1241	6.91146	11.789	4.58889	4.41414	8.18538	9.58196	4.87815	11.2599	12.7131	3.30321	4.15913	7.02214	6.19015	6.54324	8.51716	7.95163	9.10963	7.68701	9.88942	7.59394	9.91312	7.44945	7.25895	7.08417	9.57165	6.23003	7.62096	8.30562	6.56007	9.20632	7.1607	7.54896	8.66126	8.14081	3.11813	8.99301
GSM2235964	660	1	10.6848	9.43479	5.26726	6.78513	7.50835	12.5141	9.82397	5.30698	9.48064	6.65929	10.3833	8.56894	9.29452	4.61431	4.59058	7.84727	10.2732	5.68255	10.9029	11.202	4.42401	5.01219	4.95391	5.04885	5.61659	8.9974	7.86838	9.10842	7.56782	9.10909	6.84043	9.64344	7.28888	6.63941	6.84992	10.136	6.70357	7.90416	9.10659	6.4615	9.31713	7.82259	7.11441	8.12615	7.6669	3.33152	8.85368
GSM2235965	1890	1	11.0463	8.84452	3.09654	6.14765	7.0675	11.5766	9.33852	4.80216	6.18185	5.989	7.65474	10.4597	7.93062	5.54639	4.03868	9.04777	10.124	5.91123	10.855	11.6086	4.16484	4.7514	3.80741	6.42401	4.10629	8.10128	6.0654	9.5967	6.49337	8.66505	7.76499	9.39531	6.08245	7.30882	6.76614	9.09127	4.48193	6.52562	9.50303	5.09848	9.31189	6.70312	6.26498	7.29301	6.54765	3.03808	9.42719
GSM2235966	990	0	9.8253	9.02466	3.15293	5.62794	7.27054	11.8703	9.61759	4.78874	8.64461	5.94629	9.36824	8.91559	7.29454	4.65209	6.27752	7.50346	10.0977	4.71097	9.42447	10.8351	3.69877	4.24621	5.01914	4.48127	4.76807	8.06438	6.80065	8.97241	5.97574	7.85774	6.58976	9.26782	6.38852	5.57509	6.18595	8.53125	5.87525	6.02166	8.59301	5.23815	8.42225	8.20641	7.28245	7.19904	6.69244	2.78313	7.82437
GSM2235967	300	1	10.6151	9.08562	2.91842	4.84102	7.35701	12.5912	6.16254	4.31272	9.75221	10.113	11.0407	9.84839	7.82718	4.72894	6.44628	8.01168	11.3337	3.83002	10.596	12.2919	3.24482	3.36666	6.28478	6.52669	5.86229	8.58379	7.13199	9.36186	7.63036	8.83285	8.18104	11.9756	6.97674	6.70116	6.49657	7.75819	5.03167	9.08234	9.30067	6.39353	7.52464	7.85591	6.7649	8.15712	7.95576	3.48075	8.62777
GSM2235968	1770	0	10.2713	9.12814	4.13039	5.43676	7.75736	11.938	7.26064	3.33057	7.48656	5.47989	8.99725	9.66968	8.80637	5.22841	5.20305	8.09082	10.9228	4.77134	10.0605	12.2735	3.45451	3.68732	5.5409	4.58237	6.06681	8.90351	7.25015	9.20783	7.7247	9.11773	7.14524	9.64344	7.71089	6.15979	6.60371	7.67524	5.29843	7.28338	7.68144	5.15869	9.23663	8.55663	6.61936	7.86394	7.02351	3.00571	8.10448
GSM2235969	1920	0	10.9704	8.82332	2.86645	6.13503	7.23616	9.62552	10.3983	4.12067	7.792	4.72803	9.26388	6.48279	6.57194	3.94978	4.59697	9.17928	10.645	5.95521	9.96646	10.2315	4.48357	5.39793	4.47818	6.36861	5.56999	8.61399	6.12709	9.43762	7.00194	8.34085	8.06387	9.43714	5.66841	6.23518	7.47047	10.2452	5.77268	7.5653	10.5087	6.09069	10.271	7.64412	5.98007	7.75507	6.77946	3.43787	8.56141
GSM2235970	540	1	10.7664	9.6642	4.40437	5.93228	7.35773	11.6875	10.114	5.46489	8.75116	5.732	9.91857	9.10873	8.10437	4.41598	5.30409	8.37371	10.4135	5.88661	9.99507	10.3863	4.68124	4.54713	4.78779	5.84862	4.82953	8.33383	6.64957	8.96904	7.16927	8.68788	7.25774	9.81369	6.56889	5.75979	6.26471	9.6007	6.77702	7.07089	9.11125	5.93484	9.54511	8.47337	6.58062	7.37131	6.77893	3.1986	8.13864
GSM2235971	1890	0	10.2981	8.96752	2.92973	6.21729	6.95516	11.2049	9.66499	5.12257	7.74729	5.58671	8.94426	8.34261	7.10475	3.63935	4.58428	8.17553	9.41049	5.56177	10.333	10.459	4.23037	4.75618	4.583	4.86988	4.41518	8.46626	5.64787	8.61356	7.19254	7.76144	6.69445	9.69526	5.86636	5.98428	6.6347	9.64066	6.43296	6.41787	8.99791	5.92983	9.25199	7.81952	6.52885	7.04829	7.08743	3.21964	7.75296
GSM2235972	1710	0	10.8603	8.77184	2.71905	4.61406	6.99716	11.3608	10.0513	3.0631	7.49233	6.25235	8.53082	6.78888	7.19113	3.4385	4.60109	9.25048	10.1912	3.54135	11.2174	10.5732	3.27441	5.16266	4.06874	6.0175	5.02371	8.30239	6.85135	9.32875	6.90705	8.33234	7.92402	9.76545	6.00527	6.25234	7.42237	10.7271	4.49374	6.96623	10.306	5.39285	9.19982	8.30568	7.6563	8.9836	7.20789	3.23563	8.6872
GSM2235973	1860	0	11.0969	8.60839	2.85929	4.76208	7.26539	12.0488	8.67565	3.98193	7.59095	6.39402	9.14917	5.90772	6.34626	4.51972	4.16164	8.80379	11.0694	3.76236	10.1662	10.3471	3.69404	4.17309	4.71693	5.79129	5.5727	7.73338	6.34092	9.49634	7.02803	8.82049	7.6664	10.1345	5.6349	6.35948	7.57331	9.6007	5.08728	8.25302	10.2406	6.25742	8.68716	5.93497	6.39353	8.12459	6.92378	3.77415	8.69121
GSM2235974	360	1	10.3495	8.24794	2.61298	4.75533	7.28418	11.9112	8.09672	5.04116	6.76705	6.64367	8.033	9.68341	8.82458	4.42964	5.05699	9.16246	10.1526	3.8635	10.5628	10.7317	3.53022	3.93838	4.24812	4.31725	5.21502	8.58721	6.11716	9.48198	7.18646	8.73174	9.49279	9.90398	6.06916	6.47104	7.61722	8.67397	4.96026	7.0918	9.17492	5.34526	9.01751	7.80134	5.71582	7.83536	7.01937	3.77113	8.62179
GSM2235975	1830	0	10.9119	8.68921	2.94316	5.75894	6.66078	11.2049	10.6175	4.26423	7.71269	6.29662	8.54825	7.08741	6.74465	4.13141	3.98638	9.58212	9.97939	4.01346	11.4418	9.44062	5.4914	5.84053	4.38438	6.32454	4.75481	7.84899	6.61415	9.86255	7.67582	8.16254	7.3597	9.41926	5.77065	5.68229	7.32161	10.5968	6.57247	7.75694	10.7867	6.82263	9.46801	7.18679	5.68392	7.77685	7.77669	2.95976	7.82437
GSM2235976	1650	0	11.3932	9.68528	3.10648	6.18321	6.96786	12.9394	11.2272	4.64518	8.57334	7.64319	9.56912	10.3772	8.75675	3.83426	4.28214	9.47491	10.5547	6.95843	11.3552	8.94078	4.78044	5.25911	4.23631	7.7409	4.60517	8.89323	6.00572	9.18164	7.38234	7.78586	7.63316	9.90398	5.78828	6.28708	7.36454	10.4811	5.98423	8.46456	11.7329	6.98841	9.61523	7.59144	5.74096	7.78813	7.66842	3.75986	8.0461
GSM2235977	210	1	10.1725	9.20917	2.6503	4.77534	7.22224	12.1768	8.30783	2.93356	7.53634	5.97547	9.17265	10.4888	9.80253	4.74706	6.85577	8.37101	10.0563	4.26002	9.78897	11.2706	3.51613	3.37544	4.92497	6.20326	5.17547	8.79104	6.99743	8.96561	7.62401	8.97324	7.54917	10.324	7.19374	5.99323	6.47209	8.042	6.44325	7.11195	7.72206	4.79246	9.333	8.49104	6.68472	7.47456	7.09291	3.50174	8.34477
GSM2235978	1020	0	10.1045	10.3124	4.40771	7.49179	7.26791	12.8215	10.914	6.08197	9.78826	6.67125	10.6794	8.35983	10.2049	4.65578	4.63157	8.45314	10.6437	5.21531	10.5628	10.9111	5.12868	5.30266	5.38725	5.73383	5.81077	9.02299	9.07199	8.72872	7.43979	8.73897	7.42726	9.44731	7.71225	5.97369	6.46487	10.1249	6.89029	7.41176	10.5832	7.24975	9.98908	8.38352	7.0062	7.26304	7.72275	3.66878	8.72928
GSM2235979	1260	0	9.66583	8.80448	4.41051	5.85028	7.21122	11.6875	8.92276	4.45457	8.1833	5.60141	9.3393	9.17281	8.55508	4.65467	5.68926	7.82576	10.194	4.80372	9.85548	12.6486	4.09212	4.08779	5.47774	5.13805	5.29303	8.99272	8.32434	8.36542	7.26188	8.5977	7.38903	9.94103	7.53458	5.75144	6.69476	9.213	5.75531	6.30354	8.45985	5.59134	8.73641	7.8089	6.96479	7.92229	7.23158	2.86853	8.27568
GSM2235980	180	1	10.5912	9.74683	2.9773	5.62053	6.87623	12.1913	9.96201	4.28834	8.04434	5.90498	9.39749	10.3255	10.0031	4.63265	4.82879	8.46894	9.88553	7.81741	11.2291	11.9287	4.22515	4.96416	5.51391	6.50617	5.77663	7.73447	6.95034	8.87345	7.79916	8.71556	7.13449	9.47431	6.79092	5.87412	6.79049	9.96843	7.09401	6.75801	10.4454	6.88335	9.62795	7.82868	7.72741	7.56869	7.24184	3.04392	8.13443
GSM2235981	1080	0	10.7466	10.3887	4.01958	7.09381	7.15032	12.8444	10.6175	4.54465	10.0608	7.30835	10.9143	7.74438	9.95627	4.2419	4.88251	8.81241	9.90492	6.50644	10.5263	12.3474	4.44437	4.89955	5.63773	5.87362	6.18414	8.98345	7.98546	8.86498	7.16773	9.61893	7.7287	10.7144	7.60161	6.38847	6.58638	10.2074	7.19185	7.85264	11.0166	7.75167	10.5957	7.96649	8.33103	7.7585	6.97899	2.71754	8.8519
GSM2235982	1110	0	10.6298	9.22518	5.21066	6.56056	6.96415	12.9644	10.4828	5.2468	9.2171	6.66948	10.5418	7.57965	9.20311	4.27771	5.13116	8.18857	10.0128	5.91771	10.5675	11.0658	4.91552	4.87059	5.12849	5.56997	4.87494	8.49565	7.88002	8.77949	8.12805	8.82235	7.33669	10.0916	7.10496	5.72507	6.67788	9.75523	6.91005	6.58955	9.78644	6.34449	9.94699	7.64268	7.02085	7.26842	7.33899	3.30841	8.2395
GSM2235983	1140	0	10.4509	10.2312	4.91098	8.15938	7.44904	12.4273	10.6119	6.55406	9.59202	6.65203	10.6241	8.86118	9.66885	4.95289	5.39058	8.30459	9.88897	5.04677	10.62	11.0883	5.83595	5.31924	5.12849	6.36243	5.51217	8.80858	7.81868	8.73972	6.90176	8.72631	7.06729	9.56871	7.54137	5.95471	6.65053	10.1957	7.17841	7.1089	10.2567	6.59352	10.0799	8.16763	7.58236	7.42589	7.19583	3.14567	8.43187
GSM2235984	240	1	10.1329	9.30779	3.73419	5.76779	6.97012	11.9112	8.83858	4.25009	8.76676	5.86635	10.0489	9.04226	9.63714	4.70144	5.2371	8.19045	9.91638	4.62678	10.522	12.0518	3.86852	4.15451	5.78071	6.08832	5.44787	8.71327	8.64928	8.65179	7.29963	9.03331	7.43767	10.9126	8.32135	6.16744	7.03425	9.4205	6.22856	7.45956	9.20262	6.05699	8.79566	7.75609	7.82806	8.3887	7.27954	3.07715	8.95857
GSM2235985	1050	0	10.6362	8.40912	5.65743	6.16396	6.79651	12.0763	10.583	5.14398	8.23058	6.05174	9.45782	8.29437	10.8951	4.81588	4.38131	7.98149	10.1516	8.13168	10.7665	11.424	4.63314	5.14163	5.26734	5.86928	5.43474	7.91	6.89049	9.45842	7.77025	8.63166	7.73381	10.1345	6.34724	7.03283	6.38043	9.0803	6.88822	7.00029	9.4444	6.04251	10.5037	6.87102	6.29308	7.88542	6.90967	2.72818	9.0328
GSM2235986	1050	0	10.1029	8.63428	3.79622	5.82669	7.28281	11.5642	9.17732	4.53456	7.82442	5.77133	9.21497	7.6642	9.22521	4.33352	4.8914	7.69081	10.0146	4.39417	9.96646	11.6312	3.83079	4.20098	5.01949	6.13879	4.94034	8.53947	7.92963	8.52375	7.18119	8.49231	7.38801	9.50797	7.69285	5.8372	6.6374	9.43423	5.80092	6.60691	8.17508	5.26169	9.02795	7.80445	6.84816	7.50473	7.04309	3.03715	8.0203
GSM2235987	1050	0	10.1847	9.19634	4.10441	6.10273	7.22756	12.8907	9.9577	4.91788	9.3567	6.52259	10.325	9.97662	8.97568	4.2524	5.27849	8.61083	9.75971	7.12284	10.8242	11.6043	4.41885	4.79968	5.45165	6.42503	5.06619	8.27391	7.5647	8.64508	7.82336	8.8366	7.26148	10.0949	6.9292	5.91772	6.76071	9.81805	6.68721	6.60154	10.3481	7.26108	9.62699	7.68162	7.43939	7.81161	7.35761	2.96356	8.41198
GSM2235988	2100	0	11.0026	9.09366	3.84029	5.01236	7.18996	11.6875	9.50016	4.64161	7.592	5.32792	8.87021	8.7801	7.74095	4.14316	5.56316	8.03467	11.2479	4.53524	10.3118	11.2597	3.75871	3.9746	4.8748	5.19852	4.99306	8.81672	7.42706	8.84007	7.40504	8.46764	7.09629	9.59731	6.79863	6.04725	6.78458	9.36496	5.91078	5.77537	8.46609	5.5862	8.64225	8.31517	7.12825	7.82406	7.14173	2.75067	8.10389
GSM2235991	960	1	10.6867	8.67433	2.91612	5.81644	7.68072	13.4139	9.06954	4.66449	9.72901	7.71795	10.438	10.0366	10.5754	4.03602	4.91466	6.73626	9.45516	4.46041	10.9191	11.072	3.65218	5.23459	6.81873	3.69957	4.36178	9.46666	8.67918	9.07448	7.4798	9.65501	7.09698	10.0539	7.47523	6.95951	6.86721	9.40283	6.59629	6.65425	9.47614	5.40889	9.22174	7.86998	7.2785	7.38141	7.81207	3.64574	9.15651
GSM2235992	3840	0	9.6083	8.59793	2.88558	5.1075	7.02266	12.221	8.44487	5.04635	8.31069	5.38825	9.55782	9.72854	9.44133	4.00617	5.51882	7.13636	9.82021	5.79867	10.5491	11.0687	3.63402	4.05605	5.4665	5.01568	4.98427	7.95292	7.52288	9.18037	6.99369	8.91972	6.65813	9.75962	7.03545	6.35409	6.57469	9.35186	6.35737	7.15636	8.31695	5.79738	9.02642	7.08336	6.61503	8.15246	7.25554	2.82737	8.40109
GSM2235993	3780	0	10.7447	9.6642	4.38949	7.41439	7.28734	12.9159	10.4993	6.25274	9.84466	7.03397	10.7873	8.91035	8.07831	4.6532	5.25573	7.67644	10.0238	7.3511	10.663	11.0953	5.35433	5.52101	5.01848	6.43295	5.04586	8.7443	7.66794	9.19866	7.43386	8.85719	6.80249	9.44088	6.9784	6.15485	6.60022	10.154	7.02472	7.53515	10.265	7.33359	9.55077	8.02146	7.07612	7.51645	7.39307	3.10925	8.11041
GSM2235994	3690	0	9.4009	9.09285	2.96145	4.12428	7.81761	11.0287	6.62678	3.03573	6.12552	4.6456	6.74754	10.431	8.40578	5.58307	8.409	7.10592	9.32331	5.48861	10.0529	10.8039	3.31534	5.86723	7.27008	3.28098	4.38609	8.53613	7.25181	9.26177	7.47389	8.99145	6.20184	9.82272	7.00371	7.0149	7.06196	8.41822	6.15031	7.81152	6.72129	5.02153	8.44485	7.90445	7.0781	7.49312	7.34681	2.95077	8.02961
GSM2235995	300	1	10.88	9.52923	3.05303	5.49022	7.356	12.7364	9.29398	3.73861	9.32511	6.38421	10.8942	10.5513	11.5279	4.60699	5.07908	8.89164	10.4494	5.10236	11.6069	12.2067	3.74169	4.14573	6.85343	5.87933	6.05461	9.03701	8.17687	8.79301	7.96715	9.53374	7.29076	9.70382	7.93964	6.61448	7.06815	9.97441	6.42746	7.40379	9.6551	5.45681	9.45453	8.32823	7.246	8.03766	8.15974	3.04543	8.63312
GSM2235996	180	1	11.2564	8.50212	3.03591	4.4543	8.00824	12.7364	8.70648	5.56094	9.15124	6.77436	10.3145	9.37079	8.03112	3.31747	4.74831	7.6098	9.87507	8.19845	10.6486	11.202	5.0024	7.61466	8.00207	5.58083	4.01681	8.04735	5.68844	9.2738	7.82433	8.39706	5.68295	8.87589	5.24525	7.25761	6.97699	9.9627	5.36991	6.24978	10.1113	6.33516	9.40735	7.27797	6.82752	6.14494	6.18912	3.59156	8.13986
GSM2235997	3840	0	10.9716	8.41181	2.97968	5.75116	7.39654	13.1865	10.4293	4.73607	9.5131	7.73351	10.6063	7.68873	10.4076	5.20463	4.12464	7.9085	9.75804	7.10267	10.855	11.1319	3.80329	5.00365	6.97242	7.84077	5.77957	8.38901	7.09777	9.31157	7.59625	9.15604	9.68581	10.6285	6.04185	6.86497	7.11383	8.77867	6.93746	8.13605	10.3396	6.55195	9.69974	7.55938	6.57038	8.09258	7.79321	3.02965	9.61618
GSM2235998	3660	0	10.2081	8.50009	3.53445	5.41752	6.82645	12.2668	6.75507	4.15883	8.37911	6.65203	9.09462	6.91062	8.94304	3.36237	4.97297	8.24925	9.6328	5.42823	11.2536	11.6963	3.61514	3.69525	5.84192	5.72699	5.70133	8.35669	6.77305	9.01278	6.79437	8.61252	7.37076	9.63379	7.27773	6.27584	7.12536	8.9649	6.15031	6.13039	7.74324	5.06326	8.32081	7.9942	7.20247	7.4041	7.64999	2.85414	7.95658
GSM2235999	2850	1	9.9927	8.85113	3.10993	5.33789	7.21524	10.0621	7.67221	4.12788	7.42362	4.68102	8.78404	9.47583	9.70469	4.42626	4.99283	7.82467	11.0406	4.85903	11.3161	11.9131	3.92541	4.34483	5.57183	6.17616	5.15054	9.85143	7.88262	8.93197	8.29897	9.4835	7.56017	10.0828	7.29949	6.87331	7.42532	9.80385	6.42897	6.61361	9.30067	6.07248	9.05439	8.00853	7.00237	7.859	8.1378	3.42655	8.90381
GSM2236000	3660	0	11.2302	7.44228	3.31663	6.37822	6.85771	11.6132	8.04	5.39428	7.22034	6.69217	8.24111	11.6224	11.0953	4.86009	6.10149	9.07048	9.3465	5.72998	11.3816	11.9603	3.72558	3.52761	4.87088	5.50001	6.23524	8.38738	5.92793	8.96326	6.92098	8.17919	8.64569	9.85215	5.63707	6.07341	6.34873	8.63647	5.74542	6.52165	8.51444	5.31808	10.2153	6.47694	6.76115	8.51195	6.53011	2.85467	8.7602
GSM2236001	3720	0	9.6607	8.85489	3.2893	6.01734	6.95448	11.9657	9.07938	4.3514	8.23708	5.71142	9.32325	9.34266	8.20567	4.1473	4.9136	7.65818	9.3016	6.03848	11.1014	11.4772	3.95735	4.05016	5.23625	4.85502	5.04987	8.49565	7.22269	9.35907	8.05945	8.34319	7.12433	9.40786	7.50155	5.91618	6.27788	9.08362	6.22658	6.63845	7.92354	5.55794	8.13889	8.10803	6.4627	8.02224	7.53454	2.69743	7.62676
GSM2236002	3870	0	10.2705	8.79789	3.29465	4.31088	7.16575	10.1507	5.40478	3.19307	6.25417	4.81233	7.62037	6.4225	9.81225	3.82133	3.89235	8.43882	9.22326	4.73463	11.077	11.9603	3.1412	3.41883	6.53708	5.68335	5.70088	8.17439	7.292	8.77629	7.46471	9.31235	7.14079	9.71115	6.65526	6.4647	7.04409	9.82875	5.39694	6.38477	7.73467	5.68683	7.72216	8.45771	7.24671	7.9761	7.96999	3.27169	8.43876
GSM2236003	3780	0	9.47975	8.48663	3.43121	5.05781	6.86113	10.9422	8.47574	4.52072	7.41039	5.06192	8.68648	10.1443	8.7426	4.69251	6.84137	7.212	8.58527	5.83827	10.1779	11.5781	3.46646	3.98628	5.96349	4.46404	4.72416	8.26502	6.89307	9.12083	7.27412	8.92456	6.70361	10.0372	7.10384	5.73121	6.32322	9.10855	7.75111	7.64339	7.48965	4.72399	8.99234	8.21867	6.82259	7.31552	7.07629	2.96992	7.92867
GSM2236004	1380	1	9.75808	8.71256	3.73952	5.73829	7.1086	12.4435	7.54919	3.59591	9.40802	6.46098	10.4668	9.47199	9.30946	4.27804	5.72709	7.96682	8.59011	5.02794	11.4683	11.7541	3.98801	4.04418	5.21189	6.64182	5.93722	9.87861	7.76668	8.15015	7.85917	9.69997	7.68387	11.2479	8.47922	6.79267	6.5773	9.92693	6.29695	6.58024	8.93216	6.14178	8.14481	7.23761	7.54826	6.66337	7.78572	2.69232	8.66397
GSM2236005	270	1	10.7773	7.82624	3.00911	5.25229	7.33906	13.2151	9.94575	5.90383	10.0337	9.59516	10.847	11.0002	9.26864	4.94736	5.04848	8.44221	10.1844	5.53089	11.1991	12.0737	3.47076	4.63921	5.45165	7.26257	5.58077	9.14751	6.80415	8.70682	7.54673	9.44291	8.20903	10.117	6.69274	6.47523	7.15245	9.31226	5.94132	7.67869	10.5272	6.96155	9.56501	7.33315	6.12807	7.09307	7.89453	3.05267	9.66884
GSM2236006	720	1	10.2705	8.86608	2.96366	4.84417	7.65956	11.299	7.11248	3.34361	6.55098	4.45737	7.96131	10.3298	9.35455	3.52311	4.70532	7.36271	10.6046	4.70152	11.4213	12.1193	3.53276	6.07964	6.28525	4.87412	4.57339	8.34606	7.381	9.02214	7.65053	8.70211	6.58369	10.3674	7.06682	7.23192	7.51757	9.69067	6.26895	8.00363	8.3795	5.91405	8.603	8.14363	6.21938	7.45193	6.86221	3.24174	8.4753
GSM2236007	630	1	10.1764	9.16226	4.03744	6.69455	7.37019	12.7571	9.59406	4.5453	10.2449	7.41267	11.0856	9.3138	10.8725	4.2716	4.85941	8.38571	9.2492	7.36325	11.2844	11.8219	4.60609	4.99902	5.72263	6.31413	5.61896	8.55165	8.04577	8.91742	7.52084	9.13518	7.25907	9.73374	7.26764	6.11934	7.26787	10.255	7.34254	7.45876	10.306	7.49059	9.49928	7.88579	7.18527	7.8038	7.91192	2.99361	8.32381
GSM2236008	900	1	10.0903	9.53104	3.47583	6.50072	7.37037	12.1047	9.49686	5.13537	9.52463	6.34671	10.2453	9.86111	8.47226	4.11031	6.63265	7.24435	9.11917	7.95787	10.855	11.3765	4.73455	5.98762	6.97544	3.70402	4.25645	8.26208	6.75637	9.31013	7.63605	8.45366	5.72251	9.61213	7.26649	7.56482	6.87353	9.33412	6.1909	7.43272	8.47876	5.62677	8.74498	8.05773	6.42918	7.33373	7.1348	3.20091	7.86501
GSM2236009	810	1	10.0565	9.60958	3.2955	6.0534	7.22962	12.0899	8.87009	5.48618	8.24483	5.85662	9.40756	10.4667	9.87141	5.02005	5.69686	8.24794	9.25349	6.13759	10.7214	11.7493	3.98772	4.30333	4.75428	4.74561	5.42797	8.09996	6.818	9.48198	8.08721	8.89175	7.20209	9.99178	6.35199	6.39228	6.40751	9.29599	6.0878	7.57379	9.2166	5.84991	9.25452	8.68957	6.45195	7.62762	6.93004	3.46262	8.20353
GSM2236010	1140	1	9.69531	8.41924	3.16715	5.90975	7.20111	12.3141	9.68221	4.92299	9.79334	6.34231	10.7359	9.4252	9.01131	4.50844	4.67047	7.57799	10.0164	4.61847	10.4011	11.388	4.39759	4.53287	5.6106	4.49319	5.59741	8.76566	7.19821	8.86606	7.05054	9.13296	6.65135	10.277	7.35571	6.00266	6.7441	9.7104	6.33359	6.57758	9.20262	5.61859	9.02869	8.14363	6.73985	6.30922	6.91736	2.44685	7.79737
GSM2236011	780	1	10.7427	9.24964	2.88383	4.90711	7.794	13.6452	9.37867	4.57402	10.0456	7.28908	10.7359	9.63914	8.73081	4.47727	5.73893	7.72626	10.258	5.54799	10.9191	11.7249	3.78447	5.49397	5.2572	5.60646	4.74361	8.52246	7.1551	8.93535	8.10905	9.71721	6.89248	9.23056	7.44256	7.13077	7.19905	10.1114	6.29942	6.86408	10.2567	6.74438	9.49647	7.84521	6.4885	7.70548	7.99827	3.38478	9.0328
GSM2236012	90	1	10.4544	9.13763	4.22448	4.98142	8.32701	11.2886	10.1648	4.85286	8.45526	6.79016	9.59054	11.1131	9.98738	3.93269	5.49487	8.47714	11.028	4.80918	11.5853	11.8468	3.27412	4.20209	5.77146	5.71931	4.95894	9.78703	9.41061	9.31585	8.28992	9.37576	7.29485	9.50411	7.66997	7.32958	7.71837	9.37399	6.14048	6.65898	9.90721	6.83132	8.63383	7.70901	5.9457	8.24451	8.75465	3.12396	8.61726
GSM2236013	1590	1	10.1987	9.41363	5.3837	6.16074	7.97773	12.9644	8.83237	4.0703	9.80679	9.18699	10.6241	11.7108	11.2293	4.49538	5.15233	8.34567	9.33055	8.16688	11.3486	13.3977	4.10178	4.89707	4.38586	4.80973	6.85565	9.26826	8.17236	8.27708	7.07579	8.71287	6.78424	9.99798	8.94913	6.19344	7.0126	9.85733	6.1196	7.53924	9.64938	5.8819	8.22873	8.27608	6.32345	7.28505	8.42994	3.32952	8.30225
GSM2236014	3150	1	10.5481	8.67506	2.95593	4.86612	7.63109	11.7131	7.70386	3.14861	6.79952	6.70423	8.07755	10.8147	11.2196	4.21374	4.73734	8.74022	9.94384	5.55866	12.1179	11.0213	3.64509	4.22411	4.59033	5.94287	5.89146	8.84941	7.72304	9.30867	8.15515	8.70211	6.60999	8.61627	7.16326	6.52158	6.95371	10.1072	5.47586	7.81892	10.7975	7.38715	9.96187	7.79991	5.98871	6.90004	8.31316	2.81151	8.25723
GSM2236015	3300	0	9.79405	9.147	3.48937	5.18218	7.72228	11.3401	9.37586	6.00958	8.05758	6.32538	9.18506	10.0525	8.15856	4.86551	7.28046	8.03404	9.31523	4.29002	10.8033	10.6969	4.70265	4.17836	4.49922	4.37617	4.8168	8.83933	7.80366	9.07448	8.09641	8.39622	6.6807	9.39779	7.57817	5.75655	6.45733	9.43566	6.35243	7.21425	7.74763	5.14628	8.05972	8.34754	6.40076	7.4335	7.44724	2.90742	7.68683
GSM2236016	600	1	10.0042	9.54176	2.7706	4.65717	7.4326	12.715	9.25072	4.53182	8.50169	7.37876	9.509	11.7547	11.5381	4.22691	5.5352	8.71099	10.9309	8.61172	11.6573	11.827	3.17996	3.98175	5.23665	6.16304	5.66738	9.01832	8.36954	9.15142	7.60595	8.30341	7.0433	9.18214	8.04529	6.60158	6.98444	9.76546	6.44325	6.10811	9.90721	6.20683	8.44061	7.93943	6.1833	7.29899	7.68487	2.88073	7.80486
GSM2236017	510	1	10.0985	8.51098	3.33364	4.38929	7.73988	11.4606	9.18511	3.72978	7.24513	6.17372	8.16354	9.70992	8.89893	3.91383	6.30016	8.5294	9.94206	4.34561	10.6769	10.4061	3.21536	3.67275	5.46285	4.28978	4.80727	8.83731	8.23879	9.01626	8.38489	8.25833	6.5075	9.46014	7.51844	6.30454	6.42969	9.60971	4.84683	6.43826	8.43814	5.17429	7.91774	8.99896	6.35696	7.6756	7.41789	2.96505	7.59865
GSM2236018	3480	0	10.6595	8.65166	2.97261	4.33694	8.13337	12.1768	7.67688	4.30197	8.84113	7.09966	9.6242	10.0187	9.01796	3.52579	6.40582	8.32167	9.39549	3.78426	11.0891	9.66042	3.20914	3.55037	4.45172	4.41921	5.20003	9.1575	7.09744	8.88564	8.0758	7.73132	6.20159	8.67823	7.1627	6.26305	7.151	9.22813	6.05916	6.11773	8.25029	5.37325	7.77076	8.33987	5.7606	6.90508	7.87797	2.33635	7.36312
GSM2236019	2760	1	9.55627	8.66146	2.9094	4.39545	7.27158	11.8703	6.51026	4.30947	7.39063	5.61	8.79133	6.82175	8.45382	3.37324	3.57227	8.16287	9.37116	3.42087	11.2661	10.8013	3.13652	3.38402	4.42481	4.5448	6.14724	9.41238	7.67592	8.04757	8.02539	8.0821	6.97183	9.92093	7.8514	6.7147	7.21113	9.05588	4.73498	6.67338	8.85988	6.04846	7.63127	7.96797	6.18678	7.39952	7.99368	3.12839	8.09797
GSM2236020	3270	0	9.64007	8.55504	2.85237	4.48175	7.68732	12.3141	9.80872	5.91728	9.3847	6.38364	10.2139	11.4808	11.7643	4.30361	4.54297	8.47308	10.287	8.10963	11.4418	11.0277	3.22626	4.41069	5.05646	6.573	6.40002	9.46044	8.51216	8.67627	7.84685	8.2817	7.24988	9.52629	7.98927	6.63418	7.09929	10.3658	6.01259	7.32959	10.5734	7.39964	8.40137	8.18168	6.54312	7.53314	8.04796	2.91509	8.04137
GSM2236021	1530	1	9.42882	9.71318	3.33255	4.84789	7.85163	11.278	9.07938	4.25939	7.58791	5.57947	8.48553	9.28116	7.76558	4.13229	6.67674	8.09579	9.43454	4.11489	11.3229	10.4108	3.60993	3.63194	4.7839	4.72951	5.09263	9.0463	7.91755	8.98705	7.13183	7.52531	6.47577	9.45248	7.63021	5.54404	6.43055	8.70947	5.84829	6.79039	7.91634	5.51144	7.46191	8.48307	5.94172	7.10655	7.99091	3.34076	7.36591
GSM2236022	3120	0	10.0298	9.85591	3.41828	4.70524	7.68483	12.3941	7.94026	3.40314	8.76361	7.03812	10.2983	9.89158	9.42072	4.54547	3.65387	8.39779	9.67075	4.26276	11.4487	11.8973	3.35222	3.92255	5.61185	6.4669	6.61032	10.2778	7.75915	9.01507	7.8213	8.53301	7.52316	10.2734	8.18174	6.55359	7.5357	8.91298	5.34954	6.78481	9.18396	5.96145	8.89167	8.44387	6.04702	7.88613	8.2998	3.31476	8.62474
GSM2236023	3240	0	10.419	10.0661	6.31587	6.69351	7.9246	13.0733	11.5063	6.55151	9.65231	7.40213	11.1007	9.87229	8.34979	4.1193	4.02548	8.96724	10.0996	5.39619	11.5092	11.5353	4.52935	5.93915	5.6131	7.00712	6.69165	9.26566	7.81796	8.67821	8.25422	8.19171	7.00426	9.77286	8.06512	6.27421	7.03135	10.5812	6.48695	8.64658	10.7867	7.18971	9.0905	8.74835	6.67191	7.32929	8.20664	3.18296	7.96947
GSM2236024	3090	0	10.4969	9.45802	4.29627	4.87853	8.46184	12.7364	10.9357	7.34058	9.17061	6.68552	10.3992	9.1913	7.73194	3.92445	3.50051	7.87727	9.19277	5.43286	10.5864	10.1572	5.48727	5.49171	5.00357	5.83644	5.58077	8.7773	6.86239	8.25823	7.51909	7.82208	6.57097	9.58772	7.07788	5.19718	6.33223	9.25593	6.01019	7.8858	9.58689	6.65672	8.55749	8.15899	6.02172	7.25829	6.85533	2.35934	7.4881
GSM2236025	1170	1	9.97683	9.11003	5.61913	7.27514	7.52817	11.938	10.114	7.76059	8.7573	6.71762	9.68184	9.73298	8.02488	4.98557	5.69422	8.34567	9.86284	7.78597	10.5771	11.1672	6.26904	5.10648	4.77787	5.41594	5.11741	7.99917	6.71267	9.372	6.50853	7.79761	6.34544	8.39636	6.47934	6.03102	6.66364	9.18638	6.9316	7.46704	7.71991	5.51638	8.71175	7.25957	6.37762	7.00754	7.21802	3.38992	8.02314
GSM2236026	1920	1	9.86774	9.48511	2.94093	4.97772	8.4682	12.3141	7.8356	3.28845	8.68715	6.98967	9.30447	10.2905	8.2665	3.82311	7.00785	7.43375	9.25139	5.3132	10.5351	10.5465	3.54347	6.92883	8.19167	3.17147	4.00651	9.0463	6.7065	9.26313	7.01375	8.71556	5.38848	7.36178	7.13242	8.28763	6.62857	8.72803	5.36016	7.03813	7.31055	4.58035	8.46712	7.69592	5.44963	7.56077	7.5938	3.13957	8.26669
GSM2236027	3720	0	10.5383	9.33209	2.93517	4.91294	7.8273	12.8907	7.75718	2.89459	8.99459	7.75817	9.69721	9.72123	8.23092	3.35835	6.44084	8.09082	9.43688	6.35378	11.3816	10.4497	3.24175	6.9272	7.78844	3.3463	4.11741	8.57131	6.67782	9.33458	8.00454	8.3891	5.61148	8.85293	6.65627	7.37731	7.14336	9.52522	5.2746	6.45458	8.22497	4.46023	8.77188	7.92536	6.0373	6.93369	8.02424	3.10186	7.89532
GSM2236028	2850	1	10.8758	9.07156	3.26679	5.40311	7.41848	13.4842	10.0823	3.61087	10.457	8.32464	10.941	10.5966	10.2852	4.62605	5.41139	8.34435	9.77639	6.29261	11.2785	11.3424	3.50947	5.63653	5.69415	6.34705	4.92827	9.48544	8.10324	8.85631	7.19475	8.83188	6.94458	8.75937	8.2871	7.49645	7.53913	10.3075	6.31235	7.45064	9.79259	6.7779	8.90522	7.6901	6.62487	6.52675	8.99713	3.48561	8.73407
GSM2236029	4140	0	10.1794	9.10376	4.14928	6.42339	7.03677	12.221	10.6234	6.71428	9.44068	6.93199	10.0771	8.20875	10.484	5.00487	4.67079	8.3078	9.58899	5.99789	11.0954	11.4648	4.96889	5.2375	4.64316	5.75471	5.47741	8.53947	7.91453	8.86917	7.67956	8.50968	7.00661	9.21904	6.88896	6.0306	6.83164	10.0134	5.94567	8.02561	9.94642	6.35267	9.30354	8.21334	7.0036	7.69115	7.3752	4.01475	8.75026
GSM2236030	4140	0	9.79607	9.34124	3.23992	6.3646	7.42155	11.4161	7.48174	3.54068	7.22995	5.94097	8.35423	8.22994	11.2387	4.11464	5.38013	8.36771	9.66668	5.98844	11.2599	11.8616	3.54826	3.74933	4.8402	4.39368	6.29498	8.85352	8.88938	8.74174	8.14785	9.94478	7.05805	9.26071	8.02645	6.68974	6.92545	9.07819	5.68888	6.85053	6.47248	4.94072	7.74448	8.46948	7.15511	8.28838	8.16479	2.99038	8.46526
GSM2236031	4020	0	9.89924	9.00044	3.33749	6.16259	6.70906	12.0899	9.51574	5.48425	8.61008	6.4304	9.2854	10.6352	9.57147	4.5401	6.19653	7.75532	9.78572	7.55048	10.8922	10.8905	4.12955	4.53776	5.5735	4.21629	4.99212	8.41612	7.30762	8.83061	7.44968	8.4857	6.29823	8.71521	6.77348	6.20721	5.95205	8.98867	6.16826	7.35414	8.6547	5.53651	8.66203	8.26317	6.4627	7.47638	7.01518	2.95315	8.22579
GSM2236032	4020	0	10.0203	9.06305	2.9691	4.97702	6.84134	12.4435	10.4508	4.85466	8.60255	6.82789	10.0722	7.9279	11.4657	4.47801	4.75695	8.44083	11.28	5.47908	11.3687	11.4279	3.90031	4.54096	5.6403	5.55389	6.13622	8.75212	8.57515	8.70381	8.20959	9.01401	6.96129	9.43968	7.6213	6.15526	6.28587	10.083	6.91692	8.48231	10.4274	7.53621	9.07052	8.72509	7.2548	8.25168	7.9163	4.17199	8.94473
GSM2236033	3600	0	9.72422	8.269	2.93606	5.37155	7.26077	10.2979	7.3772	4.57574	6.25493	5.41761	7.84634	9.49713	10.3767	5.31767	5.80648	8.16785	9.50633	3.90156	10.7927	12.0628	3.59472	3.46681	5.25534	5.12758	5.3472	8.55695	7.38265	8.95758	8.03787	9.55983	7.58331	10.3408	6.41655	6.40324	6.2639	8.94085	6.68824	7.61063	7.78307	6.35221	8.13942	7.84676	6.56255	8.58395	7.59156	3.1374	9.11766
GSM2236034	3660	0	10.9377	9.57495	4.33988	8.08283	7.08312	13.2151	10.6994	7.37098	8.68715	7.43833	9.98127	8.82643	8.69974	4.58199	4.85941	8.41929	9.61665	5.52558	11.0891	10.4918	4.94256	5.90238	4.70551	5.69186	4.81861	8.98572	7.52288	9.25632	7.2312	8.63781	6.95075	8.55405	7.2953	6.48932	6.65353	9.78286	6.32612	8.60942	10.4454	7.2668	10.4813	8.67627	7.57958	7.7839	8.1269	3.47597	8.59848
GSM2236036	1230	0	10.1098	8.55504	3.59902	5.09033	7.27367	11.4273	8.49282	3.80389	8.38722	6.35164	9.509	10.1171	9.4787	4.54582	4.41354	7.88361	9.90939	3.63011	10.9029	11.9447	3.45078	3.75766	5.62972	5.1084	5.51131	8.58899	9.22024	9.40864	7.38555	8.62552	7.48449	10.2678	8.33841	6.42643	6.59456	9.3481	5.35574	6.88377	7.55542	4.66907	7.98065	8.05609	6.33449	7.5093	7.84902	2.84489	8.08539
GSM2236037	1230	0	10.4552	9.68528	4.61278	6.65239	7.2181	11.9518	9.3246	3.61589	8.16461	6.41475	9.88007	10.4263	9.08136	4.45927	6.07731	7.97333	10.2154	4.82062	11.0128	11.037	3.90882	3.84756	5.92556	4.61045	4.99626	9.44813	8.394	9.62626	8.01548	9.76213	7.26043	9.54743	7.9263	7.2709	6.95652	9.07714	6.6301	6.29099	8.35252	5.70981	8.71315	8.48909	6.55159	8.56428	7.86945	2.74161	8.7039
GSM2236038	1200	0	9.96404	9.31691	3.646	6.20642	7.20729	11.5188	8.90043	5.10741	7.26737	6.1407	8.30287	9.77042	8.12585	4.29351	4.56119	8.50839	9.44151	4.77285	11.193	11.0953	3.93078	4.13363	5.32194	4.68953	4.96019	8.60513	7.27353	8.95979	7.55805	8.72989	6.80186	9.47298	7.00534	5.92232	6.53387	9.06547	5.83122	6.65355	7.82834	5.38725	8.10813	8.16239	6.34102	7.11297	7.32889	3.08861	7.97966
GSM2236039	1260	0	9.73406	9.00667	3.71485	5.39929	7.06393	11.506	6.77961	3.31664	7.61133	5.81078	9.03759	9.40772	9.26496	5.12554	5.13645	7.72571	9.70425	3.6735	11.1807	12.2795	3.4079	3.65493	4.59588	4.20206	6.21658	8.58379	8.51666	8.67228	8.38902	8.81493	7.56827	10.7728	7.63404	7.56775	7.14669	8.80002	7.04885	7.99807	7.4936	5.12159	8.18163	7.86367	7.07099	8.37359	8.15278	2.24307	9.17708
GSM2236040	1110	0	10.8562	9.04396	3.01563	5.55952	7.36984	12.5539	9.67172	3.53659	9.23662	7.36756	10.5708	8.5172	8.22171	3.97389	5.05169	8.04195	10.244	4.43707	10.9029	11.1639	3.65668	4.60265	5.16322	5.00217	6.32097	8.88904	8.47967	8.71479	8.08276	8.52129	7.4621	9.10294	7.84735	6.93233	7.162	10.0659	7.06872	7.93907	8.96011	6.91017	9.53945	8.71823	7.29047	7.99086	8.6362	3.43145	8.52508
GSM2236041	1230	0	9.67741	9.48948	4.61538	6.87191	7.13606	12.4435	9.16664	5.74495	9.05054	6.44491	10.3198	10.1961	8.58415	4.7689	5.02705	8.0612	9.66098	5.2018	10.8396	11.1706	5.29307	4.35536	5.24296	5.43463	5.11319	8.92036	7.43323	8.78782	7.68049	8.49735	6.91696	9.13484	7.67062	5.70446	6.37633	9.5914	6.38302	6.88826	8.44429	5.50267	8.9639	8.20809	6.49322	7.96074	7.22055	2.81024	7.9141
GSM2236042	1110	0	10.0269	9.20839	3.46424	5.5187	7.16316	12.1474	8.16072	4.77726	8.65809	6.47602	9.94062	9.25	9.2871	5.29803	4.47567	8.15972	9.7656	3.88531	10.6819	11.6265	4.061	4.09333	4.26433	6.39514	5.68424	8.34606	7.52424	8.14427	6.90039	8.2479	6.9911	9.58638	7.36227	5.67942	6.46197	9.36231	6.1909	5.96528	9.56962	5.90993	8.81548	7.87479	7.40182	6.88808	7.25352	2.97402	8.97994
GSM2236043	1200	0	10.0049	9.5153	4.60305	6.4843	7.17773	11.5889	9.6412	5.6546	8.90299	6.65269	9.74837	9.8818	7.73725	4.46135	4.87575	8.09997	10.3453	4.37872	10.2717	13.7622	4.3898	4.63323	5.04638	5.88105	6.11418	8.92036	7.98928	8.85847	7.19404	8.53129	7.02499	9.86429	7.86968	6.16904	6.76793	9.67739	6.3926	7.12836	8.69712	6.01262	9.00274	8.53976	6.09241	8.01549	7.80795	3.71858	8.51115
GSM2236044	4230	0	10.0419	9.016	3.14086	5.22703	7.64656	11.0676	6.44852	3.42158	7.09237	6.17943	8.2972	8.91118	9.81733	3.80624	4.49624	8.29404	10.7223	4.1136	11.4888	12.4383	3.14472	3.56204	4.59588	4.12917	5.28025	8.69037	8.27412	9.09266	8.30651	9.18272	7.60726	9.33468	7.34342	7.21047	7.5092	9.2511	5.55047	6.20966	7.40255	5.92133	8.73909	7.82718	5.92118	8.40396	8.55919	2.77214	9.80752
GSM2236045	4830	0	11.2966	8.34584	3.07317	5.17867	7.35773	13.0733	8.55928	4.0871	10.1036	7.72765	11.0784	9.9699	8.33077	3.07115	4.5207	7.69449	8.92856	2.89111	11.9653	12.1251	3.37539	6.50997	7.82191	4.83167	4.20984	9.28147	7.2594	10.1102	9.50492	9.06446	7.01806	8.83779	7.94944	7.63857	7.14	10.3743	5.89734	7.12836	9.8363	7.12405	9.68845	8.71146	6.67314	7.63432	8.45467	3.06085	8.33953
GSM2236046	1050	1	10.5232	8.735	3.27389	5.38007	7.18162	12.6313	10.2012	4.48138	9.42295	7.3932	10.3937	6.89076	10.2221	4.37813	4.3578	7.77618	9.69613	4.29549	11.4753	11.1605	3.95735	4.50084	5.88923	6.36148	5.66501	8.43548	7.75842	9.48198	7.89152	8.19465	7.3404	9.7126	7.68245	6.72173	6.62465	9.46585	6.39306	7.81342	9.19761	5.4817	9.06438	8.2311	6.84938	8.24371	7.72759	3.08074	9.02037
GSM2236047	1470	1	10.0107	8.77114	3.26889	6.72023	6.91432	10.8051	9.90539	6.66466	8.93795	8.33016	9.69721	9.9532	7.36449	4.67886	5.12484	8.83783	9.63443	4.41672	9.92111	10.3118	6.60983	5.51345	5.00392	5.66462	4.50708	7.72108	6.46981	9.58108	6.58208	7.723	6.13774	8.64815	6.48849	6.57352	7.39344	9.11629	6.06251	6.65214	7.96477	4.94	8.41442	7.00691	6.81828	6.53038	7.06532	3.47836	7.5464
GSM2236048	3060	0	10.5812	9.66049	3.27346	6.09351	8.51376	12.2668	10.0555	6.19298	10.1926	8.94674	11.1161	6.97854	9.30189	3.45291	3.62346	8.84683	10.8696	4.41338	10.8922	10.6656	3.49771	5.69011	5.10542	4.55479	5.63502	8.96363	8.17687	8.86917	7.73335	8.80556	6.74272	9.20398	7.25015	7.06851	7.90409	10.9063	5.59609	8.49544	10.4998	7.38548	8.62602	7.68303	6.0833	7.0623	8.36632	3.10849	8.31984
GSM2236049	990	1	10.0714	8.7097	4.40865	7.57889	7.20482	10.673	10.1826	8.33977	8.96092	8.17684	9.32956	9.31164	5.44111	4.80399	5.58989	9.3959	8.80967	6.16875	10.2678	10.404	6.01601	5.34346	4.54604	6.19536	4.68992	8.18811	7.88075	9.28073	6.47183	7.58129	5.79497	8.5577	7.46734	6.34602	7.17805	9.41228	7.29281	7.99622	8.25324	5.871	8.15488	7.4601	6.54611	6.53237	7.64999	2.99431	7.28524
GSM2236050	3030	0	10.5321	8.36909	3.94452	5.44886	7.60618	12.6727	7.98112	3.70016	10.6301	9.33771	11.324	8.34979	9.73152	4.2806	3.75363	8.87688	9.89877	4.77184	10.333	12.5651	3.48495	4.22098	5.51028	4.94716	7.59285	8.49721	7.05184	8.67329	6.61985	7.71036	6.69978	9.19238	6.64925	6.68584	7.09595	9.30731	4.70869	6.37461	8.07422	5.30114	8.90232	6.48648	5.5768	6.78295	7.80057	3.60889	7.95935
GSM2236051	1140	1	10.1933	8.4464	2.98974	4.19083	7.88152	10.1214	8.9871	4.62866	8.18848	7.71407	8.96795	10.4547	8.25946	3.91748	6.16713	8.18108	9.55088	6.03006	10.3159	10.7958	4.03435	3.62159	4.52609	4.52469	4.56524	8.11847	7.37754	9.34319	7.05317	7.38243	6.4488	8.00631	6.68526	6.60634	6.85897	9.01581	5.51596	6.07462	8.12621	5.11042	7.69193	7.71047	5.91264	6.44014	7.16683	3.30133	7.05872
GSM2236052	3480	0	10.5021	8.67367	3.37383	4.55031	7.2747	11.8167	6.21058	3.16034	9.4143	8.06428	9.76416	10.5669	9.02799	4.90927	4.96645	8.91307	8.77687	4.20728	11.7689	11.7493	3.35588	3.67382	4.71436	3.94873	6.52266	8.41132	7.64855	9.57272	7.66277	7.84273	7.38183	9.56201	8.94812	7.51721	7.42836	9.56111	5.00541	6.57356	8.58982	5.78535	8.18163	7.87309	5.98414	7.73242	8.15875	3.66408	8.23697
GSM2236053	660	1	9.90553	8.97139	3.27346	5.04965	7.70616	10.751	8.43288	3.1169	8.04192	7.85627	8.92141	9.67921	8.29017	4.10125	6.53874	8.46548	8.96621	5.17292	11.1373	10.5153	3.48228	3.82728	4.7469	3.64602	4.72577	8.3068	7.55774	9.25906	7.30284	7.65809	6.19169	9.03377	6.66368	6.4024	7.06387	9.44945	4.71433	6.26974	7.59324	4.89619	7.41155	7.41038	5.44408	6.29693	7.63671	2.90695	7.22832
GSM2236054	2370	1	9.14155	9.89715	4.09573	6.553	7.10966	12.1325	9.63085	3.82694	8.99459	6.3494	9.36184	9.68896	8.90832	4.6052	5.61512	8.11235	9.32406	6.01403	10.596	11.2128	4.38698	4.57802	5.34699	4.91451	4.85869	8.85145	7.28262	8.94318	7.47814	8.26592	6.44474	9.53809	6.85722	5.90363	6.48135	8.85385	6.40262	6.27601	8.9726	5.2507	8.21878	7.41038	6.19548	6.99962	7.08743	3.10541	7.56844
GSM2236055	3990	0	9.03073	8.88023	3.76007	4.90484	7.25523	10.1666	8.51006	3.10794	6.42339	5.23613	7.9467	10.2041	9.18556	4.21035	4.67372	8.21933	9.52088	4.04277	10.8033	11.6776	3.33998	4.10377	5.62248	5.95588	5.41148	8.1266	7.52737	8.90527	7.49242	8.54127	6.88209	10.0881	7.80108	5.95586	6.66364	9.59446	4.76424	6.98864	8.41021	5.29523	8.41619	8.24497	6.83376	7.83536	7.40744	3.14776	7.61456
GSM2236056	3840	0	9.76677	8.29784	3.33132	4.52115	6.91166	12.411	7.36032	3.57678	8.96632	6.85782	10.1836	6.98192	8.24032	4.15093	4.65608	7.80143	9.18722	3.87614	9.58871	10.6786	4.50433	3.92117	5.62844	4.52506	4.68655	8.73658	7.25745	8.8097	8.18862	7.77628	6.78712	9.26427	8.17281	5.43216	6.37147	9.97634	6.45689	5.92994	8.9726	6.15961	7.48542	8.66965	5.90642	7.30512	7.03844	5.37584	8.01793
GSM2236057	1110	1	8.9058	9.23162	3.65914	5.33386	7.12634	11.4716	9.73223	5.58946	8.17828	5.28897	9.51602	9.96646	7.12833	4.79359	4.88394	8.34303	9.44307	6.10463	10.3077	10.8408	5.95346	4.85243	5.35599	5.09437	3.91368	8.99975	7.27728	9.58472	7.53124	7.7813	6.44328	9.47431	7.39128	6.06396	6.23833	9.16228	6.02217	7.02614	8.99791	5.56642	7.85273	7.89052	6.36047	7.7592	7.32754	3.88031	7.61758
GSM2236058	4080	0	8.21636	8.6941	3.85128	4.81935	7.2257	11.5188	7.79593	4.53702	7.93312	5.29544	9.39749	8.89977	9.54993	4.56857	5.20805	8.09082	9.14939	5.1421	10.5536	10.1793	4.58971	3.95997	5.4015	4.26459	5.46321	9.55818	7.83902	8.8595	8.0723	8.21153	6.38834	9.89185	8.39514	6.14805	6.53808	9.42727	6.2862	6.98864	8.96432	5.50463	7.58736	7.93337	5.78533	7.25025	7.78493	3.35862	8.36702
GSM2236059	4110	0	10.223	9.00976	3.43571	4.85714	7.25975	12.611	9.07201	3.467	9.23452	6.57835	10.484	9.95148	9.40502	4.1223	6.69048	8.00288	10.9375	6.58408	10.4717	10.9023	4.26556	4.11595	5.64748	6.21768	5.23893	9.11077	7.57064	9.09996	7.28719	9.23821	6.95173	10.5275	7.41299	6.43712	6.84126	9.10961	6.86776	7.08669	7.80989	5.30946	8.60936	7.23882	6.48255	7.0565	6.92319	2.70543	8.77082
GSM2236060	1110	1	9.39789	10.0494	3.52601	5.94335	7.23058	11.9246	8.78907	4.9083	8.31069	5.93058	9.9583	9.37304	8.05688	4.82243	6.58845	8.24486	9.76645	7.36606	10.7769	10.2626	4.60246	4.03127	6.36454	5.46865	4.77689	8.89715	7.59925	8.65757	7.00968	8.51711	6.93665	9.74954	8.3392	6.26471	6.31476	8.95283	6.56545	6.57291	8.98957	6.22883	7.91367	7.90927	6.50219	7.31118	7.59156	2.99465	7.92417
GSM2236061	3870	0	8.78961	10.9507	4.44367	6.73519	6.89096	11.5531	9.94575	5.69039	8.39134	6.77693	10.2041	8.60982	7.15376	4.40292	5.42562	8.32906	10.3701	6.44143	11.1251	9.65435	5.53938	4.63954	4.83848	5.82728	4.90573	8.84941	7.27894	9.29459	6.668	8.3072	6.60848	8.7381	8.10924	6.10444	6.3051	9.89414	5.83172	6.63845	8.91602	5.7276	8.09356	8.24325	6.04761	7.23197	7.30785	3.47653	7.3045
GSM2236062	3870	0	9.8909	9.38475	3.03928	5.27554	7.70251	11.4829	9.63769	3.78337	7.63804	6.21818	9.36184	10.3145	11.122	4.29284	4.49716	8.79525	9.81338	4.41719	11.4753	11.0883	3.95709	4.90471	6.02995	5.80122	6.07674	9.57108	7.97805	8.88338	8.08276	8.88016	7.13211	9.44852	8.24783	6.76537	6.65135	10.3317	5.79195	6.54205	9.63206	6.54341	8.08694	7.37424	6.3723	7.3248	7.84061	3.3445	8.14292
GSM2236063	3930	0	9.44157	9.71602	3.40014	5.39756	7.40906	11.5766	7.77997	3.65352	7.82761	6.52032	9.45782	9.22807	9.48688	4.11436	5.12412	8.2537	9.26575	3.68647	10.7515	11.7012	4.20099	3.64809	5.06252	5.44365	5.53875	9.27362	8.24005	8.57731	7.49242	8.13297	7.88917	9.85513	7.95576	6.19302	7.22663	9.29599	6.48291	5.64151	8.85988	5.62431	8.51075	7.77264	6.2373	7.1535	7.83218	3.03561	8.60148
GSM2236064	2310	1	9.79743	8.96752	3.64224	4.96787	7.39916	10.6385	8.35763	3.36587	7.5344	5.67119	8.7341	7.55623	10.6225	4.30951	4.93951	8.86789	9.37558	5.93539	10.8396	11.0687	3.91869	4.38506	5.38685	5.674	5.48858	8.83933	8.76146	8.90746	7.2818	8.56471	7.41216	9.60944	8.09888	6.38889	6.97458	10.1427	6.50504	5.6921	9.36199	6.07512	8.39232	8.33987	8.04661	8.09792	7.8677	2.54416	8.597
GSM2236065	3570	0	9.72353	8.28749	3.86761	6.5429	7.90259	11.938	8.89604	3.55859	7.11308	5.85242	8.668	9.0719	8.27126	3.87782	6.72321	7.67539	9.34074	4.42755	10.6347	10.6786	3.1549	3.72189	4.7673	5.09756	5.03684	9.10068	7.60419	8.51928	7.56337	8.08496	6.58249	8.75349	7.00371	6.31702	6.97135	8.81969	5.33506	7.11502	8.36147	4.9578	8.76717	8.21691	6.17289	7.07039	7.87712	2.86334	8.61269
GSM2236066	3810	0	10.3453	8.43465	3.03963	4.2769	10.1754	11.1365	8.30626	4.79821	7.87702	6.21869	8.81534	9.08435	7.30872	3.46604	5.09612	7.76457	9.95534	3.33803	11.4956	10.5198	3.02936	3.27399	3.69439	3.98461	4.64843	8.4534	7.54436	8.82025	7.97152	7.79891	5.45175	8.62738	7.28301	7.09276	7.89591	9.00945	4.88033	6.55518	8.0563	5.6276	8.00333	7.77721	6.3558	7.13456	8.07865	2.33012	7.68784
GSM2236067	510	1	10.6775	9.3195	3.72681	4.55421	8.63016	12.6313	9.41634	3.69653	8.92054	7.08554	10.0909	8.01832	8.92701	3.2665	4.53449	8.04255	9.97764	3.06706	12.0391	12.5946	3.1798	3.65684	4.58599	4.48196	6.62723	8.88904	7.89916	8.89341	7.15243	7.71227	6.15509	9.03267	8.09311	7.40295	7.76876	9.36107	4.76236	6.61958	8.83633	5.74491	8.74498	7.77867	5.6309	7.05823	8.47463	2.91826	8.52362
GSM2236068	1260	1	8.69642	9.16939	3.20662	4.67907	7.68153	11.1561	7.62157	5.096	7.06697	5.31705	8.53306	10.4191	8.6694	5.38786	7.92997	7.20249	8.49816	4.85853	11.0128	10.7401	3.42091	3.6662	5.37694	3.70701	4.52755	8.84338	8.00979	8.86713	8.00346	8.12144	6.28014	9.34197	7.8305	6.28171	6.66495	8.14046	5.24195	7.72039	6.48603	4.92516	7.94937	7.51798	6.31713	7.51645	7.62669	2.76612	8.07018
GSM2236069	3450	0	10.5065	8.64272	3.13395	4.3438	9.70604	12.3293	9.08432	4.32972	8.1323	6.36404	9.62815	9.15985	7.67554	3.3964	3.6367	7.91194	10.1864	2.62249	11.6069	10.2296	2.92236	3.50964	3.99385	3.62987	5.52452	8.60695	7.30693	8.83372	8.20087	9.19959	6.96953	10.3597	6.97894	6.83368	7.60892	8.94995	4.95624	7.61328	7.53007	4.58855	8.76989	7.26943	6.24025	6.60724	8.12394	3.18828	9.05133
GSM2236070	3720	0	10.9605	9.77554	3.18786	7.50168	9.01898	13.045	10.8185	7.33117	9.99812	7.8081	11.1473	7.4217	8.75368	4.35982	3.52566	8.47992	9.54708	4.05352	11.1619	10.9597	3.63527	6.92558	4.11585	6.81286	5.34317	9.10068	7.30013	9.0292	8.03103	8.02171	6.82589	8.97966	8.0156	7.16574	7.23655	10.5593	6.50652	9.54799	11.3019	8.10754	9.97818	8.46948	6.6108	7.35316	8.8986	2.9178	9.02803
GSM2236071	3420	0	9.77932	9.70292	2.8774	6.97766	7.65503	13.045	10.025	5.23248	9.289	7.01807	10.2453	7.90603	9.66885	4.48568	4.21551	8.23023	10.2781	3.79099	11.3619	11.4119	4.37444	4.96451	5.53315	5.43296	6.61257	9.52634	9.04046	8.72976	7.71523	8.30417	6.96031	8.94963	8.57894	6.92701	7.046	10.1725	6.74141	7.70105	10.2489	7.41923	9.22336	8.23632	6.64194	7.82271	8.95593	2.76003	8.92818
GSM2236072	990	1	10.4691	9.51003	3.3192	6.78151	8.09237	13.13	9.38448	4.86766	9.20344	6.09848	10.3089	8.63846	9.41279	3.87181	6.25882	7.70042	9.55859	4.85707	11.5092	10.413	4.14334	4.61285	4.45292	5.30159	5.46832	9.10581	7.79891	8.2976	7.72471	7.81675	6.3335	8.64527	7.91248	7.07304	6.29471	9.34181	7.9208	7.83993	9.46523	6.4646	9.16908	7.83601	6.5437	7.17667	9.02648	2.8862	8.45758
GSM2236073	660	1	10.2409	8.67299	3.63036	4.97294	7.29985	10.7332	9.07201	3.28155	7.67538	6.89015	8.40367	10.9311	10.9419	4.53688	4.92223	8.65632	9.58429	5.70117	11.1866	10.7317	3.6823	4.46629	5.30851	4.43019	5.65024	8.22391	8.22499	9.06464	6.58446	8.2349	6.88043	10.3944	7.51108	6.42513	6.7023	9.15326	6.31183	6.13596	7.85618	4.82142	8.30852	6.59386	6.58804	6.72059	7.81876	3.34224	8.68253
GSM2236074	4290	0	9.9876	8.91702	3.35692	6.32	7.3017	12.2509	8.15644	4.26613	9.1455	7.98961	10.1836	8.77134	9.57572	4.64548	4.33378	8.56657	9.65932	3.97675	10.5815	11.3726	4.2135	3.90303	4.97771	7.43414	5.95118	8.16616	7.77762	9.81358	7.63321	7.93738	7.38903	10.3258	8.40579	7.08814	6.58638	8.88359	5.09262	6.70917	9.90721	6.2605	8.97329	7.59	7.46037	8.39363	8.14785	2.62498	8.31067
GSM2236075	1170	1	9.38146	9.39921	3.0696	5.14663	7.18811	11.8429	9.09918	4.19455	9.1397	7.61385	9.69314	10.6638	9.35805	4.24476	6.70421	8.78902	9.98569	6.4088	10.8602	10.6053	4.22728	4.39046	5.4063	5.14738	4.74938	8.09211	7.79961	9.50286	6.78469	8.02801	6.73988	8.93819	7.26417	6.10651	6.73209	9.63588	5.89781	6.17586	8.76404	5.51795	8.75038	7.55938	6.39471	7.01101	7.38476	2.92746	7.54941
GSM2236076	1050	0	10.3184	9.51701	7.93714	8.57993	7.22169	12.1768	9.93365	5.75433	9.33764	7.53112	9.70894	8.94132	8.94304	4.37406	5.07836	9.03459	9.72363	5.7451	10.615	10.7844	5.58414	5.35065	4.83878	5.38416	4.91137	8.87243	7.88783	9.36768	6.33104	8.3486	6.88564	9.84754	7.25593	6.4643	6.91665	9.84451	9.91679	8.07957	9.18396	5.90832	9.64489	7.84984	7.15578	7.87248	7.66139	3.23105	8.12965
GSM2236077	1140	0	9.93846	8.73579	3.06311	6.0548	7.33064	12.8675	10.9215	4.61847	9.88937	8.11965	10.5946	8.00394	9.81225	3.99368	4.00561	8.53365	8.91807	4.8141	10.7927	10.2214	4.14061	5.60357	6.0075	6.6542	5.06688	9.42146	7.73463	9.25105	7.43892	8.43681	7.02531	9.28674	7.73919	6.79701	7.29393	10.6063	6.15902	6.81176	10.1113	6.99684	8.64356	7.81043	6.75571	7.21302	8.13586	3.77113	7.90299
GSM2236078	4260	0	10.0128	8.99969	3.24769	4.55648	7.21966	10.4545	7.05823	3.62937	7.28367	6.62236	8.51764	8.82399	9.77386	5.0831	5.3531	8.32302	10.4842	3.67806	10.5491	11.1458	2.96114	3.86387	5.50047	4.92236	5.23097	8.76756	8.23242	8.89119	6.71716	8.23182	7.30237	9.14483	6.90309	6.66399	7.82156	8.38263	5.31893	6.16788	7.48578	5.38207	8.29476	8.39138	7.44224	9.10745	7.76364	3.2491	8.22138
GSM2236079	4230	0	10.212	9.28522	3.77399	6.80599	6.90594	12.8444	10.7486	5.87616	10.0945	8.46236	10.9983	8.02872	7.95493	4.32207	3.95201	8.86712	9.83041	5.27122	10.9245	11.2271	5.42846	5.80077	4.73278	6.47298	5.18286	8.1294	7.31233	9.53138	7.49593	8.13585	6.85233	9.33951	6.63004	6.72044	6.93608	10.5344	6.63058	7.63735	10.6909	7.18126	9.47161	7.51243	6.81944	7.22459	7.66763	3.85208	8.22202
GSM2236080	420	1	10.097	9.30032	3.14939	5.71844	6.83021	12.6727	8.79109	4.85715	10.186	8.50145	10.7873	10.5091	9.52013	4.67504	5.52742	8.50695	9.87591	9.27271	10.9299	11.0526	4.75755	4.40916	4.72767	7.02978	5.30133	8.61592	7.55632	9.28493	7.56871	8.00218	7.0906	10.1273	7.16102	6.50815	6.88812	9.69722	6.57247	6.41394	10.306	6.62941	9.478	6.36203	6.60714	5.9404	7.4529	2.87314	7.95542
GSM2236082	3930	0	10.4501	8.84308	4.0343	5.29023	6.90939	10.9614	9.72531	5.43904	8.54819	7.61121	9.509	10.0099	7.88435	4.26805	4.89707	8.33107	9.94737	5.66392	10.0529	10.5059	4.78906	4.4129	5.00161	5.13723	4.79819	8.26953	7.27251	9.27523	6.83044	7.92594	6.65072	9.07113	6.95892	5.83311	6.69476	9.47002	6.26504	6.75393	8.5046	4.89619	8.68649	8.20641	6.18385	7.29238	6.87969	3.46107	7.97846
GSM2236083	210	1	9.62572	8.59793	3.10342	5.46255	7.22663	11.5642	9.10902	4.44721	8.60404	7.64499	9.31062	9.52994	6.76011	4.2502	5.34803	8.24987	9.49639	3.90746	9.99865	10.1353	3.9872	4.22267	5.15216	4.21395	4.57963	7.95048	7.38368	9.25105	6.11783	7.8984	6.7935	8.70096	7.0702	6.44217	6.70946	9.18047	5.39337	5.5579	8.04341	4.39744	8.09245	8.11655	7.1362	7.3827	7.4536	3.45248	7.63238
GSM2236084	3840	0	8.73812	8.94423	4.80098	5.11676	7.18897	10.8964	7.3792	4.9094	7.27913	5.72844	8.41971	8.69975	8.45894	4.09924	4.69293	8.71941	9.51468	6.0413	10.855	11.4772	4.13311	4.09411	5.25194	5.65442	5.37619	8.36886	7.63815	8.22264	7.55029	7.70225	7.09425	9.01008	7.50914	6.18495	6.72898	9.55366	5.71122	4.07647	9.50851	5.73833	9.02496	7.89052	7.06005	7.38016	7.49163	2.72204	7.28925
GSM2236085	4560	0	8.79933	9.93212	3.51979	5.63231	7.12905	11.6494	10.5942	5.91522	8.49597	7.51566	9.96756	10.1228	9.96684	4.53688	4.86823	9.00705	9.59441	5.18881	10.5721	10.926	4.55562	5.1213	5.18561	5.63582	5.93421	8.46946	8.29783	8.00803	8.13617	7.71227	6.93764	9.04853	8.35277	6.92262	6.42223	9.29847	6.10986	7.04265	10.933	6.6982	8.50313	7.28538	6.34459	7.77962	7.68017	2.70733	7.70572
GSM2236086	4470	0	8.9268	10.4269	3.77112	7.66565	7.92004	12.3141	11.0097	6.62934	9.9865	7.61569	10.6921	9.93004	9.39337	5.00448	4.59888	8.87204	10.1135	5.64103	10.7064	11.4481	5.96906	5.80668	5.37776	6.89214	5.63457	8.43718	7.93948	7.88096	7.05454	7.81214	7.07595	9.58499	7.91103	6.68889	6.32161	9.62185	7.61494	7.94566	11.0029	7.08554	9.62114	7.91087	7.38587	7.38204	7.38279	3.41757	7.7667
GSM2236087	4650	0	8.14982	9.45631	3.91386	6.37674	7.10482	10.7246	9.04021	4.78116	7.65876	5.80607	8.4257	9.89333	10.4209	3.98257	4.48604	8.73631	8.94986	5.16262	10.8242	11.7837	4.38312	4.71994	5.36977	6.09421	5.281	7.65842	7.51174	8.3704	7.89052	8.2349	7.26586	8.77905	7.72456	6.61362	6.33865	8.56953	7.04833	6.54528	9.61505	5.61542	8.52059	7.96002	6.87186	7.42717	7.53601	2.69232	7.46683
GSM2236088	1020	1	8.50335	10.0132	3.47695	5.98422	7.6644	11.0777	8.30783	3.91541	7.05243	6.26859	8.54825	8.52438	8.38622	4.46482	5.68662	8.77424	10.4766	5.35125	10.2996	11.5143	4.14539	4.22098	5.99974	5.51792	5.40486	7.90157	8.03985	7.96448	7.15535	7.13306	7.45541	9.39279	7.67784	6.87959	6.79227	8.25147	6.31235	6.95146	9.44954	6.01346	8.26485	8.58149	6.68174	8.65935	8.2297	2.93414	7.60661
GSM2236089	4320	0	9.05196	10.1296	6.92951	6.38846	6.73374	11.5419	10.0076	5.69762	8.49455	6.29187	9.35532	9.46467	9.41691	4.1329	4.95365	8.663	10.1747	5.12408	10.32	11.4607	5.0953	4.68869	4.81737	5.63037	5.86083	8.57483	8.00437	8.19946	7.3636	7.44941	6.87721	9.00907	8.68867	6.34688	6.421	9.38695	6.11807	7.08669	10.5832	6.49359	8.6189	7.42329	6.77906	7.92954	7.59237	2.51349	7.33703
GSM2236090	930	1	9.11908	9.55133	4.30458	5.29825	7.17086	11.5766	8.82403	6.2044	8.16582	6.24387	9.13757	9.83904	8.14755	4.56679	5.96572	8.42941	10.0164	5.19086	9.81188	11.1951	5.17454	4.16702	5.4407	6.0109	4.55137	8.76187	7.48903	8.11999	8.17068	6.84253	6.69639	8.79773	7.95927	6.51806	6.23872	7.98537	6.34377	6.54591	10.0545	6.08419	8.53377	7.42988	6.19086	7.48413	7.80544	2.72204	7.33021
GSM2236091	3690	1	8.67386	9.46672	4.29986	5.15202	7.61893	11.4948	8.8282	4.96096	7.65664	6.46321	9.08335	10.1209	9.54993	4.26486	5.60249	8.98507	9.69125	5.31732	10.3749	11.3006	4.44724	3.62911	5.4143	5.36652	5.57938	7.74672	7.96964	8.45336	7.90928	7.06217	6.88372	9.24348	8.32896	6.9496	6.31804	8.32032	6.63615	6.6961	9.32581	5.81932	8.6011	7.44031	6.98715	7.81296	7.73548	2.54811	7.82978
GSM2236092	4470	0	7.94744	9.52403	4.7203	4.91441	6.79345	11.6257	9.1825	4.84933	8.1262	6.05877	9.30757	9.36628	9.09499	3.58373	5.42489	8.97566	9.35586	5.1993	10.2838	11.9977	4.06711	4.61713	4.76171	4.88663	5.48595	8.34755	7.7209	8.46282	7.60952	7.43	7.59577	9.78015	8.1617	6.95728	5.95981	8.85293	6.32813	7.00029	9.57576	6.02531	8.32259	7.57887	6.74589	8.08719	7.6622	2.48037	7.59175
GSM2236093	4530	0	8.16844	9.43569	4.78259	4.20082	7.91284	11.5766	9.46331	4.99325	7.84953	6.6147	9.5615	9.55839	10.0792	4.53546	5.26841	9.00102	9.83306	4.60575	10.3791	11.4691	4.22297	4.4313	4.8655	5.19564	5.5078	8.48424	8.17812	7.34586	8.0088	7.75305	6.96985	9.52104	8.07316	6.99922	6.29153	8.84053	6.0893	6.71958	9.52544	5.90038	8.44612	7.29286	6.43038	7.64998	7.58999	2.5819	7.98308
GSM2236094	1110	1	8.36181	9.80733	4.62159	6.14436	7.29191	11.7131	9.55096	5.39778	7.80823	6.35434	8.77922	9.98189	9.53741	4.36823	5.1789	9.05745	9.83815	5.72674	10.32	11.498	4.42884	4.53743	5.32039	5.51952	5.8682	8.63016	8.15642	7.70274	8.02768	7.59619	7.30883	9.45757	8.14083	7.05624	6.67035	8.74406	6.2389	6.95956	9.69564	6.37737	8.48103	7.68162	6.55771	8.46177	7.62973	3.32985	7.84513
GSM2236095	4500	0	8.45998	9.48424	4.35	5.46788	7.50414	11.2674	9.06213	4.8277	7.91053	6.76749	9.26388	9.76728	9.63714	3.46029	5.75148	8.89747	9.39768	5.07416	10.248	11.3272	4.01643	4.35988	4.88956	5.29958	5.52367	8.77923	8.06096	8.8128	7.94642	7.34865	6.74772	8.99849	7.92771	6.26264	6.47253	8.81498	6.91109	7.09032	9.50303	5.86974	8.40016	7.7954	6.62547	7.76634	8.21291	3.73592	7.97563
[truncated: 588 more columns]
