# Supplementary material for: Signature of immune-related metabolic genes predicts the prognosis of hepatocellular carcinoma
Source: Front Immunol. 2024 Nov 25;15:1481331. doi: 10.3389/fimmu.2024.1481331 (PMC11625796; doi:10.3389/fimmu.2024.1481331)
Supplement: Supplementary file 10 [file Table5.xlsx]

## Sheet: Sheet1
Table S2a: Univariate COX regression analysis in train group.
id	futime	fustat	CANX	HSPA1L	HSPA4	HSPA6	HSP90AA1	HSP90AB1	MICB	NFYA	PSMC2	PSMC4	PSMC5	PSMD1	PSMD2	PSMD3	PSMD4	PSMD10	PSMD11	PSMD13	AP3B1	RFXANK	PSME3	PSMD14	ADRM1	PDIA2	HAMP	COLEC10	S100A10	S100A2	S100A11	COLEC12	TGFB1	MMP9	FABP6	IRF3	LPA	FABP5	FABP4	RBP2	NOX1	ISG20L2	TFRC	CCL20	PPIA	IKBKE	MAPT	ITGAV	IRF5
TCGA-G3-A25X	4.87397	0	8.31054	4.23992	8.32217	7.14881	10.806	11.6331	5.50546	5.42757	9.09964	9.22975	9.89725	8.42766	9.57959	7.56166	10.4282	7.37796	6.68455	7.3313	7.84192	8.0947	7.77986	8.14279	8.73838	5.94142	6.74563	3.6675	13.5592	6.74249	11.6723	4.67996	6.87069	7.34165	5.2452	7.66251	3.21492	7.23933	5.12752	3.53222	4.17332	7.88195	9.84898	9.97908	8.32141	6.0458	2.99297	9.25954	5.3614
TCGA-DD-AADS	1.29863	0	7.01819	3.75758	7.18738	4.70688	9.51243	9.28843	4.16282	4.07166	8.12867	7.11782	9.47566	6.59375	7.7764	5.53001	9.12776	6.62432	5.6435	6.80446	6.13417	6.30561	6.13191	6.02733	8.39755	3.16291	6.726	3.18401	11.1822	4.14194	9.07285	3.80664	3.85599	6.6915	3.45394	7.04446	4.38386	5.60761	5.552	3.33036	3.39821	5.71361	7.17768	4.75526	7.28744	4.59447	3.07299	5.52708	4.30373
TCGA-G3-AAV3	1.12877	0	9.1304	5.01297	7.79468	4.67177	10.7498	11.9002	5.64254	5.42103	8.73369	7.16861	8.47901	7.81709	8.70981	7.46407	10.0989	8.25025	6.38811	6.46014	8.13147	6.77527	7.61848	7.66404	8.12475	3.54025	3.31987	3.05578	10.634	3.63443	9.48628	4.52493	5.35247	8.86444	3.45394	6.91618	2.99198	6.07634	7.75786	4.44706	3.89996	7.09976	8.82113	5.78184	6.85885	5.55768	4.58481	6.83309	4.32482
TCGA-T1-A6J8	0.0630137	0	9.57474	4.43534	8.14424	4.48767	10.8447	11.4377	4.14802	4.92265	9.06907	8.65481	8.96267	7.62888	8.8309	7.11286	9.63729	7.22173	6.26829	7.12325	7.96436	6.84771	7.59089	7.65606	8.46114	3.27222	4.16167	3.92572	10.615	3.81575	8.54233	4.63572	5.57574	4.92959	4.91658	7.57638	4.03313	4.78599	3.01579	3.42062	3.2881	6.76914	8.56292	6.52951	7.35045	5.4978	3.78054	7.58807	4.60885
TCGA-2Y-A9HB	0.712329	0	8.85364	4.55275	8.50609	4.11344	10.5361	10.8793	7.21423	4.98828	8.8184	8.24397	8.92191	7.87006	8.62939	7.35669	8.95271	6.80634	6.44727	6.67943	8.30828	6.41548	7.57215	8.04579	8.48512	3.40908	3.84014	3.1671	10.4442	3.59475	9.20755	3.81587	5.07004	6.76867	3.52318	7.23839	6.58465	5.72197	5.87805	3.33036	4.43554	7.07343	8.79367	6.90242	6.83674	5.37568	3.31627	7.2536	4.67105
TCGA-UB-A7MB	1.64658	0	9.4677	4.86695	7.88564	5.42884	10.749	11.223	6.33226	5.77924	8.84146	7.83666	8.85228	8.20533	9.33091	7.93528	10.1852	7.69296	6.53739	6.13839	8.03166	7.33089	7.81924	7.99911	8.71373	3.23411	4.37968	3.41957	11.8841	3.64673	8.38615	3.84438	4.10155	4.92281	3.45394	6.97744	4.05743	6.04939	8.03944	3.33036	3.8075	8.60185	10.1899	7.21489	7.81545	4.22185	4.0431	7.29956	5.12895
TCGA-DD-A73A	1.99452	0	9.57133	3.8435	7.91767	4.51556	10.5772	10.6366	4.70625	5.358	8.11123	7.11965	8.2479	7.1742	7.93255	6.45926	8.31403	7.05152	5.79887	6.22218	7.37518	6.01006	7.35916	7.07967	7.56526	3.4591	3.21813	2.95143	10.9236	4.58937	9.03105	3.68173	4.41361	5.5295	3.53025	6.63098	5.63602	5.47158	5.62697	3.53398	3.47686	6.57095	9.17784	7.62979	6.72731	5.02358	3.43167	7.47999	4.87248
TCGA-DD-AAEG	1.96986	0	9.69605	4.28406	8.95771	6.32688	10.5686	11.599	5.42199	4.97939	8.95078	8.24546	8.66153	7.54888	8.78219	7.60495	10.3853	7.3114	6.65108	6.92551	8.27648	7.04608	7.78805	8.2296	9.16838	3.18844	9.44798	3.54196	11.5666	5.60647	10.151	3.69181	5.0426	5.49266	3.56997	7.50083	3.70943	4.68247	5.31908	3.63375	3.61414	7.73236	9.56963	6.7982	7.36956	5.83683	4.40463	7.10269	5.46872
TCGA-ED-A8O6	0.153425	1	9.09685	4.22536	8.04584	5.4516	10.5783	11.8188	6.5457	5.96194	8.11562	7.14644	8.43093	7.64553	7.86137	7.23467	9.43751	7.21093	6.4535	6.19979	7.80736	6.78564	7.68256	7.3503	8.63246	3.54441	3.7038	3.03152	11.6897	5.21003	10.7775	4.00058	4.88937	6.70211	4.05544	6.73452	4.3564	6.31688	4.08277	11.0308	3.61591	7.42456	9.1612	9.9135	7.83024	6.11636	3.22885	7.57837	4.72197
TCGA-G3-AAV7	0.989041	0	9.55332	4.74883	8.47041	6.71052	11.2835	12.067	7.72695	6.32936	9.84966	9.12673	9.48365	8.51846	10.3951	8.91013	10.5445	9.30586	7.57062	6.80758	8.59454	8.2701	8.88249	8.95579	10.0736	3.24331	4.2329	3.09604	12.5755	4.72305	11.6134	6.1821	6.01193	10.0234	6.70704	8.12629	2.93119	9.39884	4.80175	4.06856	7.31607	8.52973	10.2262	8.48142	8.20744	7.2629	4.44389	8.92892	5.67146
TCGA-CC-A7IJ	1.04658	0	8.82617	4.66277	9.06347	6.51382	12.2004	12.8015	7.45711	5.93278	9.65818	9.22705	10.1611	9.11627	10.5644	8.11203	9.42061	9.22014	7.18805	7.83397	8.52502	7.96281	8.2859	9.24168	9.18012	3.16291	4.40379	3.63598	12.5631	7.35006	12.4541	11.333	7.92854	7.04273	4.13562	7.7353	2.61436	9.9965	7.74651	3.33036	4.16998	7.8713	11.7105	4.24715	8.17931	6.91165	3.1521	8.95531	5.95385
TCGA-2Y-A9H9	1.90959	0	9.5176	4.11099	7.75425	4.74962	10.341	10.6674	5.68815	4.67663	9.10682	7.97296	9.34397	7.55358	8.64792	7.19513	9.48585	6.90672	7.04147	6.71333	8.02718	6.43001	7.31781	7.71816	8.71683	3.36424	4.62019	3.04294	11.6382	3.71877	8.59881	4.04329	4.5305	5.94505	3.51663	7.45324	3.41631	5.10977	5.38542	3.49872	3.34856	6.79598	8.34251	6.3647	6.79046	4.80549	3.41216	7.20796	5.19699
TCGA-CC-5261	0.265753	1	10.0464	6.16212	8.57322	5.50447	11.7467	12.539	6.4362	7.35349	8.39368	8.27075	8.78624	8.1482	9.03751	7.80672	9.71888	8.32143	7.13879	6.56321	8.97094	7.27928	8.91	7.97572	8.85285	3.43474	5.68417	3.70885	11.6589	4.6767	10.9643	4.8481	6.69433	8.09091	3.58974	7.80218	3.86955	5.53717	4.46371	3.83225	4.24759	8.91144	10.3533	10.7761	6.49464	7.53735	4.19672	8.75036	5.92
TCGA-DD-A1EI	0.50137	0	9.89551	4.08713	9.04774	5.78702	11.3759	11.8446	5.8688	5.77469	9.29714	8.96427	9.26966	8.7395	9.35549	7.79545	9.50322	8.00146	7.00533	7.42394	8.21878	7.67107	8.33933	8.46423	8.85488	3.28387	7.65642	5.02242	11.1845	4.44493	9.76723	4.5883	7.70133	7.34893	3.45394	7.48712	4.486	6.55855	5.52644	3.5605	3.34287	7.12785	8.84466	9.26599	7.65894	5.64063	3.84418	9.12238	4.96244
TCGA-G3-A3CJ	1.6274	0	7.7171	4.53437	7.04439	4.82585	10.4671	10.4656	3.93031	4.00262	8.6469	7.09492	9.43212	7.08523	7.62493	6.21327	10.0256	6.42547	5.59886	6.5089	7.00162	6.38889	6.27385	6.65077	7.98103	3.16291	5.65334	3.46998	11.6085	3.70869	8.13748	3.78627	3.95589	5.14112	3.45394	6.90759	5.49419	6.05977	7.49043	3.41129	3.45412	6.74775	6.69213	4.11384	7.09113	3.94624	3.16556	6.18209	4.21203
TCGA-GJ-A9DB	0.183562	1	9.81175	4.31665	8.40537	6.95769	10.9082	11.2206	6.23355	5.35553	8.81878	7.94332	8.83507	7.7758	8.98157	7.41399	9.15262	7.48532	6.58122	6.84238	8.39027	6.67404	7.7222	7.53311	8.71189	4.81514	4.13626	3.25332	11.7779	4.04835	10.3026	4.73386	6.35678	7.63408	3.99893	7.77608	4.53288	5.52876	3.95996	3.33036	3.26322	7.01553	9.61274	7.43343	7.05173	5.57557	4.48345	8.61263	5.61699
TCGA-ED-A7PY	1.06849	0	8.37384	4.44945	8.28373	4.2069	11.5087	11.0272	4.21295	5.23585	8.59943	7.5516	8.7259	7.53305	7.38727	5.99272	10.0365	7.06767	5.9175	6.55525	7.68021	6.57763	7.00796	7.20352	7.94548	3.36499	5.57963	4.02958	11.2628	4.08202	8.49886	3.67371	3.80987	4.29327	3.45394	7.06503	4.51858	5.36073	5.99916	6.29424	4.00601	7.08395	8.38025	9.56548	7.16269	5.69008	3.13135	6.2292	4.79806
TCGA-G3-A7M5	1.22466	0	8.43876	3.7754	7.27956	5.03412	9.84452	10.459	5.17506	4.65103	8.65379	7.53519	9.17617	7.14931	7.57712	6.52447	8.93222	6.66802	5.98437	6.67683	7.39614	6.62695	7.03778	6.77837	8.81319	3.46904	5.18139	2.96541	11.4106	3.6954	7.68407	5.7271	4.82104	5.13665	3.52018	7.28916	4.98973	5.45245	7.29077	3.33036	3.42062	6.61803	7.89146	3.73141	7.33013	3.8574	3.06818	5.69779	5.46797
TCGA-CC-A8HS	0.821918	1	8.80003	5.12615	7.87992	4.50306	11.0547	11.411	6.29279	6.343	8.54108	8.35265	8.72112	8.15134	8.31973	7.39315	9.53283	7.66763	6.49345	7.32782	7.45622	7.37775	8.16084	8.17697	8.8502	3.27233	4.50699	3.12333	11.5965	4.17449	9.10018	3.79711	4.89829	8.09344	3.54065	8.0075	4.34834	6.76408	5.74557	4.17055	4.00105	8.39734	9.52862	9.56684	6.69647	6.60049	3.12005	6.8681	5.79193
TCGA-FV-A23B	5.07397	1	9.23712	4.39723	7.33927	4.6128	11.3163	11.3891	5.39328	6.15781	8.72841	7.43654	8.00819	7.49413	8.34619	6.5239	9.20936	7.58686	6.79616	6.30228	8.42305	6.65089	7.94623	7.43325	8.01572	3.45325	4.9615	2.9165	11.0819	3.67829	8.74279	3.82864	4.97457	6.80191	3.45394	7.46484	4.08451	5.41701	4.32518	4.27859	3.80807	7.86162	9.65228	10.4372	6.89901	5.90269	3.42117	7.41947	5.25001
TCGA-FV-A3R3	1.00274	1	9.5302	3.90471	7.84058	4.41059	10.8708	10.7819	4.49799	5.3197	8.03094	6.75826	7.80983	7.60075	8.56106	6.44446	8.91744	7.04338	5.9399	6.1811	7.92224	6.29461	7.55857	7.15824	7.45078	4.21091	4.51199	6.43144	11.3926	3.81741	9.27084	5.44784	6.30616	6.01359	3.45394	5.84276	3.50106	5.63112	6.44772	5.55026	3.53538	7.05013	8.14484	5.74301	6.45721	5.12524	3.71325	7.75052	4.19504
TCGA-G3-AAV0	1.30411	0	8.10645	3.96041	7.05527	4.01057	9.47402	9.78831	3.76935	4.20319	8.16269	8.93453	9.14055	6.81306	7.86364	6.28214	9.53112	6.27391	5.57405	6.50872	7.07914	6.94431	6.54798	6.68225	8.75356	4.95885	6.08411	4.5991	9.84526	4.16808	8.53606	3.63802	4.17652	4.2898	3.53079	8.04139	4.95855	4.95798	6.4796	3.43625	3.77235	6.33742	7.78623	7.28384	6.50704	4.14786	3.20988	5.53385	4.72574
TCGA-5C-A9VG	0.89863	0	9.95307	3.95374	8.5706	4.98326	11.6307	12.1611	4.87122	5.74876	9.1846	8.57205	9.17452	7.88399	8.85819	7.80554	10.1193	8.26554	6.71926	6.78659	9.15142	6.84169	8.71879	8.17148	8.98115	3.51847	7.39664	3.66404	9.49382	3.55681	9.27056	4.80598	5.79642	6.01637	3.76783	6.45457	4.12681	6.17266	5.32149	5.9591	3.56525	8.29824	10.3396	4.73446	8.12237	4.58538	3.72217	6.87838	3.78937
TCGA-BC-4072	4.08219	1	9.36749	4.21046	8.3119	5.06905	11.4884	11.5882	6.40742	5.90283	8.17984	8.28881	8.93789	8.67271	8.7094	7.78424	8.97687	8.2605	7.14985	6.79133	8.61863	6.43196	8.22902	8.59881	8.42381	3.79728	5.09262	3.67145	11.7913	4.35452	10.5998	3.89594	5.89486	7.98255	4.29932	7.22063	3.54387	7.25065	3.10932	3.71454	3.68544	7.09275	9.74292	10.0537	7.84176	5.87039	3.29697	9.24596	4.72808
TCGA-DD-AAVV	6.72603	0	9.72137	4.33395	8.59065	6.25046	10.9276	11.7127	5.26174	5.35344	9.51215	8.92508	9.01781	7.89685	9.04187	8.31692	10.57	8.46573	6.83605	7.16564	8.06354	6.57983	7.89105	8.19347	9.9762	4.58031	6.95907	3.74737	11.1982	4.21499	10.2722	3.99825	5.78697	8.22879	3.45394	7.92001	4.89473	6.51051	5.84904	3.83969	4.1546	7.64048	8.0077	9.28574	7.07541	6.10374	3.41449	8.36	5.42396
TCGA-DD-AADB	3.40274	0	9.05934	4.70078	8.25862	5.20809	11.0221	11.9549	4.8887	6.64759	8.77187	8.99548	8.75381	8.28362	9.01606	7.60328	9.15734	7.67394	6.02007	7.0107	8.25592	7.30361	8.6364	8.25587	8.72844	3.16291	4.29983	2.95161	9.75618	4.19045	9.75061	4.29514	7.34823	8.82193	3.45394	8.30592	4.57167	6.7036	3.29237	4.39161	3.62385	7.73998	9.25119	10.0743	7.21647	6.48357	3.43523	7.59103	4.70876
TCGA-DD-AAVQ	7.47397	0	8.31332	4.47902	7.6699	8.64915	11.1982	11.5068	5.8207	5.34907	8.57309	7.82111	8.88142	7.50013	8.00089	7.14484	10.2118	7.7138	6.23534	6.98367	7.68532	7.16112	7.50545	7.4824	8.58443	3.34262	4.49713	4.10642	11.6043	3.75041	10.129	4.27542	5.91001	9.44335	3.51731	8.18056	4.58857	6.79701	4.97144	4.5223	3.71716	7.52938	7.76638	9.01548	6.99589	6.83793	3.56934	6.44385	5.4563
TCGA-CC-5258	0.353425	1	10.2508	4.54892	9.21695	5.02857	11.6164	12.569	6.2979	6.6432	8.69477	7.96783	8.98517	8.37393	9.11317	6.49236	9.54497	7.89368	6.24026	6.96462	8.4751	6.32595	7.66054	8.26686	7.91726	7.16796	6.4115	3.26434	11.7067	3.76232	9.69629	4.92544	6.7444	9.91679	3.45394	6.43044	4.86066	8.35103	3.15512	7.44064	3.46283	8.22395	10.0237	11.0432	7.86224	6.09035	2.99753	8.92974	4.23728
TCGA-DD-A73C	1.92055	0	9.68751	4.73399	8.10423	4.65296	11.0652	11.05	5.20533	5.24545	9.28309	7.25546	8.33763	8.43012	9.0958	7.63396	8.7133	7.44428	6.3875	6.45042	8.19062	6.1888	7.5716	7.88475	8.45055	3.16291	6.88258	4.57473	9.06632	3.6004	8.62969	4.43234	4.71105	5.01768	3.45394	6.05663	4.43185	5.33702	6.81442	3.54166	3.1517	6.52919	6.96769	3.91106	6.816	4.00159	4.48024	6.53229	5.5146
TCGA-LG-A9QC	1.16438	0	9.50153	5.44727	8.5269	6.49707	11.2733	11.0616	4.95537	5.11081	9.24359	8.65521	9.24354	7.98421	7.66033	7.49747	10.1322	7.13239	6.39965	6.79157	8.61044	6.53632	7.75258	8.00288	8.71852	3.30182	3.17609	2.89145	11.1654	4.04238	8.74887	3.74615	4.39978	5.39502	3.69152	7.46439	4.55593	5.55228	6.5801	3.44557	3.85633	6.80143	8.33254	7.02083	7.0255	3.87061	4.03062	7.30542	5.38037
TCGA-ED-A82E	1.11781	0	9.48996	5.38467	8.2086	5.42959	10.6341	12.0963	4.17902	6.42142	8.54171	7.83164	9.02292	7.95247	9.26838	7.23888	9.09784	8.05068	6.30276	7.31078	8.66417	7.45761	8.35655	8.70839	8.80588	3.3574	3.45832	4.62241	10.9748	4.53555	12.2876	6.92378	7.3314	6.75208	3.52277	7.60732	2.60423	4.91511	3.12831	3.67929	3.66463	7.68415	10.3663	8.48322	7.24665	6.8394	4.12328	10.4611	4.98145
TCGA-DD-AACF	1	1	9.39429	4.06208	8.08412	4.69928	10.8308	11.2052	6.30378	5.07651	9.15334	7.81354	9.10155	7.76138	8.81605	6.9081	9.88655	7.65919	6.29923	6.69824	8.15553	6.84422	7.45236	7.39749	8.30768	3.28228	7.16096	2.9456	12.0937	4.24757	8.97972	6.7053	4.57493	5.86334	3.45394	7.07069	4.57108	6.39924	7.08543	3.33036	3.83046	7.3804	9.67437	8.17175	7.55174	4.90633	3.03143	6.83551	5.18536
TCGA-QA-A7B7	0.257534	0	9.84292	4.37815	8.32844	6.07969	10.385	11.2086	5.81672	5.88693	8.2282	9.02178	8.64322	8.22075	9.42615	7.75386	9.7051	8.44851	6.77481	6.96687	8.79143	7.11529	8.36388	8.8153	9.77042	5.74468	4.54484	3.2161	8.9281	3.81532	8.52785	3.7544	4.23773	5.39136	6.63922	7.92519	6.29859	4.98914	3.40897	5.14648	3.81273	7.64028	9.20284	7.84656	7.23423	5.72636	3.67685	7.12137	4.56817
TCGA-DD-AAC9	0.950685	0	8.03691	4.12294	7.33782	5.04589	10.6696	10.6982	4.60045	4.43032	8.52617	7.14902	8.58005	7.33061	7.97717	6.83325	9.39412	6.61646	5.81026	6.48705	7.23991	6.14953	7.069	7.2319	7.81379	3.19481	8.40819	3.34802	10.9131	3.81383	9.57392	4.24229	5.50982	7.54217	3.45394	6.7273	5.55764	5.65554	4.44597	3.33036	3.60695	6.60467	8.21291	8.99101	6.48678	5.55837	3.3242	7.21544	4.70644
TCGA-DD-AAE6	0.386301	0	8.64479	4.04165	7.63554	4.20742	9.77018	10.3693	3.72965	5.32888	8.41053	7.22157	8.46426	7.31518	8.32559	6.94989	9.57196	6.86125	5.83149	6.45618	7.6962	6.94309	7.26342	6.42867	8.69355	3.55077	3.1102	2.97646	11.4145	3.55681	7.50997	3.69959	3.31057	4.22952	3.69853	6.93138	4.88517	5.31876	4.5539	3.58565	3.87212	7.29513	8.93656	6.18107	6.98603	5.83418	3.90104	5.94962	5.68238
TCGA-DD-A3A2	5.83836	1	8.12694	3.90284	6.83413	3.96719	9.74321	9.73222	3.76494	4.3441	8.31743	6.13363	7.82404	7.13528	7.68679	6.01573	8.22606	6.1786	5.45542	5.75113	7.10846	5.20221	6.46275	6.68083	7.30732	3.16291	7.62644	4.90815	7.72823	3.61003	7.77029	3.67906	3.68598	4.08821	3.45394	5.29043	4.06579	4.36919	5.22022	3.39836	3.20265	5.75098	7.48053	5.7591	6.94147	3.89039	3.09848	5.6591	4.33419
TCGA-BC-A112	0.419178	1	9.71474	4.14874	9.0213	5.46643	11.0613	11.9228	5.45101	6.11688	8.67049	8.74218	9.60954	8.41585	8.74889	7.76948	9.81746	7.65713	7.16574	6.55718	8.97946	7.63676	9.06935	8.08587	8.35038	3.39636	3.75339	4.03621	12.0353	5.40514	11.2318	3.76849	5.77381	6.30287	10.0383	7.46014	2.6628	6.48727	3.51263	3.55238	3.74091	8.23299	9.72807	12.5142	7.84073	7.10037	4.00193	9.55437	5.81927
TCGA-ZP-A9CZ	1.93425	0	10.0108	4.57868	8.12806	5.09474	10.8393	11.1561	6.32852	5.50305	8.57184	7.90395	9.22223	7.66916	9.02403	7.69316	9.67299	7.60109	6.73427	6.79265	8.35569	7.18866	8.02495	7.61119	8.21668	3.23506	5.55652	3.02673	11.8876	4.01575	9.78691	4.90418	5.35521	7.15183	3.5385	7.24629	5.09044	5.78644	5.77918	3.44672	3.83126	8.14569	9.70435	7.122	7.19674	5.53837	3.91824	7.41689	5.7692
TCGA-DD-AAE1	1.51233	0	8.81618	4.18643	7.74086	5.88638	10.9875	11.4278	5.01868	5.78102	8.3182	7.18251	8.27679	7.1487	7.98957	6.31632	9.58352	7.59178	5.69302	6.20904	7.35627	6.5999	7.30934	7.0233	7.78471	3.20199	3.72033	2.98624	11.7679	3.60634	9.07745	3.90618	5.10167	5.2481	3.45394	7.66714	5.34766	5.69515	4.47921	3.67621	3.33853	7.27835	7.72064	10.055	6.60222	5.83488	3.97156	5.98011	5.17625
TCGA-EP-A3RK	0.994521	0	9.19562	4.92329	8.37703	5.71744	10.8587	11.9164	6.00631	5.22215	9.08576	8.05973	8.72469	8.32624	8.86308	7.35017	10.1892	8.38286	6.79496	6.94167	8.2389	6.93552	7.77102	8.52772	8.61797	3.59784	3.57635	3.13881	11.538	5.11125	10.9472	5.646	5.75248	8.71171	3.45394	7.91113	3.94665	6.64332	6.25482	4.36874	4.3308	7.42617	8.31143	8.41178	7.4028	6.57016	4.06927	7.51381	5.80469
TCGA-G3-A3CG	1.84384	0	9.40381	3.91	8.12146	4.45323	10.4672	11.0126	5.29498	5.22185	9.33296	7.74132	8.57222	8.26695	8.5661	7.17338	9.76139	7.56896	6.75846	7.14651	8.28714	6.36768	7.65182	8.24692	8.35274	3.24213	6.4786	3.29798	9.10184	4.17916	8.65452	3.74768	4.48533	5.84821	3.45394	6.80598	4.92309	4.99378	5.25214	3.57609	3.42441	7.19864	9.71767	10.1358	7.06189	5.06463	3.46339	7.41483	4.75003
TCGA-DD-AA3A	1.12329	1	10.3753	4.88283	9.13044	8.33524	11.1265	12.6972	6.36922	6.98824	8.63063	8.67044	9.64977	8.67277	9.66621	7.11485	10.1194	8.14015	6.96714	7.52391	9.59124	7.34484	8.39779	9.14379	9.14011	3.5244	4.79133	3.53742	11.334	6.28935	12.7704	7.39093	7.54244	7.95852	4.69142	8.21272	2.75096	6.91616	4.30117	3.33036	4.09807	8.32394	9.46398	7.02411	8.29825	6.3968	3.92281	10.0507	5.72206
TCGA-BC-4073	2.32603	0	10.4947	4.76636	8.68074	6.80172	12.1846	12.048	6.57818	6.17796	9.1234	8.32812	8.62839	8.72346	9.31026	7.48428	8.97792	7.75857	7.1275	7.08205	8.74766	6.62557	8.28092	8.71194	8.23969	5.58899	3.56291	3.54266	11.5533	4.00142	10.9536	7.20423	5.52882	9.86445	4.79673	7.20182	2.66131	6.87668	4.79565	3.51782	3.24472	7.52256	11.2804	10.5177	7.47153	6.18134	3.51241	9.63089	5.10738
TCGA-DD-AACK	0.0246575	0	9.2575	4.24061	8.43594	4.48778	11.1134	11.2843	5.55869	5.10488	8.96862	7.82627	8.46456	8.13521	8.68089	7.04395	9.02996	7.36342	6.49915	6.61219	8.19791	6.43687	7.95484	8.21162	8.19728	3.89244	3.21855	2.98466	11.3542	4.07526	9.34117	3.86567	4.47407	4.96491	4.2336	6.79496	4.56544	5.1685	4.17268	5.58422	3.7449	6.83985	9.59949	9.95031	7.25473	5.05846	3.88761	8.5662	4.49768
TCGA-XR-A8TE	2.53425	0	8.92464	4.61167	8.12322	9.0723	11.5346	11.9756	4.3271	6.13791	8.92882	7.51348	8.32677	8.50484	8.06615	7.27924	9.90129	7.76676	6.48703	6.43475	8.091	6.47141	7.51967	8.13225	8.94666	3.60622	3.06719	5.18994	10.6758	3.76278	8.33493	4.67676	6.37154	5.11996	3.45394	6.9962	4.23135	4.93381	4.75153	5.63054	3.15481	7.50249	8.60255	10.7199	7.11737	4.54199	3.1159	7.41911	4.09639
TCGA-G3-A25V	2.35616	0	8.83	4.28456	7.82231	4.53183	10.412	10.9288	4.18154	5.01959	8.40856	7.05545	8.36169	7.84104	8.31536	6.63741	8.69144	6.96289	6.05082	6.54079	7.67177	6.36849	7.63432	7.65684	8.03703	3.3026	8.16255	4.62631	10.8819	3.73102	9.77722	4.58753	5.10419	7.34468	3.9718	6.76457	5.0265	5.84148	6.00038	4.70285	3.59508	6.5482	8.78771	8.99988	6.95521	5.45596	3.18295	8.49677	4.45126
TCGA-DD-A4NA	2.76164	0	10.204	4.89725	8.55297	6.26754	11.3633	11.6661	5.86232	5.71391	9.14841	8.01674	8.83432	8.40778	9.122	7.34938	8.58451	7.94787	6.81319	7.08996	8.74538	6.61397	8.49168	8.59714	8.25672	3.29474	3.44022	3.11596	10.8692	4.63252	11.9322	5.32774	5.95042	9.14162	3.45394	6.99563	2.60423	4.65485	3.95063	3.54152	3.51258	7.37101	11.0746	8.18683	7.8292	5.5708	3.2004	9.58643	4.90865
TCGA-DD-AAD3	3.54795	0	9.3256	4.45193	8.06255	4.71425	10.7322	11.6132	5.69157	5.89252	8.68033	8.11297	8.52634	7.95904	8.76296	7.07647	9.50838	7.1857	6.29671	6.6794	8.06206	6.7235	7.69079	7.62519	8.59761	4.33161	5.50922	4.99465	11.3469	3.79008	9.23007	4.03896	5.93228	7.21091	3.45394	7.19268	4.87711	5.28859	4.56908	3.43696	3.29271	7.20155	8.73666	8.41723	7.05409	5.4198	3.81359	7.98579	4.90709
TCGA-RC-A7SB	1.61096	0	8.40636	4.08622	7.83513	4.42041	10.7995	10.7735	5.01883	4.78827	8.56132	7.95212	9.34853	7.50564	8.22863	7.02438	8.91664	6.97036	5.79124	6.04731	7.69155	6.12997	7.37499	7.53878	8.0802	4.37827	3.40879	2.9672	11.0862	7.22016	8.95626	4.0165	4.1421	4.86679	3.68509	6.86312	4.57857	6.91437	6.26515	3.58643	3.53939	6.41327	8.6391	7.40164	6.56956	4.59167	3.45036	6.79571	4.24627
TCGA-WQ-A9G7	0.0821918	0	8.73356	4.22379	8.6734	5.16387	10.2317	11.1344	4.48739	5.91125	8.58605	7.89006	8.9726	7.03002	8.31087	6.73719	9.54824	7.06768	6.23118	7.48923	5.92245	7.36358	7.4173	7.76221	9.1748	5.93614	7.93984	3.62242	10.1439	5.87771	11.941	3.76924	6.51272	5.83721	3.89688	7.74947	3.77644	6.55699	3.1071	3.446	4.12573	7.35336	9.14659	8.05038	7.87623	6.44574	3.55016	6.39022	6.13448
TCGA-DD-AAEA	1.57534	0	8.40241	3.95718	8.11942	6.09124	9.88526	9.98492	5.30378	5.2794	9.15642	8.58188	9.38608	7.06376	7.84862	7.04881	9.45215	6.94059	6.38364	6.84028	8.03294	6.97075	7.2008	7.0746	8.76946	3.16291	3.621	2.93467	11.7436	4.00931	9.28693	3.93014	4.04211	7.08643	3.45394	7.92326	4.05608	5.83646	4.2315	3.33036	3.45041	6.88476	8.30363	6.02883	7.35012	4.3514	3.41743	5.55738	5.28711
TCGA-G3-A7M7	0.989041	0	8.75469	3.52887	8.03145	5.11754	11.3943	11.6227	4.95019	4.58976	8.95485	8.84078	9.03491	8.34737	8.80418	7.68623	9.33365	7.10945	6.81557	7.32212	7.50313	6.21914	7.6272	8.70922	9.2648	3.5481	5.39065	3.21902	10.8889	4.28404	9.22779	3.66901	4.32486	7.04704	3.45394	6.80013	2.96343	4.8921	4.13452	6.31282	3.73248	6.22134	8.41285	7.1519	7.27984	5.00778	4.61362	7.48842	4.30723
TCGA-BC-A10T	2.29315	1	9.21766	4.20546	8.20219	4.9915	10.7128	11.2245	5.66338	4.78873	8.40278	7.06695	8.38168	7.26472	8.5928	6.27935	8.55868	7.35359	6.13198	6.26658	7.40275	5.76467	7.52023	7.09935	7.45	4.0998	3.10105	5.39658	10.6787	3.81968	9.21636	4.17029	5.37294	5.51461	3.54978	6.84328	4.21721	5.25584	5.29076	3.39762	3.27475	7.03113	8.57993	3.98191	6.71859	4.14083	3.11545	7.79773	5.01338
TCGA-DD-AADP	1.25479	0	9.5984	4.284	7.66947	4.93017	10.833	11.0637	4.87573	5.48464	8.81894	7.70347	8.24516	7.30762	8.2439	6.58472	9.31206	7.72539	6.11305	6.37493	8.10578	6.38694	7.66141	7.36979	8.19646	3.23517	4.92917	3.27734	11.9545	4.19007	9.31454	4.35324	5.06042	6.26435	3.45394	6.69443	4.2579	5.46088	4.13796	3.55531	3.34324	7.50835	9.51093	11.0152	6.96187	5.36253	3.18677	7.07572	5.15015
TCGA-DD-AACT	4.27945	0	9.62634	4.19782	7.32798	5.30728	10.3373	11.1628	3.84228	5.12364	8.64924	7.50985	7.58559	7.13401	7.93384	6.55887	9.50249	7.18177	5.73556	6.26684	7.40063	6.77234	7.0619	7.15837	8.44259	3.31053	9.60751	5.18276	11.3251	3.89836	8.82432	3.7013	4.64645	5.32143	3.78109	7.41555	4.97444	5.22176	6.20994	3.63767	3.49367	7.08183	7.423	8.56297	6.63933	5.78496	3.90156	6.46815	4.6921
TCGA-UB-A7MA	2.32329	0	9.85694	5.53584	8.17241	4.68209	10.6697	12.3111	6.59491	6.16418	8.50202	9.73926	9.46211	7.80438	8.763	8.06076	10.3907	7.84864	7.04481	6.9157	8.27705	9.12967	8.55156	8.4175	9.01193	3.24729	3.97902	3.95535	12.453	5.47927	12.1339	3.82167	6.69797	6.10279	7.34418	6.56639	3.79257	4.9881	3.5743	3.59126	4.0351	7.70759	8.75091	10.9214	7.77319	5.54232	5.10328	9.61794	5.54088
TCGA-DD-A4NB	2.70959	0	8.97398	4.69057	7.59975	4.73197	10.7366	11.3158	5.22843	4.86606	8.40001	7.27326	7.81146	7.94921	8.53687	6.4792	8.60692	7.4367	6.0203	6.36439	8.041	6.20874	7.26168	8.20738	7.79386	3.22497	3.77519	2.93227	10.3983	3.70859	9.82203	4.32806	5.87106	5.25628	3.45394	6.42125	3.78679	4.88307	4.06748	3.85304	3.78476	6.57289	8.69038	5.76347	6.96138	5.00759	3.89738	8.73958	4.46394
TCGA-2Y-A9GT	4.44932	1	8.95928	3.9129	7.0965	4.83464	10.3995	10.143	5.70491	4.91464	8.41324	7.15747	7.9536	7.376	8.00269	6.68318	8.37269	7.53737	5.97526	6.24436	7.70718	6.16516	7.1029	7.08814	7.74568	3.16291	3.86306	3.5358	10.7704	3.98645	9.158	3.86987	5.1737	6.41251	3.45394	7.24336	7.02174	5.6069	6.90253	3.33036	3.8955	6.33855	8.8357	6.47126	6.0657	5.24905	3.07891	7.53079	4.86183
TCGA-DD-AADL	1.74247	0	9.30055	4.85272	8.13347	5.31682	9.90798	11.1246	5.72664	5.92158	9.32888	7.55427	8.6502	7.71222	9.00831	7.18867	9.08377	7.66928	6.61583	6.63859	8.25154	6.5275	7.9395	7.45358	7.88257	3.21696	3.3546	2.99775	11.5952	3.59154	8.43167	3.90266	3.94369	4.35384	3.63632	6.87525	4.39868	5.11983	3.796	3.50052	3.50219	7.25248	9.62045	6.77753	7.03271	5.29793	3.82097	7.46218	5.46048
TCGA-DD-A1EG	3.7589	1	9.30459	4.1291	8.1521	5.38204	11.041	12.2875	5.75745	6.05565	8.94511	8.50995	8.20969	8.2085	8.90096	6.88326	10.0586	7.44066	6.13223	6.96571	8.12155	6.7233	7.65668	8.3384	8.68699	4.11611	3.46703	3.22498	11.7484	4.25601	10.529	4.33225	5.51384	9.41992	3.8546	7.65816	2.76022	5.89765	3.47793	3.62193	3.41099	7.80618	9.60241	9.88007	7.51357	6.32149	3.5985	8.28116	5.7031
TCGA-2Y-A9H6	0.978082	0	9.21321	4.32855	7.94169	5.1678	11.0874	11.1257	4.5296	5.10398	8.35741	7.55786	8.56295	7.62725	8.47642	7.01041	9.27301	7.58121	6.24979	6.31967	7.68429	6.43266	7.53356	6.91814	8.42194	3.869	5.66529	4.81119	9.96316	4.26654	9.39297	4.25851	5.95475	7.33848	3.60475	7.2478	6.40687	5.74651	7.56763	4.45459	3.69709	7.10205	9.09757	8.75815	6.4337	5.42619	3.56394	6.88163	5.00296
TCGA-DD-AAW1	5.44932	0	8.74925	4.46807	7.15692	4.23888	11.1238	11.0198	4.50151	5.22769	8.59633	6.83704	8.64594	7.65864	8.17485	6.89989	9.96982	8.3868	5.95129	6.05281	7.86632	6.31988	7.24276	7.07888	7.66089	3.19041	3.20297	3.10262	11.008	3.6586	8.03688	3.82552	4.06759	4.87265	3.45394	6.43133	4.77396	4.76726	5.85865	3.65588	3.79832	7.00137	8.80027	5.63748	6.46005	4.18083	3.27739	7.31791	3.74644
TCGA-ED-A66Y	0.810959	1	9.53665	4.58246	8.09813	4.47659	11.3284	11.1834	3.66153	6.08279	8.32986	7.36638	8.23315	7.39333	8.31034	7.01447	9.10283	7.46377	6.30835	6.54601	8.50574	7.39084	7.89647	7.5038	7.75676	3.72337	3.46776	3.58288	8.27893	3.69794	8.89439	3.89262	7.87386	7.06457	3.45394	7.96259	4.10334	5.64132	3.39057	5.10282	3.58839	7.92748	9.2242	7.87985	7.10294	6.59313	3.25364	6.98867	5.27085
TCGA-DD-AACH	0.534247	1	10.1584	4.61206	9.19012	5.72368	11.1903	11.9461	7.38279	5.70604	9.38087	8.25201	9.25305	8.47473	9.6333	8.10865	10.5055	7.81233	6.83045	7.79356	8.97603	7.63263	8.47526	8.70408	9.16906	6.09911	5.4339	3.24537	12.7501	4.65171	9.43357	4.37247	5.28956	8.00601	3.71495	7.99906	3.53627	5.80899	4.07919	3.51727	3.95449	8.66322	10.0301	8.62269	8.36347	6.92217	5.02496	9.33402	5.87293
TCGA-DD-A3A4	1.67671	1	8.30484	4.04714	6.94796	3.65634	10.8753	10.7984	4.49948	4.32655	8.24836	7.66139	8.56977	7.95522	8.36094	6.99068	8.6488	6.90156	6.11951	6.15005	7.56224	5.82527	7.5106	7.91274	8.37668	3.16291	3.84038	3.24218	9.79184	3.59603	7.2778	3.73709	3.97452	4.1964	3.45394	5.47398	4.58297	4.46156	6.33145	3.42889	3.33354	6.23114	9.36739	4.19683	7.15391	4.09363	4.0934	7.18169	2.98652
TCGA-DD-AADF	0.315068	1	8.34361	4.12615	8.04525	5.87819	9.88121	10.7201	5.42969	4.33955	7.71341	8.59011	10.1381	6.94517	8.17384	6.44577	10.0745	7.3895	6.59998	6.7235	7.97809	6.83147	7.44231	7.72361	8.11473	5.31286	3.90284	2.93097	12.0062	3.70589	8.55963	3.70772	3.70596	5.30854	3.72078	7.62457	4.89537	4.76983	3.74856	3.69166	3.88268	7.13137	8.41989	5.37995	6.71271	4.36735	3.42362	5.63338	4.44868
TCGA-MR-A520	0.627397	0	8.77429	4.02442	7.22408	3.99276	10.0654	10.3968	3.9895	4.57946	7.9652	6.97726	7.98409	7.255	8.24149	6.25985	8.13589	6.57304	5.79533	6.03189	7.33997	5.69855	6.85309	7.37746	7.68418	3.16291	6.38885	3.97453	9.66016	5.00149	8.21581	3.78973	4.00009	4.36573	3.45394	5.5487	5.03513	4.9658	7.14474	3.33036	3.41906	6.10805	7.66415	4.71545	6.35379	4.22304	3.21237	7.6762	4.08401
TCGA-RC-A6M5	0.0410959	0	8.8123	4.31367	7.62932	4.04226	10.548	11.386	4.38755	4.55222	8.08247	7.41482	7.87619	7.31432	8.11759	6.63363	8.70928	6.99814	5.82747	6.2585	7.89147	6.13879	7.19587	7.36015	7.83639	3.1855	7.55704	2.97388	10.8431	3.83742	9.74856	5.64727	5.36654	5.14226	3.45394	6.3479	3.64162	5.67158	5.59678	3.60125	4.15112	6.20725	7.3329	4.96793	7.09531	4.68399	4.19474	7.0348	3.72085
TCGA-DD-AAE4	1.66575	0	7.79308	4.01856	7.29038	7.16778	10.1634	9.7386	4.66148	3.97587	7.8867	7.03125	9.25162	7.29116	8.03695	6.1266	8.9857	6.41559	5.76442	6.98979	7.0419	6.69496	6.34337	6.43037	7.27419	3.82954	6.60413	4.10564	11.1785	3.77765	9.59834	3.7864	4.76036	7.323	3.45394	7.14472	7.39423	6.38158	7.42507	3.33036	3.97477	6.21716	7.61669	3.84798	6.58366	4.71626	3.00176	5.78651	3.96804
TCGA-DD-A4NF	2.58082	0	9.09093	4.13678	7.97961	4.05442	11.6397	11.2859	4.76378	5.05485	8.79663	6.8685	8.14068	8.20428	8.68274	7.0392	10.2911	8.3007	6.45314	6.26628	8.67578	5.9984	7.60455	7.87425	7.83999	4.34893	3.48573	3.15027	10.7521	3.59742	8.10531	7.62244	4.45159	4.28108	3.45394	6.62824	2.99558	5.55369	6.95226	3.52816	4.16772	7.35033	8.90246	4.53168	6.70694	3.70968	3.28892	7.94928	3.61268
TCGA-RC-A6M3	0.00273973	0	9.31802	4.70138	8.14113	11.9055	12.0352	12.1444	8.01196	5.29983	8.46245	7.93831	8.71369	7.98579	8.34057	6.31025	9.11875	6.99631	5.97745	6.40346	7.7876	6.96365	7.55697	8.51462	7.97498	3.58028	4.67766	3.00922	10.7234	4.31517	12.0711	3.84722	4.64159	6.10361	3.57759	7.68522	2.88499	7.90828	2.82733	3.33036	4.20718	7.03038	9.24899	6.34851	8.29954	5.44711	3.05897	7.10246	4.19369
TCGA-DD-AAE0	1.52055	0	9.50224	5.01447	8.16928	6.31044	10.4606	11.7174	5.33372	6.19798	8.56164	8.52566	10.0001	7.59419	8.39536	7.50686	10.1255	7.01252	6.9609	7.29627	8.19919	7.94848	8.11336	7.93857	9.4711	3.24507	6.18679	3.40265	12.7018	4.95829	11.5707	3.82888	6.33807	8.59601	4.21036	8.58086	3.18634	7.5141	3.81195	3.99451	3.77066	8.02381	9.49224	9.56278	8.39855	7.59404	4.26355	6.49851	4.68225
TCGA-BC-A8YO	1.53973	0	9.59709	5.11021	8.74098	5.67018	11.7122	11.6168	6.6879	6.23316	9.07428	7.93036	8.72136	8.4942	9.23637	7.80223	10.1016	8.21175	6.79479	6.83818	8.68149	7.26713	8.20332	8.23064	8.37905	4.60626	4.41678	3.09147	12.3405	5.17926	9.96858	4.14633	5.58717	7.73672	6.26296	7.72456	5.51698	5.43301	3.01356	3.44099	3.83077	7.97886	10.0371	7.11971	7.32799	5.81461	4.58396	9.84181	5.27122
TCGA-CC-A7II	1.09315	0	8.9175	4.84484	9.03922	6.83795	11.6874	12.9582	5.62685	5.82442	9.15147	10.6401	9.71973	8.37579	9.58751	7.87256	9.68314	7.74272	6.79184	7.84726	8.39967	8.74662	8.63111	8.03521	10.1755	8.62401	4.80053	3.44012	11.0253	4.53587	9.81003	5.92166	6.05347	7.65768	5.25729	8.18177	2.7442	8.9755	6.4845	3.72221	3.9009	7.83603	9.89155	5.42218	8.28168	5.82173	3.04408	7.59028	3.52978
TCGA-DD-AAD1	1.54521	0	9.80003	4.60888	8.41053	5.51697	11.473	11.4156	5.5221	6.13514	8.86645	7.75474	8.60698	8.34003	8.92814	7.36802	8.92813	7.48708	6.57943	6.98526	8.50436	6.88115	8.11297	8.00207	8.42264	3.45365	5.7185	5.27729	11.2651	4.24555	9.87394	5.27677	6.63955	7.8781	3.65819	7.88512	4.1344	6.62413	6.02949	4.66913	3.36313	7.8332	9.10243	10.3455	6.97795	6.4493	3.65967	8.33939	5.58916
TCGA-XR-A8TF	1.89863	1	8.77623	4.77782	7.6137	6.87943	10.4429	11.2246	4.18629	5.28781	8.98671	6.89193	8.25438	7.07534	7.70894	6.66378	9.74789	7.0669	6.30575	6.43915	7.34724	6.01128	7.31854	6.64454	7.9472	3.28932	3.3184	2.96604	11.7936	3.71475	8.07351	3.83426	3.94625	4.68512	3.45394	6.2947	4.49906	5.37802	5.59843	4.63717	3.35304	7.13431	8.66236	4.22474	7.15035	3.87078	3.31199	6.12582	4.35722
TCGA-DD-A1ED	6.30411	0	8.38358	4.02143	7.17288	5.02996	10.3238	10.1564	4.41922	4.6715	8.19261	6.62413	8.12601	7.41258	7.8594	6.25351	8.53781	6.79009	5.66659	6.1023	7.49498	5.61395	7.1872	7.045	7.56471	3.18513	8.42973	4.71352	10.5621	3.63957	8.79954	4.63458	4.65231	5.44796	3.45394	6.1302	5.29779	5.10901	7.19192	3.53533	3.53664	6.29117	7.63716	7.68654	5.84181	4.51792	3.06059	6.76869	3.92988
TCGA-ZS-A9CF	6.60822	0	9.71909	5.36313	7.38076	4.69305	10.2971	10.448	5.01061	5.54201	7.76879	7.49168	8.72264	7.3969	8.80835	7.36347	8.8936	7.35878	6.48556	6.51311	8.16229	6.05664	7.39026	7.42706	8.052	5.21815	3.53564	3.43716	11.0678	3.70848	8.40433	3.888	4.61106	6.42864	3.57834	6.22759	6.43691	5.12248	5.72432	3.82168	3.95274	7.0658	9.17376	6.86246	6.70606	4.78004	3.3938	7.27954	4.19554
TCGA-FV-A3I1	0.676712	1	10.1325	4.56522	8.63339	6.00296	11.8594	12.1278	6.31634	5.95028	9.28257	9.18021	8.7693	8.56125	9.42397	8.02214	9.89957	8.31895	7.14748	7.29432	8.10059	6.14782	8.26188	8.25502	9.08997	7.03368	3.85427	3.17882	11.3999	3.90886	10.0447	4.25313	6.90099	8.8532	5.08607	7.8648	5.37109	5.93834	3.81993	3.44357	3.56824	7.68148	9.67227	7.00356	6.4846	5.95388	4.20086	8.68817	5.52477
TCGA-DD-AAW0	5.52055	0	9.70243	4.5482	8.81809	5.99953	11.1901	11.2959	5.14306	5.3436	8.88399	8.03839	8.39651	7.7766	9.18177	6.88071	9.48937	7.24164	6.30167	6.53524	8.07693	6.36588	7.64614	7.78291	8.33233	3.31731	7.91371	5.46601	12.0036	3.81733	9.88097	3.89731	6.17028	9.08096	3.45394	7.14129	4.32186	6.57314	7.6398	3.53087	3.34948	7.78416	9.26262	9.11081	6.87679	5.47787	4.00272	7.35447	5.51367
TCGA-DD-AAD8	3.33973	0	8.44179	4.29461	7.18956	5.91444	10.4082	10.2577	4.55404	5.16903	8.36197	7.55236	8.77759	7.27524	7.65152	6.85396	9.29548	7.12194	6.26514	6.58985	7.5215	6.38944	6.68621	7.23775	7.702	6.59089	4.28235	3.47596	11.9455	3.91632	9.51921	4.2238	3.93254	5.411	3.87371	7.48858	4.6909	5.8369	5.09142	3.4601	3.95303	6.52411	8.46305	9.49706	6.91874	4.38758	3.46718	7.32199	4.81744
TCGA-ZP-A9D4	1.08219	0	8.90117	4.2107	6.74705	4.0254	10.3009	10.9038	5.11175	4.97909	8.27619	6.85965	8.62869	7.44898	7.95079	7.69771	9.71881	7.0514	6.3626	6.04962	7.85785	6.70418	8.06554	6.93969	7.90825	3.43303	3.20054	3.24996	10.6914	3.62469	7.91718	4.07178	4.18579	4.59199	3.45394	6.43058	4.81209	5.27567	4.25485	3.41713	3.61775	7.27566	9.13423	4.39108	6.44946	4.79381	3.97135	7.6801	4.60702
TCGA-DD-AAC8	0.0438356	1	10.0916	5.94507	8.56226	5.59558	11.3725	12.6018	4.56912	5.9699	9.33493	8.25865	9.44963	8.07673	9.07876	8.04476	10.9678	8.08768	7.17774	6.92274	9.07898	7.15186	8.31164	7.99999	9.10882	4.53588	3.13773	3.12157	11.8599	5.01911	11.6143	8.2113	6.48579	7.10925	4.03053	7.68405	2.73981	5.11885	4.4757	3.7579	4.18234	8.07084	8.40475	9.04596	7.54722	4.47487	5.32191	7.38379	5.27201
TCGA-GJ-A3OU	2.40822	0	9.37045	4.3024	8.14577	6.32956	11.1795	11.4158	6.23945	5.32866	8.72367	7.94697	8.61524	7.7955	8.77714	6.92921	9.25469	7.80365	6.50097	6.75859	8.26604	6.84181	7.62956	7.92417	8.42747	4.13579	6.07432	3.30795	12.1072	4.2795	11.4599	6.6863	6.76057	11.5467	3.87765	7.33332	4.0992	8.11118	7.99277	6.87524	3.6215	7.07644	10.4294	9.00474	7.35504	6.78963	4.4077	8.67553	6.06247
TCGA-CC-A1HT	0.276712	1	9.68455	4.79303	9.31844	7.10357	11.295	12.4172	7.47865	6.27996	9.27333	7.98583	9.69768	8.79503	9.59376	7.93585	10.408	8.57132	7.43523	7.61695	8.66344	7.25786	8.87987	8.92589	9.09869	6.0027	4.59821	4.06761	13.9104	6.19025	12.96	5.12836	6.42164	9.15649	8.28176	7.74365	2.61054	8.48179	3.039	3.47435	4.08599	8.50476	10.3799	9.90499	8.35587	7.36104	4.88682	9.4	5.6742
TCGA-BC-A69H	1.21644	0	8.61582	4.2632	8.18933	5.73978	11.4066	12.1855	4.24465	5.59942	8.99096	8.96171	10.2408	7.52743	9.10535	7.82144	10.2296	6.32127	6.48111	8.1435	7.10926	7.84474	7.84932	7.06454	9.23451	8.60754	5.57714	3.38755	12.2005	4.7758	10.4735	5.41415	7.46357	9.18018	4.75628	8.37688	5.02936	8.72927	4.08828	4.97861	3.45336	7.47806	9.41135	9.47533	7.76143	5.98802	3.64906	7.17983	5.32866
TCGA-DD-AAVR	6.88493	0	9.29769	4.25266	8.72068	6.28866	11.681	11.6918	5.12717	5.39258	8.58816	6.77387	8.50247	7.34789	8.5049	7.5126	9.54892	7.41884	5.94967	6.54763	7.6684	6.69718	7.59861	7.38499	8.01911	3.24987	8.27343	4.48278	10.0596	3.85715	9.89463	4.06471	5.79009	7.33857	3.45394	7.03689	5.24945	5.92094	6.28627	3.59892	3.41664	6.74401	8.89467	8.98686	7.16097	5.4469	3.38787	6.72742	4.92446
TCGA-DD-AAE3	1.55068	0	8.63124	4.12916	7.87558	4.61576	11.4709	11.3488	4.57542	4.53519	8.60596	7.33711	9.22412	6.6543	7.60401	6.11639	9.63655	6.70831	5.81672	6.11955	7.35678	6.42923	6.37554	6.7121	8.08514	3.52459	6.72942	3.66639	11.8114	3.96026	9.05981	3.89582	4.57478	5.14377	3.54079	6.51978	4.23875	6.70903	7.56934	3.33036	3.35112	6.01403	7.98371	4.58992	7.05318	3.7698	3.24917	5.62967	3.86445
TCGA-DD-AADI	2.9726	0	9.06622	4.76951	8.74713	5.13537	11.4918	11.5481	4.89672	4.87555	8.86207	8.19664	9.68563	7.7218	8.54271	6.84532	10.4765	7.28607	6.3123	7.35922	7.55009	7.55901	7.69556	7.47009	8.67696	3.31409	4.7663	4.7263	11.5214	4.04623	10.066	4.33492	5.61167	8.11598	3.45394	7.87508	4.09915	6.14185	6.17994	3.45598	3.97747	7.46699	8.08572	9.59336	7.41975	7.53321	4.11779	6.64063	5.23781
TCGA-DD-AAEB	1.30959	0	7.35898	4.33571	6.866	4.54284	9.3912	9.09183	3.80478	4.22978	8.12366	6.34884	8.67439	6.30358	6.77959	5.3161	9.62621	5.32421	5.45304	6.28378	6.6837	6.09268	6.05868	6.23503	7.94469	3.22473	3.30638	3.07008	11.113	3.80908	8.80914	3.99878	3.85485	5.51175	3.45394	6.55358	4.65654	6.0392	7.2905	3.33036	3.41768	5.89297	6.7359	3.7386	6.53358	3.74967	3.01367	5.60401	4.67769
TCGA-WX-AA46	2.07123	0	8.38933	4.00053	7.29126	4.2392	10.6341	10.5383	4.11849	5.01055	8.70113	6.78874	8.19857	7.14442	7.77139	6.28149	8.59501	6.50154	5.82229	6.19784	7.20464	5.62309	6.96726	6.64464	8.19505	3.2494	8.1834	6.15599	10.8155	3.61256	8.63993	3.75288	4.84002	4.69693	3.50549	5.972	5.39144	4.59112	3.968	3.4016	3.47248	6.25601	8.52426	4.022	6.6219	4.16831	3.05266	6.67798	4.25048
TCGA-DD-A1EJ	2.75342	1	9.41413	4.80289	8.43676	6.59663	11.4926	11.755	4.3026	6.21417	8.98003	7.92624	8.94989	8.36788	9.2545	7.53421	9.56478	7.73984	7.06923	6.80203	8.56394	7.29319	8.21051	8.33997	8.92625	5.84474	3.46407	2.91931	11.4399	3.73724	10.2197	5.92426	7.18519	6.70402	3.89352	7.04744	3.37787	7.4848	5.2741	6.74377	3.64297	7.61682	9.31628	10.9612	7.53281	6.02951	3.06544	7.31734	5.03308
TCGA-EP-A2KB	1.63288	1	8.77081	4.47492	7.54629	4.73686	10.3866	11.6981	5.12559	5.98613	8.21435	7.16117	8.27565	7.13007	7.79551	6.8283	9.83609	6.94693	5.63858	6.40822	8.69888	7.1156	7.2492	7.20807	7.59002	3.25115	6.53235	2.88903	12.0982	3.64111	8.6192	3.77635	4.55727	6.22863	3.45394	7.64131	4.84239	6.04471	5.93699	10.3413	3.51962	7.6735	8.26337	8.04659	6.60931	5.38753	4.04196	5.70957	5.05382
TCGA-NI-A4U2	4.90685	1	8.62428	3.6996	7.07341	4.13309	10.1772	10.0403	4.05822	4.38049	8.5948	7.01447	8.81932	7.34266	7.52829	5.93846	8.33122	6.56032	5.42522	5.87278	7.28281	5.49736	6.4181	7.20856	7.38282	3.21263	4.95952	3.62442	8.84189	3.65597	8.4447	3.68585	4.01753	6.91817	3.45394	5.47368	4.07795	5.51252	6.51965	3.33036	3.35887	5.47493	8.12227	6.66143	6.49364	3.85541	3.07722	6.66922	4.86629
TCGA-ED-A97K	0.0164384	0	9.2955	4.458	8.15898	6.21408	10.9318	11.8352	5.95016	6.45428	8.6235	7.81184	8.67959	8.10518	8.72628	6.81451	8.98359	7.54259	6.37975	7.0008	8.7696	6.64682	8.2328	8.15425	8.44899	7.69628	8.83146	5.00713	12.4855	7.02547	12.1807	4.41487	6.5999	8.95403	3.45394	8.08546	4.30442	7.53433	4.36118	3.74087	3.95	7.77206	9.21746	8.08171	6.97137	6.78142	3.09913	9.45382	6.0348
TCGA-G3-A3CK	1.60274	0	9.16635	3.94689	7.83513	4.28801	11.0173	11.2346	5.10745	4.95637	8.89439	7.54102	9.03573	8.06266	8.63141	7.56183	9.81299	7.49593	6.30751	6.46598	8.4127	6.52793	8.27738	7.82384	8.17909	3.16291	3.29914	3.18983	11.3722	3.64734	8.56429	4.12166	4.42918	6.4176	3.45394	6.71007	5.20723	4.68172	7.07923	3.62168	3.57938	7.33919	8.03804	5.46689	6.75387	5.0561	3.42525	7.32819	3.96552
TCGA-DD-AADW	1.60822	0	9.76583	4.63817	7.2751	4.68515	10.9932	11.1546	5.84448	6.50418	9.14583	7.51117	8.83736	8.37637	8.83424	7.61156	9.65872	7.92746	6.77084	6.54493	8.44693	7.26897	8.38645	7.58016	8.40959	3.19285	4.52966	3.23221	10.5964	4.84355	9.33645	4.39127	5.82725	6.6303	3.71304	6.87546	4.74174	6.25879	5.35502	3.7579	3.76897	8.66619	10.2841	9.59581	7.66495	5.89805	3.93837	8.17911	4.98298
TCGA-DD-A39W	2.26575	1	9.24112	4.99693	8.20195	4.22482	11.5424	11.4607	3.96938	5.05231	8.56858	7.68245	8.69777	8.64526	8.51402	7.10917	10.4337	7.5095	6.49566	6.3309	7.99969	6.56016	7.64205	7.5799	8.3142	3.22794	3.28666	2.92025	10.7561	3.59859	7.85016	5.27093	5.62753	5.39476	3.45394	7.18823	2.88179	5.78246	7.96994	5.53252	3.31079	7.22902	7.95315	6.51263	6.87767	4.16509	4.71318	7.42448	4.94601
TCGA-DD-A4NR	0.0246575	1	9.80989	4.49859	8.43884	6.20785	11.2806	11.3204	6.129	5.52079	8.64228	7.958	8.62147	7.81804	8.58174	7.16776	9.31622	7.72442	6.71163	6.78741	8.03192	6.57832	8.14313	8.16847	8.70879	3.22616	7.60331	3.34882	11.5719	4.19852	10.4961	6.15058	6.04164	9.22166	4.78899	7.60347	4.66221	7.72132	5.42868	4.47145	3.48361	7.47414	9.96605	9.12711	7.20377	6.75109	3.90403	7.71775	5.89726
TCGA-DD-AACU	4.29315	0	9.64712	4.56558	8.66851	5.05764	11.5214	12.0407	6.22345	6.09145	9.50448	8.37739	9.22577	7.78979	9.20007	8.29064	9.91683	7.75054	7.14326	7.3017	8.22237	6.65155	8.09779	8.16779	9.23853	3.16291	5.64893	4.418	12.4465	3.90119	9.18256	4.25145	5.48724	6.81841	5.28408	7.28575	4.32109	5.20465	4.90488	6.2582	3.41221	7.32464	8.78611	9.09077	7.21363	5.59796	4.29777	7.56085	5.78913
TCGA-KR-A7K7	2.60548	0	8.77095	4.41667	7.87202	5.28675	10.7856	11.5722	4.94404	5.10699	8.69659	7.86981	9.20464	7.68313	7.91501	7.39496	10.3185	7.54797	6.47143	6.91214	7.65127	6.95338	7.33387	7.83534	9.35925	3.46246	4.43373	2.86912	11.1489	5.6976	9.24883	4.2749	4.7462	7.00495	4.99826	7.98888	4.12702	5.65159	4.93303	8.37945	4.18117	6.83755	7.60936	10.925	7.4994	6.14932	3.87383	5.948	5.36738
TCGA-DD-AACQ	1.18356	1	8.55987	4.1425	7.25383	4.20961	9.9998	9.97629	4.98571	5.55724	7.88568	7.10498	8.3009	7.26504	8.3895	6.93269	9.23978	7.08117	6.04826	7.17303	7.19962	7.02705	7.51932	6.36668	7.94391	3.41636	3.35691	2.91744	10.4608	3.70888	7.86326	3.71568	3.61754	4.29276	3.45394	7.31493	5.97499	5.1612	3.97606	3.41129	3.7363	7.63206	9.68787	7.04136	6.65769	5.42908	3.66781	7.29729	4.80568
TCGA-DD-A11B	0.0383562	1	9.49181	4.36416	8.07405	4.07034	10.8222	10.9832	5.43638	5.30684	8.73881	7.20688	8.3478	7.76859	8.12524	6.30321	8.84238	7.25409	6.22085	6.35968	8.28106	6.13852	7.85608	7.62461	7.20206	3.1909	3.33517	4.82238	11.3339	3.66041	7.89274	3.69022	4.21647	4.25204	3.51895	6.67497	5.92456	4.76485	7.98953	3.585	3.87033	7.53631	9.17385	6.84042	6.39357	5.05	3.26668	7.15218	4.91942
TCGA-DD-A4NS	6.72877	1	8.9087	5.07074	7.55816	5.51929	10.71	11.4676	5.36331	6.02102	8.4754	7.29141	8.60994	7.52701	8.35422	6.78589	9.23906	7.20352	6.0991	6.50468	8.14987	6.80807	7.5278	7.12262	8.2758	3.85257	7.90629	6.45221	11.4117	4.24644	10.6386	5.21228	6.38911	6.00857	3.45394	7.30464	5.04663	5.57348	5.91287	4.91734	3.59711	7.33057	9.05492	7.36714	6.68937	5.5399	4.0477	8.28736	5.72617
TCGA-DD-A1EH	4.09589	0	9.93025	5.52819	8.24016	5.68089	11.5705	12.1944	4.7135	7.3914	9.0303	6.90198	8.27578	8.08036	8.80005	6.79357	9.46184	7.71861	6.42146	6.42994	8.69842	6.89429	8.39167	7.6264	7.70818	3.41942	3.42711	3.76926	12.1403	3.81505	8.89785	4.1005	5.89842	5.86518	3.45394	6.60794	3.58311	6.06456	4.04167	3.58604	3.60747	8.29502	9.92035	9.5023	7.1757	6.13269	3.83756	7.53634	5.6028
TCGA-DD-AAW3	4.47397	0	8.89317	5.1877	7.80332	4.10225	9.73472	11.9508	5.14921	6.63497	9.10144	7.21108	8.37817	7.68363	8.27371	6.75443	9.59774	7.26112	6.19214	6.48966	8.11108	6.64938	7.50396	7.30363	8.45843	3.29124	3.13254	4.87955	11.0854	4.76316	8.20508	3.78776	5.11815	4.55173	3.45394	6.73291	4.25122	4.95082	6.13549	3.47055	3.46158	7.09861	8.80228	4.11141	7.211	3.89766	3.63405	6.65715	5.4805
TCGA-DD-AADA	3.37808	0	8.83422	5.26779	7.25213	4.49634	10.8034	11.4541	4.30105	5.90523	8.0457	6.7861	8.29765	6.79589	7.51024	5.92417	9.26761	7.1547	5.77731	6.23401	7.3484	6.22287	6.55585	7.04025	7.75852	3.32294	8.63023	4.76374	9.33427	3.69335	9.17337	3.75313	5.27019	5.20239	3.58153	6.70934	5.50183	5.40869	6.64257	3.33036	3.49847	6.89288	7.39602	8.23741	6.43651	5.46092	3.37566	5.8815	5.19148
TCGA-UB-A7MF	0.586301	1	8.96041	4.65942	7.63981	6.15648	10.2724	11.2919	7.47956	5.36967	8.54498	7.81965	8.24516	7.88686	9.31471	8.12284	9.62118	7.66142	6.77633	7.20229	7.55589	6.96424	7.87588	7.91814	8.60984	3.23683	5.31172	3.36583	12.4345	3.73602	9.57401	4.10494	5.69141	7.21027	3.51238	7.86446	5.07524	6.32228	4.14004	3.56036	3.69682	7.40708	9.67666	5.38397	7.32056	5.63802	4.21623	6.46231	4.71674
TCGA-DD-A119	0.610959	1	8.66509	4.18577	8.35772	4.81574	10.6322	11.6012	5.38413	4.56923	8.48723	7.57707	8.82052	7.1066	8.23067	5.97576	10.0406	7.349	6.10601	7.02286	7.28674	6.7895	7.00324	7.18473	7.52779	3.16291	6.25938	3.5822	11.6288	3.88487	9.60324	4.08512	5.17723	7.35376	3.45394	7.32034	4.83136	5.26724	5.51314	3.40939	3.79156	7.049	8.65392	8.84457	7.39599	4.97173	3.77342	6.6898	4.24194
TCGA-2Y-A9H8	1.73425	1	8.87135	4.777	7.79375	5.76262	11.6266	11.6471	4.40595	6.04799	8.36247	7.86391	8.63509	7.43182	8.50896	7.21814	9.59021	7.5715	6.01585	6.78206	7.33631	6.69387	7.39655	6.74955	8.32754	3.22342	7.23151	3.11511	9.58933	3.80396	9.00562	4.5951	4.65592	7.87951	5.98755	7.62654	4.16428	5.80954	4.71373	6.3491	3.78276	7.36163	9.68742	8.58125	6.90957	5.36495	5.08789	6.4324	4.03668
TCGA-K7-A6G5	1.40274	0	8.72779	3.77043	7.80272	5.12947	10.6904	10.9294	4.93965	4.67578	8.77088	7.83311	8.24221	7.95537	8.44138	6.82669	9.47307	7.71142	5.98749	6.71446	7.57503	6.44331	7.2341	8.25899	8.14899	3.16291	4.076	4.41989	10.7814	3.66483	9.11891	3.89662	5.63489	6.76493	3.45394	7.18374	5.56463	5.27134	5.38525	3.42396	3.84872	6.58796	8.61438	7.41633	6.97184	5.05379	3.67502	6.79421	4.80673
TCGA-WJ-A86L	0.945205	0	9.38127	4.11207	7.30795	5.07763	10.1669	9.85241	5.0854	5.62068	7.48188	6.30263	8.17391	6.91571	8.15594	6.75558	8.8378	7.39858	6.24067	5.72983	7.4388	6.33464	7.64671	6.52556	7.40245	7.4506	3.20306	2.89636	11.2171	4.43971	8.84976	4.11151	4.36439	6.23683	6.28003	7.32248	4.01776	4.76773	3.64054	3.41844	3.8354	7.66904	9.68388	7.79866	6.11491	4.6978	3.9818	7.8384	4.51118
TCGA-ZS-A9CG	0.934247	0	8.65915	4.99273	8.01991	10.768	11.6192	11.4261	5.71697	5.2716	8.468	6.94214	8.4216	7.37897	8.13753	6.60171	9.91195	8.19038	5.83446	6.39225	7.85036	6.16769	7.13718	6.96784	7.62073	3.1953	3.14197	3.1027	12.2223	3.81663	10.2726	4.14576	4.99768	5.16906	3.45394	6.54978	5.25084	5.66762	8.84389	3.43351	3.62969	7.05305	8.42869	4.21807	6.77187	4.02646	3.34558	6.90103	4.25977
TCGA-O8-A75V	1.47397	0	9.30556	4.22036	8.65871	5.78595	11.3615	12.1549	5.23829	5.76605	8.84433	8.24812	9.10445	7.64295	8.57273	7.62927	10.0433	7.37896	6.6022	6.69751	7.94571	6.80123	6.65283	7.73387	8.521	3.45315	5.47861	3.84364	11.3906	4.50838	9.36799	3.76108	5.16491	8.00848	3.51169	7.02459	3.94876	6.02842	5.43333	3.55824	3.56233	7.22608	8.24944	8.72625	7.16172	5.79128	4.46258	6.94137	5.20749
TCGA-ED-A7PZ	0.0164384	0	9.09592	5.61006	8.04204	4.94712	9.78724	11.4567	5.76895	5.16706	8.87679	8.92759	9.64067	7.62304	9.1893	8.08719	10.3989	7.15043	6.26905	6.97422	8.36158	6.77754	8.06579	7.23217	8.82243	6.80777	3.24045	3.00759	10.7592	3.76122	8.65679	4.38307	4.56811	6.69502	3.9474	8.38187	3.07711	6.67907	4.32421	6.68273	3.73871	7.07993	8.67599	5.80039	7.27233	3.93162	3.56738	6.62459	5.38474
TCGA-DD-A1EL	1.13699	1	9.95311	4.29747	8.94837	5.28111	11.0356	12.0608	4.00254	5.81411	8.92457	8.5931	9.0451	8.79071	9.76917	7.92213	10.504	8.42686	7.1852	7.20214	9.09129	7.15645	8.52761	10.0799	8.8302	4.98966	5.34036	3.00312	12.1554	4.72478	10.7868	7.00432	4.59893	8.03866	4.99519	8.00892	3.98438	6.69763	4.8058	4.88281	3.74702	7.72654	9.6267	8.71255	8.04247	6.29293	4.00655	9.81796	4.79541
TCGA-G3-A5SL	1.70137	0	9.07094	4.55683	7.68423	4.0922	10.5076	12.114	4.19151	6.19577	8.90404	7.45703	8.73276	7.87154	8.36992	7.38622	9.73368	7.12344	6.46743	6.34466	7.81834	6.13786	7.8307	7.49769	7.80741	3.40485	3.12087	3.58645	10.7171	3.71532	8.56803	3.80968	4.06078	5.58519	3.45394	6.28367	4.28286	5.12429	7.42841	3.33036	3.28849	7.12872	9.24044	5.15491	7.25098	3.94192	3.80492	7.45641	4.63333
TCGA-CC-5263	0.353425	1	10.5207	5.35924	7.84208	8.45414	12.4123	12.8989	7.13718	7.54238	9.15441	7.72229	9.69274	8.93976	9.79287	8.53312	9.21148	8.37541	7.27817	7.27757	8.6505	7.27262	7.7086	8.81577	8.65129	7.06721	3.78719	3.0032	12.4907	4.16355	10.7422	5.58146	5.67356	8.2312	3.99668	7.39421	3.11324	6.33329	3.88395	3.81726	3.73409	8.25995	10.2743	8.81823	7.78167	5.92398	5.3046	9.23877	5.58252
TCGA-G3-A3CI	0.493151	0	8.25319	4.04359	6.92094	4.96854	9.74886	10.5018	4.36512	4.55851	7.79321	6.6838	7.90152	6.96638	7.76755	6.12064	8.05748	6.56204	5.50672	6.06516	7.25891	5.733	6.71558	6.81489	7.34424	3.16291	6.19696	4.06567	9.24428	4.37646	8.60964	4.06086	4.62634	5.39038	3.64923	6.0228	4.98803	5.15912	8.14254	3.51276	3.27893	5.85159	8.48612	6.18911	6.23172	4.27345	4.33965	7.24948	4.48435
TCGA-ED-A5KG	2.33973	0	9.28413	5.86318	8.29577	5.44802	11.6832	12.297	7.50887	6.78257	9.00926	7.83376	8.85347	8.28652	8.89865	7.14381	9.66649	8.2621	6.69277	6.93757	8.86192	7.44876	8.25665	8.27358	8.4563	3.77797	3.29565	3.68441	11.3034	3.85183	10.9211	6.11788	7.2947	11.0286	3.64736	8.23919	3.78918	7.22877	3.83686	3.33036	3.88813	8.04621	9.75519	10.1167	7.57264	7.62751	3.4367	8.6815	6.31839
TCGA-DD-AAVS	4.99452	0	9.21904	5.29213	8.64058	4.80471	11.9996	12.6985	4.05523	6.86217	8.78385	7.88704	8.77721	8.0652	8.96057	6.91682	9.74815	7.62415	6.15935	6.51032	8.36519	7.17521	8.05205	7.96763	8.09573	3.16291	4.59823	3.61427	12.2397	3.89371	9.23364	3.71633	5.05284	6.53181	3.45394	6.96519	4.19198	6.14038	5.12222	4.27634	3.36945	7.55998	9.80119	10.8198	7.22451	6.22064	3.70884	7.48241	5.41088
TCGA-CC-A3MA	0.830137	1	9.55527	5.07478	8.38816	5.56945	10.6724	11.8836	5.44543	6.38945	8.73941	7.8378	8.92935	8.44094	9.22062	7.42838	9.99726	8.19397	7.0388	6.45686	8.8844	7.67784	8.74432	8.35815	8.44609	3.75445	7.84035	4.64621	11.0847	5.50513	12.5884	3.71229	6.10977	12.8085	3.66844	7.46276	3.65326	5.99032	3.2211	3.86747	4.14609	8.73637	9.92889	5.75631	7.93299	6.16589	5.04162	9.52792	5.37991
TCGA-NI-A8LF	2.18904	0	8.87435	4.25822	7.24163	4.70345	9.12578	11.0466	5.55026	5.26196	8.93177	7.08853	8.3313	7.08886	7.70452	7.48923	9.08639	7.06926	6.50133	6.16862	7.34664	6.21225	7.0169	6.92756	7.66337	3.28977	3.80089	3.61347	11.1177	3.93777	8.8616	4.06946	4.6571	4.57475	3.45394	6.26596	4.54321	6.27902	8.88277	4.80277	3.195	6.41142	8.35437	5.31978	6.26316	4.14452	3.10737	7.287	4.98893
TCGA-5C-A9VH	0.882192	0	9.11501	4.17276	8.56217	5.62752	11.8392	11.7891	5.0351	5.87011	8.84383	8.25004	8.80398	7.68337	8.12	6.92465	9.90279	7.64528	6.52237	7.17559	8.0074	6.86076	7.47685	7.79902	8.71196	3.40918	3.51204	3.24102	12.4216	4.38914	9.76151	3.96406	5.86701	5.39375	3.45394	7.54788	5.24456	5.27936	3.8479	3.66992	3.92443	7.42347	8.06548	9.40923	7.26921	6.12068	3.58912	7.63483	5.67162
TCGA-DD-A4NE	1.80822	1	9.52597	5.06633	7.73215	4.16132	10.6675	11.4478	7.2892	6.51712	8.62278	7.15892	8.29429	7.16824	8.71261	6.77855	8.71957	7.77208	6.25654	6.97056	8.1048	6.71573	7.36579	7.84596	7.70226	3.2909	4.43376	4.02689	10.6346	3.82317	8.74755	3.69313	4.69916	4.20877	6.59015	6.83823	5.58586	4.28402	3.29469	3.43639	3.5917	7.90715	10.0867	6.42284	7.05023	4.75036	3.30397	8.06066	5.45326
TCGA-FV-A4ZQ	0.0328767	0	10.0344	4.73028	8.51607	5.23031	11.3021	12.2268	6.61318	6.70131	8.93437	8.51312	8.78057	8.06412	8.77633	7.06254	9.48313	7.85377	6.43694	7.32103	8.81868	7.29896	7.9139	7.9871	8.59754	3.49554	3.2427	3.10168	11.2468	4.82919	9.57422	5.32807	5.57859	7.65632	3.45394	7.59588	5.07254	7.54086	2.92275	3.81095	3.77391	7.25712	9.40352	7.47392	7.53837	5.91356	3.61804	6.90433	4.88279
TCGA-K7-A5RF	1.72877	0	8.41077	4.03337	7.30271	5.15311	10.5156	10.4816	5.08804	4.91591	8.4466	7.09513	8.20528	7.36034	8.06317	6.68771	8.6416	6.82462	6.02479	6.28193	7.56531	5.99031	7.11429	6.98267	7.90693	3.2252	8.96972	5.89564	10.5197	3.59688	9.61161	4.11962	5.38609	7.42549	3.45394	6.57007	5.54204	5.352	6.0042	3.43106	3.27679	6.67419	7.63199	7.19334	6.41955	5.22721	3.09212	6.75982	4.5048
TCGA-DD-A1EB	5.52603	0	9.5787	4.21369	7.34573	4.06361	10.746	11.0401	5.75112	4.84398	8.72747	8.1261	9.71544	7.29626	8.75331	8.23039	9.31358	6.98101	6.40463	6.38261	8.00075	6.06357	7.32874	7.64652	7.70046	3.19285	3.98127	4.35937	8.19745	3.55681	8.09945	3.76159	4.58472	5.0737	3.45394	6.32449	3.79326	4.64189	5.87149	3.33036	3.3634	7.03106	8.71546	5.43074	6.2313	3.99672	4.73061	6.51991	5.83395
TCGA-DD-AADU	1.51781	0	9.13618	4.05493	8.3521	7.05697	11.1345	11.0018	5.27771	4.60307	7.80217	6.57164	8.89323	6.51207	7.25886	6.38622	9.28457	6.62205	5.93642	5.95731	7.23889	6.07051	6.69845	6.62115	7.80239	3.16291	3.05785	2.93615	10.6271	3.78172	8.37029	3.64351	3.3683	5.31941	3.51799	6.74388	4.60473	5.1962	4.78869	3.58147	3.56794	6.48449	8.01808	4.94274	6.48778	4.49937	3.94869	7.66312	4.33403
TCGA-GJ-A6C0	0.0849315	1	9.58148	4.43154	8.03898	7.25348	10.9717	11.0071	6.46894	5.61206	8.70411	7.67313	9.08405	8.2155	9.06708	7.58536	9.22357	8.12628	6.77691	6.04268	8.16771	6.52799	7.61303	8.31003	8.39027	3.7592	4.39133	2.97139	12.2816	4.02651	11.0397	6.81529	5.95306	10.015	5.09749	7.72033	4.23569	6.14748	3.22842	3.33036	3.68822	7.54756	9.5601	9.35267	6.85973	5.6227	3.28019	7.73062	5.33993
TCGA-G3-A7M8	1.17808	0	8.72643	3.9077	7.27397	4.62765	10.7719	10.7585	4.63411	4.56503	8.097	7.15709	8.16742	7.17516	8.13344	6.4737	8.28889	6.88999	5.65663	6.08498	7.26323	5.69745	7.06727	7.10926	7.66701	3.21672	7.13697	4.18692	10.2755	3.65739	8.85392	4.13838	4.5222	4.24582	3.45394	6.12209	5.07153	5.93056	7.39053	5.99827	3.99505	6.30417	6.62933	6.08552	6.0418	4.41005	3.48289	7.69217	4.47307
TCGA-DD-A3A6	8.92603	1	7.80895	4.07195	7.53305	4.61154	9.40712	9.78831	4.31383	4.52037	7.52788	7.44352	8.90154	6.86942	8.16966	5.31335	9.15503	5.9469	6.25398	6.98976	6.86716	6.75355	7.00193	6.53008	8.09642	3.74763	3.23112	3.30693	9.96046	5.33338	11.1668	3.98394	4.96059	6.18078	4.15634	6.80279	2.61925	6.0873	10.2503	3.33036	3.87726	5.87952	7.88886	3.65496	6.86617	4.92387	4.71298	6.53846	3.90937
TCGA-4R-AA8I	0.717808	1	9.54577	4.49741	8.1058	5.0722	11.2173	11.7109	5.47121	5.61173	9.21093	8.09541	9.11554	8.24094	8.89586	7.71249	9.50996	7.38355	6.34076	7.3982	8.19905	6.62732	7.75393	7.1627	8.3639	7.02822	3.83705	3.19717	10.8227	4.61358	9.15832	7.82681	4.75169	5.08868	3.62406	6.75157	3.76444	5.76647	6.146	3.85622	3.99331	6.87487	9.30002	8.41185	6.53621	4.51261	3.59498	7.62044	5.20501
TCGA-CC-A7IF	1.77808	1	8.62317	4.41357	7.31946	4.10435	9.72567	10.1143	5.19624	4.99937	8.11554	7.08381	9.73929	6.96842	7.79676	7.07993	9.07948	6.86193	6.18746	5.72879	7.25092	6.22839	6.77803	7.23349	7.78329	3.16291	6.44504	3.69927	11.4145	3.90314	8.4217	3.72784	5.33714	4.71761	3.45394	6.13232	4.04991	5.46009	6.80827	3.33036	3.82953	6.49294	7.95807	5.51476	7.1812	4.55805	4.16213	6.4629	5.19186
TCGA-KR-A7K0	0.178082	1	8.88133	4.11188	8.00272	4.90996	10.6374	11.0205	5.28499	5.04427	8.55266	7.2499	8.61713	7.66297	7.95082	6.80667	9.87886	7.08327	6.28182	6.55041	8.10409	6.49232	7.38884	7.56107	8.37689	3.30986	6.67486	4.08117	11.34	4.05992	10.2351	3.76573	4.81889	4.87014	3.72018	7.06391	4.86493	5.48672	4.55422	3.76919	3.71423	6.9517	8.19509	7.52548	7.03393	5.21382	4.00671	8.47991	4.44047
TCGA-CC-A5UE	0.745205	1	9.17312	5.10427	8.41513	4.92647	11.243	12.0293	5.69077	6.16617	9.98743	8.70806	9.59958	8.26296	8.98073	8.47187	10.1837	9.1162	7.00411	7.35729	8.37357	7.43287	8.02651	8.65743	9.27521	4.34309	3.46238	3.04194	13.113	5.33113	9.99663	4.28989	4.98326	8.1647	4.18562	7.63787	4.80078	6.47069	4.53913	3.65513	4.26011	7.91377	9.72357	8.89015	8.09317	5.24925	3.82629	7.98531	5.6502
TCGA-HP-A5MZ	0.249315	1	9.20928	3.87432	7.99026	5.48192	11.3192	11.2107	4.9997	4.81304	8.5341	7.25275	8.09318	7.69205	8.21773	6.54489	9.36398	7.93285	5.96125	6.38235	7.86807	6.11637	7.19735	7.93066	7.57785	3.42431	5.98481	3.26514	11.7079	4.12493	9.8092	4.51631	5.83947	7.81867	3.96921	6.9618	4.80929	5.86458	6.88202	6.14138	3.75587	6.84738	8.67024	9.53251	6.89867	5.55577	3.94063	8.17585	5.11378
TCGA-CC-A8HU	0.942466	1	9.18586	6.07884	8.31112	5.56467	11.0195	12.6359	7.94203	6.00008	9.31128	8.21461	9.00566	7.75146	8.9173	7.85403	10.1864	8.31123	6.9914	7.12393	8.01624	7.44241	7.58715	7.81595	9.6487	4.06853	3.43946	3.34509	13.0417	3.64979	10.5494	4.74554	4.47088	5.61266	3.54038	7.5468	4.3198	6.00136	4.38971	5.35848	4.22179	8.29325	8.82177	6.57803	8.14225	5.43246	4.10934	6.71503	7.12785
TCGA-DD-AADO	1.2411	0	8.63167	4.25414	8.14737	7.25317	10.4605	11.0909	4.32601	4.94571	8.58802	8.66192	10.255	7.68782	8.08021	6.52467	10.3099	6.60146	6.37955	6.77713	7.04187	7.32429	7.08764	8.39919	8.92579	3.41523	4.72996	3.10356	11.4313	4.05838	9.21132	4.26879	5.15538	9.36728	3.45394	7.84701	4.32653	6.7151	3.43167	4.6657	3.71212	6.65023	8.99723	8.97803	8.31092	5.98745	3.37147	6.01605	4.8267
TCGA-LG-A6GG	1.06027	0	10.3224	4.4376	8.64248	4.68218	10.8039	11.4742	5.3006	5.45364	8.99783	7.66814	8.7023	8.04836	8.47637	6.68529	9.25952	7.59339	6.18352	6.88287	8.64245	6.37661	7.46664	7.91359	7.98322	5.32756	7.05819	2.87128	11.7734	4.02274	8.57869	3.72126	4.36534	4.79653	4.06378	6.80844	5.50875	4.72461	4.27275	3.52816	3.32395	6.86743	9.89437	9.96433	7.06679	4.55689	3.08702	7.94306	4.49595
TCGA-RG-A7D4	3.00822	0	9.90884	4.30497	8.94405	6.11941	11.0935	12.5815	5.56358	5.90265	8.709	7.57581	9.07329	7.76699	8.40781	7.78901	9.8529	7.93035	6.7852	6.4146	8.72493	6.5397	7.90751	7.69123	8.28309	4.70361	3.31917	2.90429	11.2405	3.6777	9.38406	5.80201	4.92478	8.77272	5.62262	7.10077	4.69269	6.55748	3.93932	7.33071	3.76714	7.07796	8.63252	8.70955	7.4402	5.62956	4.71149	6.37446	5.37047
TCGA-KR-A7K2	2.27123	0	8.86647	3.95445	7.76631	5.20574	11.0769	10.8811	5.04522	5.08426	8.20691	8.10256	8.40824	6.89413	7.47223	6.16409	9.70922	7.1006	5.88967	6.62754	7.49088	7.0244	6.86265	6.97553	8.14	3.73095	4.06766	4.14331	12.156	4.07165	9.09422	4.04256	4.98711	5.49026	3.53215	7.82274	4.36937	4.988	4.4718	3.33036	3.78264	6.65468	8.31359	8.89115	6.66451	5.04822	3.3245	6.26428	5.1071
TCGA-XR-A8TG	2.46027	0	9.41569	4.76457	7.94165	6.58197	11.113	11.1839	6.032	5.63343	8.72317	7.8197	8.71803	7.93678	8.90073	7.26232	9.97785	7.57368	6.77201	6.82569	8.17925	6.52538	7.66747	7.97247	8.41094	5.08738	4.05077	3.07387	11.4743	4.40825	9.55931	4.85611	5.26427	6.96369	3.53296	7.4372	5.84918	5.26971	4.16094	3.54085	3.54947	7.46129	9.32139	10.2625	6.73648	5.4462	3.3709	8.49751	4.45595
TCGA-DD-AACD	1.04384	1	8.46633	3.8545	8.35764	4.79405	10.2227	10.8109	5.04693	4.29385	8.80348	7.45317	9.26046	7.30215	7.5731	5.89888	9.36217	6.83021	6.0046	6.70091	7.10232	6.25523	6.85449	7.06578	7.89471	3.16291	3.4807	3.57239	10.6281	3.74417	9.0342	4.23612	4.2352	5.93207	3.45394	6.58937	3.69232	6.14375	4.6754	3.33036	4.09182	6.02721	7.14723	6.55372	7.96147	4.22285	3.16487	5.49835	4.16724
TCGA-DD-AAD0	0.375342	0	8.97187	5.36722	8.05775	5.25995	11.356	11.5817	3.9792	5.47112	8.68931	7.81162	8.3358	7.9496	8.83633	7.58728	10.2729	7.5874	6.26131	6.65489	7.92171	6.89301	8.19043	7.5988	8.76408	3.2315	3.17037	2.85501	12.1991	3.76168	8.23824	4.41385	3.93899	6.75021	3.53431	7.06664	3.99748	5.07461	5.97484	5.57058	3.37224	7.60013	9.14137	4.49219	7.40073	4.93206	3.32784	7.04342	4.73259
TCGA-ES-A2HS	1.88493	1	7.26827	4.05394	6.36042	4.17862	10.4451	10.3376	3.60118	4.20387	8.25083	7.50101	9.59007	7.38962	7.77972	6.48202	9.10101	6.95508	5.6987	6.84181	6.73396	6.60762	6.49857	6.79517	8.22482	3.19102	3.53229	4.38126	11.0282	3.7855	8.54544	3.83784	4.31562	4.46261	3.51909	7.52457	4.83499	4.91433	6.66703	3.42019	4.63881	6.13338	7.7095	4.20719	7.12845	3.89825	3.29941	5.4035	4.19055
TCGA-HP-A5N0	2.06027	1	8.97739	5.53272	7.23079	4.47328	10.3296	11.6793	4.35545	4.96481	8.66518	7.50828	8.70376	7.82458	8.54673	6.85136	9.21246	7.26392	6.10246	6.8144	7.84524	6.54204	7.4426	6.81952	7.92729	3.26519	6.82214	5.85401	10.9717	3.68511	9.23469	4.15812	5.5931	4.77746	3.53499	6.99557	5.53617	6.42373	8.36245	3.33036	3.61753	7.21189	9.51451	5.67846	6.37242	4.71792	3.44499	7.26519	5.24589
TCGA-ED-A7XP	1.09589	0	10.7426	4.67278	9.24007	6.46464	11.2844	12.2062	5.32644	5.60121	9.16466	8.37046	9.31908	7.94892	8.45118	7.40457	10.3333	8.05859	6.52119	6.62358	8.36826	6.52499	7.7787	8.21518	8.51531	3.39656	7.21556	4.7137	11.8169	4.09746	9.4367	4.68302	5.07693	7.00342	3.45394	7.30774	4.14371	6.24874	5.94327	3.33036	3.60308	7.73633	8.64166	8.6289	6.81425	5.6437	4.78789	8.59844	5.40581
TCGA-G3-A3CH	2.13699	0	8.6672	4.22676	7.73578	4.49305	10.1288	10.7924	5.95174	5.4597	8.43285	7.22944	8.57767	7.42908	8.1549	6.50022	8.80305	6.61137	5.80979	6.28552	7.67666	6.42367	7.19151	7.09207	7.55277	3.16291	6.33077	4.50214	11.4649	3.91256	9.21619	4.01786	5.09495	4.91699	3.45394	6.96129	4.85762	5.51202	6.95608	3.33036	3.51938	6.74917	8.7774	7.2728	7.13564	4.17986	3.28483	7.97932	4.9694
TCGA-G3-A25S	1.13973	1	9.9434	5.03135	8.64161	5.21552	11.4214	12.9971	6.72532	5.42231	8.86469	9.03448	10.6068	8.14683	8.69496	7.59833	10.7556	8.21027	6.46062	8.0922	8.16311	7.31822	7.35224	8.45474	9.28592	4.52558	4.40585	2.98158	11.68	4.47966	8.64594	5.16348	4.36364	6.84078	3.58701	8.19078	4.4142	5.86119	6.65749	3.6756	4.31183	7.33558	9.02308	10.6882	7.80685	5.94871	3.19629	7.08454	5.65343
TCGA-2Y-A9GW	3.48219	1	9.21705	3.85466	7.80365	5.61114	11.4426	11.2932	5.96354	5.03028	8.78068	7.40478	8.19764	7.51171	7.96527	6.45957	9.20435	7.88404	6.00825	6.37759	7.66161	6.45732	7.40274	7.38087	7.9589	3.28466	4.92118	3.33332	11.3609	4.55998	9.91375	4.16483	5.41925	10.0371	4.32561	6.92063	5.3246	5.94629	4.32296	3.33036	3.72825	7.11048	9.3682	9.58841	6.82098	5.75237	3.78278	8.06468	5.2464
TCGA-BC-A217	3.8274	1	9.44988	5.49824	7.77518	5.4609	10.5179	11.0073	6.8783	5.46212	8.44041	8.41627	10.2984	8.15024	8.96835	8.23246	12.0751	7.99615	7.30818	7.48379	8.43048	7.55014	7.52053	8.50158	9.1112	6.03865	3.38783	3.63001	13.7471	4.24127	11.0274	5.50613	4.51769	8.012	3.88857	8.23841	5.20088	4.57939	3.79871	3.42787	3.95129	7.70336	8.6504	6.95067	7.23462	5.79496	3.91798	7.29923	5.1576
TCGA-MI-A75E	1.38904	0	8.45008	4.49553	7.61782	5.11518	10.3938	10.6472	4.58368	4.69521	8.99302	7.50025	8.8069	7.64309	8.47193	6.79587	9.33799	7.27823	6.04476	6.52946	7.6665	6.57349	7.37632	7.47572	8.00388	3.30059	7.88267	4.27704	11.0406	3.79053	9.72896	3.96352	5.25423	6.5206	3.45394	7.06085	4.75655	5.10472	4.56655	3.59139	3.98071	6.74	9.41022	7.67043	6.91103	4.86437	3.7254	7.22295	4.74514
TCGA-DD-AACO	5.13973	0	8.384	3.67138	8.04018	5.04018	10.8307	9.71867	4.86934	4.52395	7.59852	7.24971	9.26768	7.58373	8.05709	5.69164	9.29988	6.47474	6.20038	7.20783	6.30706	6.16276	6.70941	6.32147	7.44469	3.47208	5.73916	3.15813	12.5444	4.46486	9.38203	3.64898	3.60292	5.62735	3.56693	7.38742	5.57984	5.74505	7.18761	3.4854	3.93261	6.50486	8.89693	4.97987	6.73661	5.06365	3.03368	7.18745	4.68558
TCGA-G3-A5SK	2.03836	0	8.75496	3.68023	6.94115	4.40665	10.0184	9.84516	4.4482	4.53839	7.99788	6.17247	7.38312	7.02267	7.40596	5.57503	8.38367	7.47102	5.49913	5.93588	7.26855	5.23471	6.89602	7.10988	6.71752	3.28954	10.1078	5.68668	9.47839	3.59859	8.55183	3.81539	4.0126	4.31348	3.45394	6.04306	5.64632	5.01294	5.46493	3.33036	3.92454	6.40399	8.19336	5.97655	6.11539	4.06763	2.99338	6.79603	4.07623
TCGA-G3-A5SM	1.42466	0	9.18473	3.96718	7.89123	5.85319	10.9094	10.7427	5.25717	4.67321	8.77477	7.92079	7.99429	7.60179	8.43596	6.71363	9.19614	7.3991	6.11939	6.65495	7.86889	6.33537	7.22005	7.69034	7.93943	3.66864	8.16314	3.33015	11.0003	3.83656	9.57617	4.49987	5.14337	7.31793	4.01196	7.25312	4.98833	5.07164	4.30574	3.89122	3.40514	6.72465	8.14863	7.76249	7.19292	5.15577	4.30367	7.76807	4.58702
TCGA-ED-A8O5	1.11233	0	9.76707	5.26304	8.10847	4.1506	11.1115	12.3917	4.19845	6.97954	8.2342	7.07511	8.22774	7.35543	8.15293	6.51467	9.54937	7.06921	5.99017	6.36813	8.38546	7.08133	7.48138	6.82389	7.93364	4.78656	5.12553	3.21401	10.1203	4.53742	8.23025	3.87033	5.60451	6.07578	3.45394	7.12258	4.99441	6.0714	6.39663	4.68368	3.69274	7.47546	9.07208	9.01233	7.03797	5.0673	3.53031	6.36357	5.23493
TCGA-DD-A39X	4.6411	1	8.91329	4.31036	8.38577	6.32003	10.7812	11.8999	4.77071	5.18874	7.92057	7.41132	8.74151	7.69541	8.26202	6.45724	10.8121	7.09413	5.93096	6.62247	7.48567	7.01124	7.34782	7.44595	7.89236	3.21215	8.24247	3.72226	12.8255	5.54054	10.1547	3.90641	5.08109	7.69369	3.56706	7.55409	3.74796	6.29143	6.06135	5.75362	3.70233	8.1313	8.87731	8.1183	7.30351	4.77864	4.67068	7.07391	5.41163
TCGA-2Y-A9H2	4.74247	0	9.04339	4.1384	7.8692	5.6166	10.4987	11.8623	5.40143	5.8957	8.40872	7.95162	9.21597	7.76295	8.84239	7.15554	9.24595	7.88704	6.99362	6.95593	7.77773	6.92933	8.65812	7.57805	8.62782	3.35472	4.55412	3.39452	10.6077	5.088	11.1987	3.91037	5.30947	8.53871	3.93202	7.6688	5.01402	5.16012	4.91554	3.72531	4.63278	7.67776	9.58139	9.61766	7.4631	6.36576	3.61928	10.2225	5.68493
TCGA-CC-A9FS	0.578082	0	8.49863	4.01815	8.54757	4.55834	10.873	11.151	5.01246	5.18063	9.08448	7.69309	8.52914	7.60314	8.08817	6.57159	8.84433	8.00282	6.207	6.39247	7.93422	6.10318	7.44231	7.53999	8.21304	3.16291	3.30387	4.04738	11.6425	3.55681	8.39141	7.13033	4.23521	5.20851	3.45394	6.953	4.31835	6.04203	6.84491	3.33036	4.2175	7.00241	8.37873	8.04818	6.94818	4.47292	3.13508	6.36069	4.28643
TCGA-XR-A8TD	2.82192	0	8.95875	3.92832	7.75047	5.45326	10.4202	10.694	6.75085	5.23285	8.52377	7.44603	8.82093	7.51106	8.58928	7.10229	8.98735	7.57192	6.13065	6.48578	7.83236	6.74758	7.82074	8.00925	8.30767	4.56041	4.04169	4.65454	11.1977	3.67213	10.4539	5.03292	5.89926	9.39266	3.72457	7.55537	3.97808	7.43987	7.27903	3.69665	3.13787	6.54744	10.6344	7.18108	7.26027	5.31078	4.90239	7.44692	4.7226
TCGA-DD-A4NK	3.31507	1	9.25194	4.8408	7.83275	4.53636	10.6094	11.3397	4.63267	5.45283	8.91658	7.49775	8.52181	7.46204	8.40228	6.97172	9.07988	6.92564	6.1578	6.30518	7.82404	6.06224	7.49058	7.04236	8.60327	3.33085	3.59462	3.98819	9.88893	5.26724	8.32024	4.0341	4.71194	4.51023	3.45394	6.3871	4.99691	5.06013	5.90376	3.33036	3.20985	7.08068	9.29009	4.89812	7.23933	3.82039	3.6937	6.32389	5.41192
TCGA-DD-AAE2	1.74795	0	9.34965	4.80248	7.74852	5.22941	10.6421	10.8269	5.5335	5.12156	8.85665	7.49966	8.44579	6.98633	8.86614	7.3574	8.81594	7.414	6.56898	6.99897	8.09431	6.65762	7.47906	6.714	8.18047	4.0185	4.1303	4.63051	10.1703	3.65668	8.86423	3.89182	5.01058	6.29157	4.55785	6.84514	6.63219	5.85959	5.53601	6.03592	3.77417	6.94553	9.29744	4.11501	6.41448	5.36243	3.19948	6.57609	4.96968
TCGA-5R-AA1D	1.23014	0	8.7526	3.84256	7.30269	4.66002	10.7706	10.7804	5.0601	4.59836	8.07261	6.80793	7.82816	7.1508	7.80316	6.02319	8.3621	7.39123	5.84092	5.9655	7.85337	5.99658	6.961	7.6066	7.39343	3.21696	7.10767	2.96083	10.9862	5.84183	10.2308	5.83444	5.72097	6.24288	3.57812	6.02559	3.47142	6.60534	6.02257	3.65388	4.32027	6.08624	8.37339	5.30783	6.99816	4.87563	3.53356	8.15266	4.20081
TCGA-CC-5264	0.279452	1	9.58095	5.28374	8.17639	5.17054	11.4244	12.2062	7.59343	6.36058	9.99094	8.15248	8.47115	8.25209	9.44011	8.50882	10.0471	9.95423	7.56005	7.44605	8.46632	6.83147	8.6717	8.0257	8.78966	3.34262	3.25992	3.59755	13.2985	4.0358	10.5906	4.25189	5.03879	6.82976	3.6362	7.31583	5.64432	6.23848	3.61651	4.25075	4.69889	8.35266	10.3431	6.44369	7.94609	7.05172	4.42801	8.21845	6.71891
TCGA-UB-A7ME	1.33151	0	9.04405	4.38093	7.91184	4.75049	10.9115	11.1756	5.90588	5.73509	8.54848	8.34647	8.46364	7.49454	8.51896	6.8847	9.84096	7.6619	6.24755	7.0924	7.47291	6.78749	7.47127	7.38349	8.91516	3.46747	4.11413	4.33371	12.0088	5.57063	10.112	3.97058	5.73187	9.13785	3.65918	8.28582	4.54262	5.86733	4.22091	3.84621	3.35496	7.58081	9.4049	7.34566	7.35836	6.22013	3.32524	6.57298	5.4276
TCGA-UB-A7MD	0.142466	1	9.09091	4.41287	8.34119	5.71436	11.3144	11.703	4.44086	5.48102	9.6261	8.39827	9.02284	8.48847	9.6808	7.96952	9.93182	7.34206	6.91525	6.91547	8.6463	6.95578	8.27002	8.54777	9.22244	3.6391	4.98029	3.45714	12.3868	4.47745	10.4839	4.69113	5.6019	7.62054	4.18836	7.60055	3.46211	6.59715	5.49173	4.1006	3.54245	7.33042	9.65081	8.99472	7.13025	5.04478	4.30894	8.24972	5.70304
TCGA-RC-A6M6	0.0246575	0	9.536	4.61903	8.60989	5.98593	11.5035	12.5286	5.52869	5.59716	9.74745	7.80994	9.36263	8.59758	9.18918	8.05047	9.56974	7.7244	7.20369	7.48267	8.10356	7.36487	8.26081	8.07179	9.37588	3.51772	4.90386	2.9994	12.0305	5.10081	9.72043	4.29908	7.10317	7.91833	4.74031	7.12024	3.69114	7.62496	5.44973	5.14197	3.1746	7.11996	9.68543	10.6177	7.79289	6.0423	3.95342	8.10014	5.33941
TCGA-DD-A3A8	0.030137	1	8.86587	4.30372	6.53701	4.01144	10.3597	10.8734	4.11742	4.81186	8.37075	7.18622	8.61728	7.46104	8.13214	6.63453	10.0917	6.88924	5.79142	6.42751	7.17855	6.60183	7.07399	7.21225	7.98591	3.19285	3.04186	2.8999	11.5657	3.63174	9.55918	6.06778	4.9023	5.10016	3.45394	6.53603	4.84259	5.69322	8.20335	3.33036	3.65453	6.80043	7.85585	4.10105	6.57649	4.67425	3.39946	6.90153	5.03627
TCGA-DD-A39V	1.76164	1	8.77541	3.72617	8.38284	5.27615	11.2105	11.2094	4.44614	4.2009	8.83288	7.88991	9.16166	7.62081	8.16706	6.09755	10.9187	7.45797	5.73984	6.96692	7.76937	7.51202	6.65614	6.91532	8.00003	3.27038	9.89532	3.43884	12.7926	5.51607	9.65864	7.06304	4.59502	5.46887	3.61948	8.33306	4.21938	6.32457	5.82667	3.75369	3.9443	7.12285	6.92718	7.45084	7.40566	5.1996	3.97387	6.92666	4.41082
TCGA-5R-AA1C	1.42466	0	9.07163	4.60772	8.18212	4.38883	11.1419	11.6323	6.7439	5.59459	9.46411	7.93995	8.38291	8.33253	9.17598	7.54157	10.4304	8.50672	6.38621	6.85761	8.49592	6.65628	7.80386	8.83652	7.98198	3.24037	3.02252	2.93254	12.003	4.16808	10.6853	8.4324	4.27603	4.42068	3.45394	6.3086	3.95679	4.956	5.70848	3.33036	4.11928	7.55154	10.0597	4.73838	7.26774	5.15357	3.26974	8.33443	4.34289
TCGA-5R-AAAM	0.126027	1	8.96533	4.17748	7.59944	7.57456	10.9788	11.2284	4.98849	5.0549	8.35913	7.33165	8.25638	7.47215	8.16833	7.18879	8.5712	6.88704	6.20287	6.30876	7.77019	6.23545	7.48872	7.33387	8.15277	3.39636	7.68532	5.93977	10.6747	3.7691	9.49334	4.29247	5.59046	7.43079	3.45394	6.55247	4.01488	5.74527	7.28929	3.44529	3.23993	6.5271	8.10348	7.26778	6.69851	4.76807	3.56863	7.86003	4.56934
TCGA-DD-A3A7	1.14795	1	8.72608	3.5537	8.95377	5.29344	10.2943	10.6259	4.74707	4.18409	7.91015	7.82154	10.3941	6.80548	7.88466	7.40121	10.6402	5.73217	6.95755	7.26495	7.1639	8.09828	7.24629	7.88169	9.26978	3.27233	6.19503	2.9814	11.4071	5.27842	11.4581	3.65361	4.48094	5.50846	7.63339	7.83518	3.54023	4.78188	3.34381	3.33036	4.24914	6.85287	8.76542	10.1337	7.79791	5.80152	4.42947	7.35322	4.51404
TCGA-BD-A2L6	3.73425	0	8.5541	4.06578	6.95697	4.28851	10.241	10.0921	5.42722	5.46456	8.38352	7.5464	8.91222	7.10478	7.7004	6.33255	9.07848	7.07589	5.80575	6.58345	7.13321	6.98911	6.83819	7.13372	8.52213	4.61799	3.70151	3.50286	11.1657	3.58325	8.75098	3.74463	4.31076	4.85556	3.45394	6.80584	5.75621	5.3126	5.99722	3.33036	4.12836	6.55821	8.84681	6.20943	6.86961	4.74272	3.07224	6.60498	4.65053
TCGA-DD-AAE9	1.97808	0	8.78881	4.87932	7.96011	6.47611	10.6516	12.4997	5.23899	5.62986	8.88234	6.80424	8.30499	7.23778	8.33526	6.80315	9.97881	8.0626	5.99306	6.57035	7.74303	6.50833	6.8772	7.37763	8.38165	4.2775	3.11993	2.90705	11.4107	4.0411	9.23738	8.0751	3.81607	4.97999	3.45394	6.34804	3.6546	4.55522	6.16158	5.67426	4.02874	6.96251	7.30143	6.83873	7.63178	4.79976	3.58668	7.18566	4.49423
TCGA-CC-A7IH	1	0	8.97865	6.06862	7.74215	4.56009	11.2135	12.3899	5.19796	5.67855	9.01297	7.54887	8.80814	7.7957	8.44734	7.10595	10.3759	8.83163	6.28102	6.56177	7.95923	6.6272	7.37437	7.49372	8.49798	3.32272	6.60925	4.23339	11.0834	3.62708	8.40413	3.70864	4.25125	4.31928	3.45394	7.05129	4.84763	5.03384	5.97593	3.50507	4.37488	7.499	7.07362	3.76607	7.03684	3.80531	3.70456	6.53909	4.42121
TCGA-DD-AACL	0.293151	1	9.11586	3.95438	9.14192	7.08436	11.0847	11.3435	5.92942	5.48131	8.74536	8.90994	9.4992	8.1107	9.229	7.4712	9.96813	7.0687	6.90637	7.28874	8.0915	7.76175	8.24425	8.35071	8.99252	5.75504	7.6558	2.9379	11.3372	4.24097	12.0976	6.38606	6.61129	9.83419	5.81521	8.17793	3.62406	9.01044	5.3098	4.16921	3.9778	7.32195	8.83496	9.86265	7.64835	7.32521	3.0924	7.13674	4.89887
TCGA-CC-5259	0.684932	0	8.57247	4.02102	7.5895	4.64788	10.8163	10.5337	3.65551	4.64625	7.40459	8.54175	8.37127	7.27233	7.58756	5.29688	9.55649	6.5953	5.44933	7.11526	6.87983	6.40555	5.89755	7.26478	7.53414	3.9396	5.49897	2.87423	11.4931	5.50812	9.93907	3.97058	5.21537	6.39836	3.97687	7.85754	5.12298	5.49285	3.98495	4.61381	4.06353	6.07519	7.0897	9.03954	6.11875	4.17765	2.97847	6.23325	3.33907
TCGA-G3-A7M6	1.73151	0	8.73348	4.90511	7.40727	5.36968	11.9432	11.824	6.4048	6.67958	8.59894	8.78526	9.28256	8.074	9.05993	8.25144	9.5342	8.26045	7.17111	7.33206	8.50567	7.43067	8.46002	8.03877	9.00855	3.81035	7.45897	4.66938	12.1692	4.97686	12.1158	3.89685	6.97934	6.59971	3.81793	9.42765	4.07214	7.65961	5.80301	3.90084	3.97703	8.6896	8.53377	10.3061	7.38105	6.722	3.83664	9.27982	5.29586
TCGA-DD-AAD6	1.8411	0	8.92005	3.6686	7.39552	4.64621	9.95163	10.6834	5.46498	5.28583	8.05503	6.41962	8.29644	6.74819	7.20679	6.76737	8.61008	6.66663	5.99833	5.32363	7.41434	5.97452	7.33483	7.12465	7.24595	3.25197	3.10811	2.85501	10.771	3.61424	8.52824	4.0895	3.07877	5.70365	3.45394	6.46493	4.46875	5.42454	3.78674	8.91343	4.05901	6.6918	8.75718	10.8261	6.7569	4.91817	3.23987	7.5678	4.25118
TCGA-2Y-A9GX	6.69041	0	8.94238	4.31205	8.16262	5.38354	10.6014	11.2696	5.1513	5.44119	8.62185	7.50285	8.18587	7.9291	8.60279	6.69103	8.96121	7.24497	6.32013	6.4048	8.24737	6.2854	7.69735	7.65417	8.43321	3.32833	8.17484	4.94565	11.3079	5.80829	10.2955	4.59974	6.00362	8.56544	3.53458	7.0667	4.51722	6.16596	4.34408	3.33036	3.35085	7.40484	8.93588	9.84741	6.70211	6.06257	3.41729	9.28313	4.99707
TCGA-DD-AADC	1.16438	1	10.2396	4.48093	7.76774	8.76083	11.6692	11.6666	6.4303	5.90161	9.36278	9.42067	11.0609	7.51572	8.65596	6.99657	10.3621	8.43893	7.89707	7.14012	7.98658	7.546	9.29928	8.51347	8.70287	4.7622	6.05744	3.63406	12.5512	4.27806	9.91786	5.42237	6.36749	6.48428	4.8968	7.67686	4.39467	6.74108	4.09243	3.77752	3.74609	7.79781	9.47297	7.31692	7.4379	5.39482	4.39905	7.74634	5.54096
TCGA-BC-A10Z	0.0931507	1	9.68812	4.19521	8.23987	5.03701	10.8019	11.3877	3.87443	5.48276	8.95412	8.16295	9.42332	8.2819	10.0125	8.65923	9.67893	7.07788	7.42387	7.08214	8.45408	6.77537	8.28094	8.61792	8.30625	4.59481	4.24972	3.0007	10.3232	3.64479	7.48912	4.06289	3.91809	4.19959	3.45394	7.044	5.00713	4.71751	7.08783	4.32707	3.24323	7.20905	9.42471	7.82785	6.95939	4.24911	3.73041	8.17095	4.49543
TCGA-DD-AAED	2.09041	0	8.72576	4.08012	7.9622	5.58745	9.95337	10.3145	3.84802	5.6148	8.17922	7.68859	8.66558	6.5011	7.19985	6.23553	9.25112	6.89852	6.03587	6.7936	7.30444	5.93468	6.81655	6.84992	7.78777	3.2426	3.23726	2.89578	12.1134	4.212	9.0161	4.57022	3.76372	10.002	3.45394	7.80517	3.84705	5.4033	3.47939	3.33036	4.19641	6.91471	8.70358	9.65072	6.9381	5.25535	3.09756	6.90493	5.67449
TCGA-G3-A25Y	1.23836	1	9.52867	5.05753	8.44373	6.18611	11.4747	11.7707	7.10826	6.05844	8.92263	8.38084	8.97241	8.26931	9.21573	7.34004	10.0323	8.00344	6.69125	7.02299	8.52267	7.32815	8.42039	8.1318	8.379	3.55077	5.46672	3.53413	10.7171	4.06741	10.0937	4.1943	5.97406	6.3258	3.45394	7.42978	4.23345	6.19311	6.43246	3.4954	3.89097	8.64991	9.42204	10.2253	7.68914	6.7859	3.92935	7.97018	5.2017
TCGA-ZP-A9CY	2.14247	0	9.0681	4.69021	7.56798	5.05698	10.6462	10.6653	5.28685	4.90928	8.58686	7.24519	8.24339	7.64464	8.20147	6.69677	8.6643	7.0712	6.25519	6.34478	7.80752	6.00899	7.32157	7.42337	7.78227	3.76696	6.52441	5.37979	11.2717	3.75375	9.30246	3.82756	5.69439	6.60556	3.74011	6.71218	5.71767	6.12768	7.0042	3.62919	3.66194	6.4006	8.2886	7.57486	6.5365	4.68116	3.50463	7.96382	4.60498
TCGA-PD-A5DF	1.75068	1	8.94395	3.93199	7.92253	4.61001	11.3715	11.1952	6.0858	5.28336	8.80355	7.96434	8.56727	7.91042	9.05691	7.17912	9.22985	7.85554	6.53197	6.9296	7.87086	6.53821	7.45813	7.96425	9.39344	3.86815	4.0024	3.01264	11.8493	4.33198	11.1925	4.73774	5.28117	9.64528	4.08537	7.37441	4.8658	6.77637	5.99171	3.33036	6.45742	6.65564	9.40281	8.17323	7.10474	5.28945	3.52847	8.81311	5.18425
TCGA-DD-A114	3.14795	1	9.73919	4.60849	8.61463	5.64938	11.6593	12.0025	7.90584	6.46839	9.22815	8.89373	8.55855	8.51978	9.98614	7.27701	9.87215	8.76199	6.89417	6.97715	9.08082	7.64712	8.80582	8.35567	8.72856	3.28591	5.99958	4.12074	12.5399	5.08614	12.3207	5.33946	6.56279	9.63509	5.26425	8.13583	5.80356	5.79075	4.10827	3.7026	7.58973	8.25358	9.96352	7.84421	7.32293	7.50394	5.76329	8.68382	5.91624
TCGA-DD-AAVY	5.39726	0	9.74445	4.71668	8.17857	4.36007	10.9069	12.1013	5.31661	5.51655	8.97001	7.81392	8.81072	7.84479	8.79699	6.91674	10.2093	7.7233	6.27494	6.70347	8.44579	6.53503	7.86746	7.23664	8.46374	3.28023	3.32889	2.88555	10.5703	3.63267	7.57004	3.9483	4.11391	4.47184	3.45394	6.78286	4.25064	4.75832	7.16634	3.33036	3.72143	7.57603	9.36784	3.88408	7.09009	3.70199	3.94914	6.54892	4.16182
TCGA-BC-A10S	3.89863	1	8.23099	4.06347	7.28406	4.85181	10.8447	11.0377	4.78289	5.13398	8.3116	7.02317	8.5449	7.15518	7.94185	6.42531	8.83919	7.11095	5.61696	6.2718	7.34518	6.68652	7.35493	6.87947	7.90172	3.25709	7.52981	4.07387	11.3067	4.05211	9.68578	4.98769	5.54415	5.65192	3.51018	6.53133	5.71302	6.31754	7.53089	3.33036	3.60219	6.73946	7.7497	8.67153	7.0943	4.39871	3.55671	6.98237	4.89891
TCGA-MI-A75H	2.04658	0	8.67632	4.62978	7.54142	4.84163	10.2652	11.4143	5.47277	5.20869	8.62236	7.62849	8.89096	7.2461	8.06267	6.41955	10.2469	6.96153	5.80077	6.66354	8.06458	6.85936	7.18482	7.45441	8.31213	3.16291	6.18688	3.55749	11.6051	3.68472	9.17412	3.67411	4.818	5.57055	3.45394	6.89248	3.86657	5.66155	6.1968	3.54528	3.78675	6.76867	7.81744	5.80633	7.41134	4.91315	3.32293	7.12369	4.05413
TCGA-BC-A10U	2.29315	1	9.79846	4.49445	7.92174	4.88349	10.8816	11.9299	5.73569	6.15665	9.30961	8.22257	9.42028	8.34647	8.86171	7.8035	9.98805	8.60419	6.72933	6.78381	8.26872	6.27228	7.9354	7.87656	8.4983	4.95397	4.52928	3.51715	11.7184	4.05901	9.37036	4.70688	4.51198	4.97402	6.582	7.08024	4.37293	5.31291	3.094	4.47922	4.08886	7.5946	10.1588	8.1295	7.52002	5.27838	4.1117	7.97921	4.68336
TCGA-CC-A7IG	0.819178	1	8.98237	5.05539	7.92244	5.67695	11.3199	12.1052	4.19259	6.00247	8.65985	9.06743	10.3986	8.00769	9.58616	8.42903	10.5679	7.37541	7.28679	7.70203	7.94688	8.05406	8.03024	8.3762	9.61955	3.22162	4.46938	2.92819	12.06	6.82105	11.0881	4.35217	7.16904	7.64243	3.97965	8.41692	3.61171	7.62792	4.33025	3.33036	4.71686	7.58265	8.92211	8.95247	7.73824	6.22111	5.00913	7.22361	5.28388
TCGA-2Y-A9GZ	2.32329	1	9.11827	4.53159	7.17791	4.2513	10.6323	10.7127	4.75156	5.53243	8.33335	7.10303	9.28726	7.26081	8.66363	6.81774	8.78864	7.46163	6.00929	6.44533	7.78431	6.20486	7.0568	6.98503	7.67837	3.60314	4.95127	3.14235	11.0736	3.59816	7.88719	3.87973	4.07934	4.92071	3.45394	6.45343	6.71019	6.45867	9.37452	3.62295	3.4714	7.03149	9.82536	5.97878	6.18724	4.0742	3.14005	6.41169	4.98636
TCGA-K7-AAU7	0.983562	0	10.4704	4.1958	8.1467	5.19735	11.9001	11.9805	5.7584	6.08049	8.42124	7.71039	8.81433	8.01262	8.69185	7.11378	8.97376	7.78363	6.53393	7.035	8.48836	6.86119	7.99258	8.14732	8.43089	3.46797	6.92312	3.88788	11.758	6.08949	11.6232	4.21419	6.25642	8.67303	7.03911	8.08232	3.45078	7.38676	4.1665	5.60565	4.11992	7.18752	9.77729	10.4474	7.19443	6.46339	3.67604	9.44957	5.08796
TCGA-BW-A5NO	0.0547945	0	9.14818	5.23037	7.4466	6.14902	10.3341	11.9613	5.55895	5.45878	8.75639	8.05261	8.91965	7.76612	8.56792	7.55688	9.89402	8.17202	7.37397	6.79488	8.05353	6.90367	7.35437	7.85051	8.85773	5.2153	5.12187	3.35004	11.7656	3.767	9.31783	5.47685	4.43367	7.80417	3.45394	7.46762	4.43218	5.45643	5.18745	3.83013	4.12559	7.43869	9.10965	7.64858	7.04824	4.87348	3.50426	6.67843	4.62695
TCGA-DD-AAVX	4.70685	0	8.74834	3.99156	8.32865	4.52222	11.2086	11.2695	6.12721	4.82251	9.37087	7.39725	8.30468	7.29476	8.09063	6.52478	9.00534	7.22119	5.99125	6.24589	8.0522	6.44845	7.18436	7.21002	8.00531	3.35246	8.40807	3.47149	11.4835	3.79142	8.58665	3.77909	4.5971	5.11281	3.45394	6.90825	4.73522	5.31911	6.75234	3.4886	3.39354	6.45677	8.57786	6.88368	6.5496	4.28522	3.30633	6.44016	5.06736
TCGA-DD-A4NJ	2.54247	0	10.0819	4.53432	8.17463	5.14703	11.1294	11.8619	6.61827	5.83948	9.04135	7.47901	9.00652	7.89727	9.05761	7.7225	9.34077	7.89883	7.11078	6.69826	8.39341	6.54946	8.1201	7.59663	8.14042	3.65264	3.29819	3.23864	11.654	4.17891	9.88829	5.27961	5.19621	7.98333	3.68922	6.96831	3.61153	5.99367	4.31301	4.03125	3.65638	7.68264	10.3425	7.88816	7.57431	5.93072	5.81874	8.69844	5.89408
TCGA-UB-AA0U	0.89589	0	9.56939	4.77315	7.94649	5.33217	10.6577	11.7089	6.4666	6.31202	9.2589	7.70814	8.72005	8.13528	8.85175	7.35009	8.99747	7.12203	6.84999	6.68002	8.09142	6.45883	8.01799	6.75352	8.37206	4.02802	6.86473	5.35849	11.5629	5.19512	9.64311	4.76628	5.86151	6.24299	3.45394	6.88259	5.22124	5.70572	4.37666	3.54085	3.56832	7.7633	9.68187	8.53253	7.19682	5.93829	3.7537	8.58126	5.58594
TCGA-CC-A9FW	0.679452	0	10.1633	4.53933	8.63296	6.65133	11.809	11.9926	6.25726	5.43386	9.48072	8.2729	9.09641	8.10374	8.17457	7.89384	9.95879	8.08192	7.04357	6.82181	8.38104	6.41375	8.17482	7.85081	9.34604	3.16291	3.44373	3.11048	11.9852	3.75818	8.95069	5.79577	5.27334	8.16386	3.96121	7.70824	3.53685	5.78698	3.42218	5.09017	3.59845	7.62876	8.13144	8.53249	7.50445	4.71756	4.44381	6.86696	4.62532
TCGA-CC-A8HT	0.383562	1	9.09167	4.44716	8.94648	6.67365	10.1425	11.0147	6.30983	5.94939	9.08276	8.50145	9.46302	8.11515	8.91252	7.64502	9.83214	7.15354	6.60815	7.09854	8.7401	7.04002	7.85879	8.75049	8.93105	4.33294	3.88713	2.87148	11.3923	4.49036	10.7991	4.23496	4.75947	6.6744	7.08079	7.73116	3.36402	7.20342	3.37448	5.83872	3.85954	7.38574	9.43057	9.65261	7.97703	6.57879	3.54877	7.84577	5.12152
TCGA-G3-A25U	4.48219	0	8.72686	3.91216	7.30399	4.18848	10.8334	10.6241	5.3174	5.11071	8.20243	7.11819	8.74369	7.3683	8.48261	6.76334	9.11692	7.02973	6.14539	6.3574	7.88907	6.45423	7.28589	7.3559	7.91115	3.43151	3.44441	3.57702	11.0366	3.63081	7.93573	3.68479	3.59123	4.33338	3.45394	6.32486	5.53308	5.54242	9.00226	3.42498	3.64793	7.76019	10.0735	5.74755	6.98178	3.90273	3.35343	7.343	4.14887
TCGA-DD-AAEK	2.92329	0	9.57429	4.71292	8.14473	5.06088	10.468	11.4949	6.08917	5.72163	8.78777	7.99667	8.24427	8.00905	8.85298	6.8418	9.31529	6.89409	6.24608	6.05397	8.11532	6.34265	7.35365	7.61746	8.77559	3.5894	3.42424	3.99163	11.6406	3.55681	9.59048	4.37749	5.90761	8.86037	3.45394	6.97749	4.62271	6.41076	5.34409	3.69689	3.27534	7.18254	8.58521	6.62854	6.68045	5.36727	3.54071	7.6886	5.31867
TCGA-DD-AAEH	2.14795	0	8.42998	4.91635	7.81061	4.52252	10.1767	11.0327	4.63521	5.41801	8.41584	7.22234	8.84656	7.11043	7.83469	6.6741	9.34159	6.77428	5.88793	6.65417	7.69842	6.60315	7.15164	7.06764	8.13907	3.19627	6.70937	5.04659	9.18421	3.59912	8.94083	3.6934	5.11257	4.93633	3.45394	7.03139	4.35074	5.89287	6.88141	3.43668	3.86389	6.87511	8.62866	6.78217	6.77982	4.75247	3.52539	6.57534	4.56613
TCGA-DD-A73F	2.9726	0	9.14765	4.1286	7.82385	4.67701	10.7694	10.8659	5.95146	4.85925	8.54658	7.83194	8.56883	7.67066	8.72577	7.05197	8.92935	7.69592	6.3315	6.63387	7.8444	6.26348	7.48437	7.76477	8.48684	5.61502	3.1947	3.27937	11.0401	3.75984	9.52582	4.52085	5.35342	8.46562	3.70383	7.12764	4.73467	6.20973	5.20051	3.59126	3.35039	6.71044	9.32678	6.59346	6.94125	5.44147	3.13668	7.02288	4.62969
TCGA-2Y-A9HA	0.0986301	1	10.0532	5.1387	8.77874	6.67037	11.2526	11.9095	5.7473	5.77117	8.97843	8.39203	8.86445	8.15678	9.10507	7.65647	9.78573	7.75664	6.52026	6.92988	8.46725	7.29752	7.9081	7.94148	8.63809	5.46767	3.17902	3.05799	12.1026	3.92396	9.1924	4.37847	4.68506	6.89162	5.86322	7.2823	4.70683	6.14681	7.11948	4.01006	3.52519	8.17804	9.54641	7.22116	6.96949	5.22342	5.00057	7.7666	5.45024
TCGA-UB-A7MC	1.36986	0	9.30304	5.11632	8.20213	9.51436	11.8705	12.4475	6.27751	6.29937	9.0151	7.91774	9.21008	8.31513	9.3439	8.04421	10.3866	8.35391	7.37646	6.47398	8.6677	6.74731	8.48413	8.05928	8.47545	3.98653	3.34881	2.93051	11.53	4.28226	8.3156	3.84212	3.93375	4.71913	3.51347	7.00435	3.99544	5.67701	5.3998	3.6354	3.70741	8.01799	9.09994	5.25885	6.7866	4.38801	4.80746	7.86352	5.36493
TCGA-DD-AACG	1.28493	1	8.88289	3.89632	8.70719	4.79151	10.4221	10.7481	5.17557	4.81734	8.83633	8.75385	9.41665	7.91916	8.98001	6.47854	9.50721	6.43942	6.26471	7.1055	7.64306	6.40913	7.12807	7.44233	7.77585	3.95912	6.68202	2.99463	11.918	4.04637	9.23537	4.26756	4.1229	8.19372	8.77324	8.8688	4.31905	7.07233	6.57851	5.60372	3.58143	6.11037	9.02392	8.85713	7.57676	5.17847	3.25252	7.16922	4.35489
TCGA-2Y-A9GY	2.07397	1	8.67753	4.71082	8.17194	5.92624	10.8711	11.9372	4.96124	6.11461	9.06056	8.69792	9.81971	8.38338	8.80274	8.02305	10.0864	7.91773	6.87581	7.44576	8.38411	6.54849	7.87057	8.6027	8.8991	4.07605	3.60772	3.25614	12.3002	4.63798	10.9483	4.54331	6.97221	9.37941	4.21432	8.10995	4.2705	8.16552	3.19744	8.54928	4.1339	7.49676	9.52329	8.30976	7.63014	6.30624	3.91978	8.25714	5.0294
TCGA-DD-AADQ	1.19452	0	10.1324	4.38293	8.49905	5.33068	10.4857	11.6522	5.73605	5.5169	9.10565	8.02743	8.90972	6.92855	7.96788	6.88549	9.05344	7.23534	6.13336	6.46562	8.34156	6.58453	6.79053	7.85813	8.24891	3.22186	10.7685	3.03578	10.0297	3.59475	8.60389	3.9429	3.639	4.9381	3.58909	6.89207	4.26105	4.6028	3.12957	3.33036	3.72562	6.2611	8.09168	10.0675	6.97934	4.31517	3.29926	6.70447	3.8631
TCGA-DD-AAD2	1.80274	0	10.0462	3.94479	8.78631	5.45931	11.0682	11.252	5.39046	4.86212	8.57727	7.64637	8.45739	7.63825	8.61792	6.81686	9.20936	7.0571	6.09764	6.51504	8.34285	6.13298	7.44575	7.52424	8.2507	3.32613	6.01871	3.6969	11.1548	3.89069	10.151	4.48907	6.09718	8.67158	3.45394	6.80398	4.43958	6.05778	4.75204	3.33036	3.09146	6.77726	9.41284	8.39955	7.18909	5.41875	3.21187	7.74196	4.5194
TCGA-G3-AAV5	0.969863	0	9.24134	4.14386	9.12196	5.87413	11.7333	11.9677	4.78143	4.96666	9.14091	7.90167	9.50742	7.71154	8.23201	7.5486	10.3302	7.2742	6.48223	6.6503	8.34481	7.46553	8.24295	7.44866	8.65253	3.18783	3.22791	3.02959	11.963	4.14252	8.06062	3.81429	4.29894	5.32776	3.45394	7.41323	4.48311	4.83591	5.20092	3.55877	4.07867	7.54479	8.36408	5.08437	8.21102	5.66632	4.30438	7.3353	5.55432
TCGA-DD-AADK	2.87397	0	9.15534	3.88119	7.96443	4.93225	10.6864	11.0358	5.61928	4.94499	8.40225	7.9297	8.47645	7.54103	8.2218	6.56958	9.46863	7.00784	6.06509	6.73228	6.86448	6.37834	7.25293	7.72817	8.0916	3.62298	3.75379	3.14144	11.7922	4.95155	10.3745	4.07852	5.74223	6.47381	3.56785	7.51405	4.65322	5.93624	4.08711	3.67338	3.7502	7.23985	8.39447	7.90262	6.69454	5.86334	3.57707	7.34629	4.6074
TCGA-CC-A7IL	0.761644	1	9.48142	5.0734	8.10164	4.57449	10.6529	12.1693	5.3506	5.42556	8.90038	7.98482	9.70708	7.61622	8.71315	7.90726	9.92533	6.64413	6.62725	6.5796	8.07332	6.30752	7.88001	7.2408	8.90491	4.72239	3.06332	2.8871	11.75	3.73414	7.52686	3.76083	3.54316	5.07529	3.50356	6.36785	4.66496	5.31984	6.31053	3.46448	3.33678	6.98833	8.37193	3.684	7.51297	3.62638	4.00185	6.39853	4.69036
TCGA-DD-A115	6.96438	1	9.39707	4.53469	7.94504	4.7847	10.4727	10.8344	5.51659	4.82064	8.71002	8.0111	9.57826	7.92311	9.083	7.57622	9.12804	7.43059	6.93146	7.21369	7.89196	6.3861	7.36059	6.54794	8.43332	8.67891	3.43822	4.5324	11.6111	3.65385	8.95289	4.06177	5.16778	7.23014	3.78529	7.45781	4.40027	5.7383	5.77629	3.45456	3.43778	6.5664	9.22874	5.5854	6.46214	5.32971	3.10106	7.38029	4.8531
TCGA-ZP-A9CV	2.98082	1	9.55506	4.3527	8.26498	4.67872	11.2655	11.4136	5.6684	5.06443	9.00442	8.2628	8.7043	8.18732	9.20031	7.60669	9.94469	7.95296	6.70536	6.89374	8.39679	5.85654	8.05756	8.45446	8.75473	3.43514	6.13452	4.47424	11.4038	3.81532	8.88186	4.60139	5.16834	6.02543	3.62202	7.55311	5.67895	4.85981	5.87157	3.33036	4.06931	7.51708	8.74525	9.46517	6.40382	5.91474	3.19562	8.04309	5.03465
TCGA-BC-A69I	1.06027	0	8.01112	4.35448	7.39696	5.30725	9.94349	10.884	3.92235	4.83888	8.39681	7.53387	8.87702	7.11247	8.12957	6.50394	9.93388	7.42376	5.96443	6.50471	7.33835	6.52254	7.13353	7.0663	8.18314	3.25674	6.09959	4.82946	11.7762	3.71148	9.37531	4.0402	4.96536	4.79816	3.45394	7.83431	2.92184	5.26272	7.15889	3.33036	3.69079	7.07426	8.76828	4.29591	6.41864	4.52263	3.32554	6.40512	4.09136
TCGA-ZP-A9D1	0.0575342	0	9.68912	4.06413	8.61692	4.95539	11.2194	10.885	4.98318	5.03093	9.28666	8.1301	7.89565	8.12632	8.44173	6.7476	9.45384	7.54471	6.25429	6.57313	8.78594	6.48443	7.56858	8.25319	8.02097	3.29958	5.36171	2.94222	12.4471	5.96196	9.75862	4.11513	5.16517	6.16615	3.45394	7.44063	4.1676	6.64586	6.25801	4.61247	3.56893	7.33807	9.5145	10.6608	6.95433	5.03245	3.19512	8.90396	5.16114
TCGA-MI-A75C	0.79726	0	9.04836	4.10997	7.90773	4.81472	10.4272	10.6599	4.20481	5.04157	8.62968	7.53609	8.71829	7.13653	7.6151	6.38242	9.10203	6.806	5.59556	6.57333	7.65504	6.93777	7.1742	7.22711	8.18637	3.31664	3.10678	2.99602	12.0752	4.91817	8.35535	4.31449	4.55076	6.83256	4.46585	7.6352	4.60389	5.44233	3.70198	4.81099	3.94735	7.06614	8.04341	8.61168	7.30044	5.79974	3.13393	6.77618	5.24141
TCGA-BC-A10Y	1.94795	1	9.14944	5.12779	7.5972	5.24845	10.625	11.0303	5.76122	5.72005	8.7768	6.88859	9.26292	7.61113	8.71899	7.24155	9.72804	7.93704	6.54399	6.78795	8.28224	7.27769	7.30336	7.50991	8.5261	5.10689	3.28048	3.29946	11.2984	4.29646	8.64134	4.48503	4.9324	6.91572	3.58153	6.60511	4.16246	5.13247	5.1829	3.66223	3.3247	7.67677	8.34341	6.92898	6.66639	5.56223	3.71029	6.57697	5.08802
TCGA-DD-AADR	5.55616	0	8.55834	4.1384	8.19859	4.72597	10.5815	11.2248	5.07621	4.99834	8.74351	7.61238	8.6654	7.28425	7.94424	6.71175	9.0417	7.51995	6.25593	6.26697	7.89369	6.32749	7.21007	7.73459	7.32852	3.19493	4.29598	3.19852	12.0836	3.81461	8.68985	3.99878	4.05345	5.3176	4.33591	6.58482	3.93234	6.40636	7.01651	3.33036	3.95958	6.53081	8.9457	7.85283	7.38544	5.00019	3.40424	7.41258	4.41003
TCGA-LG-A9QD	1.00274	0	8.58158	3.86024	7.18766	4.70401	10.4563	10.7006	4.24944	4.7386	8.57569	7.24658	8.51684	7.29394	8.17896	6.34798	8.63116	6.88851	5.8632	6.54979	7.54743	6.15728	7.10686	7.50112	8.09303	3.25929	9.85119	4.53734	10.3487	4.12108	8.4857	3.70589	3.98607	4.36428	3.45394	6.47372	6.52699	5.13459	7.87154	3.48554	3.78373	6.21693	7.66726	7.57314	6.50949	4.54279	3.49573	6.57683	3.93124
TCGA-WX-AA44	1.68493	0	9.50348	4.63358	7.82687	5.26293	11.2205	11.5234	6.86641	6.85299	8.14886	7.49041	8.76761	7.60623	8.75749	7.2428	9.93063	7.70357	6.57899	6.80004	7.81625	6.86972	7.79333	7.51868	8.28353	3.46973	5.83899	3.71119	11.9438	5.37751	10.7723	3.83354	5.47172	6.00042	4.09956	7.60747	5.39216	6.41819	4.54871	3.6241	4.71247	8.27604	10.4069	9.31617	6.82644	6.67477	4.19275	8.70346	5.70415
TCGA-DD-A113	6.64384	0	9.62579	4.55306	8.66738	4.52327	10.8452	11.6108	6.09057	5.38907	8.70647	8.23088	8.73219	7.32134	8.82708	7.58575	9.77808	7.25491	6.67694	6.30223	8.35567	7.17425	8.14036	8.39643	8.22851	3.30193	3.23575	2.96056	12.1315	4.07269	9.51502	3.87996	6.07989	7.22064	3.51031	7.59849	3.79883	5.57187	3.67251	3.33036	3.39407	7.57712	9.96671	7.0619	7.37131	6.29686	3.95528	8.86946	5.37436
TCGA-FV-A496	0.0273973	0	9.10531	3.86402	6.89598	4.77458	10.0577	10.5388	4.67816	5.12995	7.8754	7.88607	9.05954	6.87076	7.91106	6.91066	9.18574	7.45359	6.22507	6.43052	8.15364	6.52624	7.3769	7.93539	7.81487	9.84114	4.4753	3.01979	9.67399	3.80555	7.62168	3.6963	7.18911	4.60676	3.57668	7.6089	5.04988	4.52198	4.21859	3.57635	3.87015	7.13669	8.74906	5.84879	7.00117	5.06965	4.27281	7.28159	3.88782
TCGA-DD-A1EC	1.64932	0	9.21706	4.48832	8.42092	4.93239	11.6336	11.8169	6.32682	5.42912	8.96704	8.25894	8.26311	7.81641	8.99267	7.26508	8.64237	7.44888	6.5142	6.64449	8.49943	6.68377	8.26816	8.72912	8.30045	3.16291	3.82591	3.21798	9.99338	3.70869	11.0256	4.67021	6.07909	9.64947	3.45394	7.02993	2.73506	6.47849	3.64465	3.33036	3.49838	7.20722	9.67821	5.32723	8.02014	6.48938	3.29582	8.50149	5.03295
TCGA-BC-A10Q	3.10959	1	9.6908	4.95439	8.02508	6.8405	10.6811	11.1082	4.11427	6.05713	8.40531	7.29674	8.63448	7.88569	8.88855	7.01463	8.6847	7.4839	6.90454	6.32443	8.62982	7.28297	8.23936	7.6897	7.92614	3.22473	3.57756	3.28927	13.0957	4.29612	12.1662	4.02298	8.05411	7.33085	3.52645	6.99559	2.62149	4.55453	2.99617	3.61246	3.35841	7.2106	10.7481	6.62603	7.91596	5.81892	3.82681	9.36884	6.09925
TCGA-2Y-A9H3	4.15342	0	8.15753	3.95883	7.76768	6.4483	10.0238	10.6137	4.39854	4.34445	7.95091	7.29479	8.85668	6.71608	7.70028	6.41549	9.20496	6.29096	5.45861	6.81262	7.10077	7.35559	6.55572	6.23351	8.37086	3.37094	5.42155	3.50437	10.8613	3.85123	9.47882	3.9347	5.34619	6.84582	3.69757	7.15562	5.61153	6.24436	5.61192	3.75708	3.41863	6.49982	7.7258	4.50883	7.63977	4.87408	3.44292	5.9905	4.4588
TCGA-DD-A4NQ	1.02192	1	9.79188	3.92281	8.70344	5.81277	10.9554	11.363	6.84097	5.68926	9.26525	8.58336	8.73449	8.22601	9.18306	7.05977	9.29956	7.68935	6.57536	6.81262	8.41477	6.34866	8.15204	8.53686	8.09474	4.61666	3.67543	3.31952	11.7021	4.11255	11.3378	5.35088	6.86087	7.34466	4.29074	8.30506	3.6396	6.38618	4.16814	3.45655	5.12306	7.08894	10.2419	7.56531	7.85936	6.10862	3.65164	8.32036	4.53601
TCGA-DD-AAW2	5.08219	0	9.34264	4.89814	7.77605	4.0038	10.4982	12.2531	6.22978	6.28556	8.99449	6.78396	8.36885	7.42701	8.35841	6.65282	9.72082	7.76921	6.0068	6.49145	8.36313	6.49653	7.16469	6.78572	8.00111	3.21143	3.6488	3.89335	11.1312	4.79304	8.0152	3.71268	4.20722	4.43168	3.45394	6.50936	4.19278	5.13424	5.72282	3.62321	3.70706	6.94165	8.67372	4.49898	7.16359	3.78618	3.50363	6.25813	4.71896
TCGA-DD-A73B	0.775342	1	9.66529	4.9974	8.46513	8.07657	11.9029	11.1792	6.2325	5.50213	9.01785	8.32628	8.69962	7.2564	8.21491	7.00317	9.01048	7.6143	6.66039	6.76534	8.0274	6.67689	7.93519	7.28913	7.96203	3.23883	3.27499	2.96711	11.0179	3.68274	7.75831	4.17122	3.73293	4.80741	3.7812	5.92697	5.50812	5.06041	5.51525	3.49166	3.98054	7.09779	8.17999	5.24721	7.53238	4.69331	3.06202	6.34983	5.30718
TCGA-BC-A10X	2.10959	1	8.51022	3.94167	7.40832	4.56881	10.3779	10.7328	4.85872	5.00467	8.36032	6.8014	7.91801	7.61149	8.04946	6.38217	8.66287	6.83309	6.07044	6.29954	7.59531	5.85177	7.15252	7.11251	8.05091	3.2515	9.27426	6.86712	10.2477	4.0649	9.09354	3.89032	5.26526	5.1762	3.50687	6.13172	5.66835	4.59239	3.88882	3.98939	3.46916	6.60607	8.2454	7.89383	6.50206	4.6864	3.23145	7.56491	4.08188
TCGA-2Y-A9GV	6.93699	1	9.19318	4.53245	7.48806	6.14232	10.5468	11.2801	5.07156	5.35173	9.01755	7.72445	8.60384	7.89426	8.41716	7.09185	8.79222	7.08297	6.54653	6.59188	7.89164	6.31944	7.36409	6.79335	9.0188	3.61568	8.54262	3.84755	10.4555	3.85959	9.15773	5.44984	5.01539	5.57923	3.55685	7.04338	4.98736	5.02122	6.57637	3.60125	3.49147	6.66455	7.23039	7.96551	6.1462	4.62437	3.13295	7.22731	4.86251
TCGA-DD-A73G	9.52877	0	8.19646	3.77258	7.9082	5.31397	10.0549	11.0045	4.97442	4.18791	8.24624	8.48579	9.37597	7.45094	8.72297	6.2343	9.90443	5.93833	5.86092	7.6505	6.6492	7.29655	6.64211	7.14929	9.05128	3.71211	5.44912	3.40028	9.22417	4.16285	9.27256	4.20369	5.0042	6.01235	3.9116	7.58338	4.95232	6.54563	5.11796	5.48074	3.69827	6.63131	9.32105	5.79717	7.46865	4.67034	3.43898	5.35494	4.39035
TCGA-CC-5260	0.238356	1	9.87617	5.7911	9.07296	5.36567	11.4847	12.0755	5.66329	7.14677	9.08482	9.41993	9.19277	8.35356	9.80812	7.89551	9.23241	8.17769	7.36318	6.96433	9.04051	7.58097	9.21092	8.44561	8.73502	3.76479	3.83935	3.86871	12.1809	8.00074	12.8294	4.7594	8.48536	6.42279	3.45394	7.51906	2.63893	5.55737	3.50023	3.52707	3.55297	8.08251	10.3837	8.28312	8.29863	7.27507	5.54159	10.0218	6.61761
TCGA-DD-A4NL	4.68767	0	8.2795	4.09905	6.89051	4.55316	10.1182	10.3202	4.13786	4.75632	8.29046	7.18907	8.02527	7.29997	7.79609	6.35743	8.34566	6.74618	5.82266	6.19024	7.32284	5.70271	6.73168	7.26712	7.76475	3.16291	8.60826	4.94471	10.2572	3.60029	8.89697	4.37766	4.40708	4.35024	3.6796	6.54556	7.06624	4.71538	6.72408	3.43955	3.41038	5.94177	7.66611	7.97628	5.82177	4.32332	3.08544	7.05432	4.10824
TCGA-DD-A3A1	0.638356	1	9.22072	4.39946	8.36787	5.30266	10.741	11.3502	5.21411	4.14996	8.54214	7.54574	9.04828	7.70516	8.39653	6.5489	9.79747	7.20972	6.04339	6.95809	7.99795	6.75087	7.23518	8.0408	8.32559	9.46403	3.5063	3.00922	11.6709	5.11436	9.65632	4.7694	4.41052	6.66236	4.97504	7.09965	4.64274	5.07881	3.15406	3.33036	4.0454	7.1713	9.54759	11.0801	7.38167	5.81283	3.48994	7.80331	4.23824
TCGA-BC-A216	3.70137	0	9.85002	4.18733	7.75795	5.77712	10.5616	10.2059	5.38776	5.45192	8.13071	6.96493	8.26157	7.56101	8.13929	6.5843	8.96057	7.68463	6.16931	6.429	8.04242	6.6953	7.41505	7.50408	7.51797	4.42027	7.78237	2.99036	10.2494	4.66243	9.77085	3.9241	4.31195	5.27524	4.16341	7.27831	6.04874	6.4511	5.429	4.16338	5.24642	7.41565	8.89152	10.517	6.64351	5.81487	3.09738	7.50399	4.60187
TCGA-DD-A4NV	6.56986	0	9.47271	4.48406	7.75645	4.78446	10.2226	10.6701	5.0953	5.1343	9.45595	7.41207	8.31918	7.49081	8.87393	6.58715	9.1708	7.84164	6.09767	6.49877	8.35188	6.29176	7.50535	7.26752	8.56196	3.6534	8.62617	5.74084	11.3759	4.01991	9.11385	3.80567	5.5124	5.80931	3.45394	7.00926	5.14528	5.32756	7.12187	3.5144	3.50478	6.74087	9.68945	6.62858	7.08887	4.61163	3.36726	7.49954	4.45838
TCGA-RC-A7S9	1.75342	0	9.08495	3.74129	7.50731	4.52879	10.3048	10.6318	6.11637	5.35916	8.47171	7.93296	8.44439	7.16796	8.04936	6.63733	8.92157	6.91614	5.73499	6.48586	7.54969	7.02118	7.39539	7.37502	8.23125	3.18844	4.14012	2.91819	10.7721	3.73903	9.16574	3.74907	6.1509	6.60173	3.51334	7.5302	6.00124	5.5873	3.98468	3.33036	3.99342	7.11638	8.07817	6.13728	7.14142	4.55763	3.35799	6.47444	4.8359
TCGA-DD-AADD	3.3726	0	9.28104	5.28867	7.94922	4.47528	10.4734	11.7512	5.01489	5.81786	9.03928	7.9502	8.58801	8.27717	9.03555	7.97617	10.3379	7.81611	6.99414	6.66866	8.71012	6.66024	7.862	7.82563	9.06444	5.67991	3.42445	2.85501	12.1876	3.55681	8.49418	3.93537	4.28256	5.90117	3.55004	6.93329	3.89927	6.07032	4.93432	6.84462	3.30407	8.0427	8.67825	4.49807	7.23745	5.07124	4.04534	6.49189	5.47415
TCGA-BC-A10W	0.249315	1	10.3271	4.30197	9.31903	6.67324	12.5927	12.277	6.80075	6.06312	9.28388	8.08033	9.33677	8.80761	9.50482	8.15311	10.6737	8.31253	7.16831	6.87486	9.04599	6.30883	8.85496	8.8581	8.35688	3.4233	3.4961	3.09871	13.8746	6.219	11.6823	3.76045	5.34114	8.08924	4.84014	6.58462	4.13926	6.65205	3.2772	3.70102	5.82436	9.58009	10.3539	9.79856	7.58026	6.95786	4.37848	10.3595	5.8483
TCGA-BC-A3KG	1.86301	0	9.73818	5.53636	8.21383	4.58758	10.2686	11.1354	6.18176	6.60047	8.3568	7.89345	8.78346	8.29514	8.96029	7.18959	10.4838	8.31177	6.76716	6.95505	8.86943	6.52798	6.79359	8.84406	8.13491	5.79354	5.41751	2.88361	8.53506	3.8733	9.84099	4.27176	3.95204	5.42646	3.45394	7.59486	3.28733	5.35809	4.12648	3.7385	3.90201	8.04199	8.92768	7.92354	7.10436	5.3598	3.32069	8.14769	4.59455
TCGA-DD-AACN	3.56712	0	9.45243	5.06564	8.11669	5.26852	10.7824	11.8833	5.39827	6.93195	9.09574	7.94942	8.72867	7.85151	8.61162	7.06323	9.80575	7.46875	6.5022	6.73397	7.99733	7.02668	8.24788	7.60184	8.65823	3.47071	8.3319	5.57381	11.7658	4.04438	9.25295	3.84686	5.79892	6.33687	3.45394	7.22143	5.22544	6.12754	4.29701	3.46618	3.61782	8.14806	8.56311	8.56577	7.21152	5.42353	4.13042	7.13742	5.39521
TCGA-G3-AAV6	0.178082	1	8.27758	4.48695	7.53299	6.14883	12.0391	11.8927	3.76457	5.75756	8.93328	8.37223	9.7372	8.12736	8.08134	6.99344	10.135	8.32805	6.16691	7.14801	7.80213	7.75463	7.44249	8.35818	8.78432	4.47653	4.03937	3.36787	12.3023	3.71456	8.88879	4.94418	5.24278	8.344	6.30014	7.79936	4.41789	6.78131	5.07501	13.0712	3.86672	7.28159	8.27027	9.53367	8.0835	5.79575	3.17613	7.01203	5.81918
TCGA-DD-AAVZ	5.20548	0	9.2517	4.21527	8.33858	4.69241	11.7259	11.6481	5.11646	5.87217	9.01069	8.18015	8.58908	7.87888	8.51342	6.90711	9.94646	7.62329	6.39801	6.61083	8.29224	6.54282	7.87687	7.81125	8.26119	5.69104	6.39892	4.45479	11.369	3.69609	8.99496	3.753	4.62738	5.51106	3.45394	7.29553	4.71396	5.0908	5.26894	3.66893	3.198	7.77043	8.8699	8.55087	7.14669	5.74521	3.26109	6.72653	4.59942
TCGA-DD-AACE	5.98356	0	9.26141	4.96841	7.3447	4.47956	9.59695	11.3619	5.48907	5.92135	8.73009	6.61654	8.62218	6.90813	8.17481	6.99104	9.11201	6.44672	5.95144	6.23735	7.81737	6.16648	7.39789	6.1201	8.23485	5.86781	6.06582	3.61394	9.27472	3.55681	8.15335	3.70366	4.2247	5.53384	3.45394	5.70623	3.91616	5.20327	4.69342	3.33036	3.37762	7.15201	9.5901	4.36486	6.62573	4.09314	3.51515	5.97627	4.79749
TCGA-BC-A3KF	0.0219178	0	9.0998	4.33778	7.83103	5.28685	10.3268	11.7024	6.3757	5.51513	9.37803	7.85127	8.44239	7.0429	8.80467	7.27588	9.12041	7.73956	6.68976	6.61639	7.8719	6.47244	7.58436	7.02496	8.3069	3.20223	3.10906	3.37187	11.7297	3.63091	8.77759	4.16445	4.09313	4.78534	3.54495	6.92389	3.07901	4.59901	5.35447	5.99994	3.66895	7.12809	9.08474	6.00916	6.87709	4.92364	3.70535	6.26807	5.86453
TCGA-ZS-A9CD	3.79726	1	9.02294	3.9965	7.72855	6.67209	11.2736	11.6878	4.52684	5.19879	8.60504	7.97641	8.57658	7.79021	8.3778	7.16169	9.59565	8.00958	6.22934	6.79136	7.44112	6.41568	7.4862	7.93364	8.84598	3.266	6.25179	2.89058	11.2278	4.03286	9.3184	3.91037	5.32733	6.74097	4.35828	7.19336	3.60111	5.42563	6.23805	3.44285	3.88671	6.77714	8.48127	9.7487	7.07245	5.16272	4.18748	7.78371	4.59253
TCGA-DD-AADY	1.52055	0	9.85312	4.76442	8.07923	4.27692	11.5629	11.2335	5.2018	5.36485	9.08959	7.71171	8.41079	7.97938	8.68312	7.11723	9.60057	7.44811	6.4146	6.29785	8.70334	6.73117	8.14444	7.65349	7.8838	3.28045	3.13523	4.20607	9.45782	3.70396	8.20046	3.94874	4.69374	4.92232	3.45394	6.7295	4.29262	4.94929	5.68945	3.33036	3.69267	7.92839	11.0385	7.94691	6.85697	4.00303	3.40521	6.97628	5.41207
TCGA-G3-A5SJ	1.91233	0	9.27014	4.50004	7.87512	8.18524	12.1141	12.0112	6.1962	5.6415	8.2444	7.91306	9.19871	7.5994	8.21003	7.38078	8.96512	7.79255	6.65561	6.03511	8.04037	6.751	7.87938	7.87197	7.88612	3.39646	3.15804	3.65774	12.3994	5.30426	11.5273	4.78545	5.43601	8.79374	5.12292	7.80221	4.00818	5.54449	3.07459	4.41215	4.37567	6.86501	8.93493	10.7892	7.18205	5.6673	3.45749	9.23132	5.49383
TCGA-DD-A4NP	9.06301	0	8.34965	4.04901	7.1817	4.023	10.2263	10.2082	3.985	4.46225	8.32248	7.24074	9.12412	7.17599	7.76745	6.96667	9.35211	6.9356	6.25822	6.35575	7.36144	6.0077	7.28691	7.24883	7.62698	3.16291	7.37407	5.08849	10.7395	3.69745	9.69965	6.56109	4.20408	4.38595	3.45394	6.68809	5.53539	4.4135	6.23171	3.39289	3.80504	6.10711	7.06388	4.31876	6.21352	4.26698	3.09674	6.43234	4.28665
TCGA-MI-A75I	1.72603	0	10.4474	4.23952	8.96899	4.71837	10.774	12.1786	6.07415	5.98952	8.97582	8.51022	9.67752	7.9982	9.18357	8.36435	9.5974	7.70704	6.59212	7.15446	8.40687	7.05013	8.42603	8.19411	9.01539	3.83717	3.42375	3.0786	9.74046	5.29644	8.90377	4.35637	5.46958	6.48383	3.79738	7.25919	3.35165	6.73039	4.82937	3.53208	3.77793	7.02923	9.69851	8.19491	7.61198	5.23458	4.81057	7.68763	4.57097
TCGA-DD-A3A5	8.56164	1	8.2189	4.16767	7.97474	5.11383	10.4024	11.9412	4.63651	4.53079	9.01904	8.55145	9.19832	7.80857	9.69954	6.56686	9.75766	7.56079	5.71183	7.28873	7.76099	7.03603	6.83248	7.79057	9.1754	5.23719	4.03585	3.77673	12.3913	3.60199	8.76905	3.71021	4.50206	5.08949	3.45394	7.82912	5.47838	4.4993	5.97663	3.33036	3.81474	6.72887	8.89649	6.05357	6.86181	3.92286	3.10718	6.70307	5.06518
TCGA-DD-AACY	3.9726	0	9.06005	3.68601	7.93604	4.84777	10.9282	11.0015	5.02474	4.94339	8.21616	7.39835	8.00918	7.37683	8.31143	6.81747	9.26031	6.45955	6.03231	6.48596	7.58862	6.06213	7.20677	7.54983	8.42148	3.41308	7.84666	3.25848	10.3498	3.59539	8.18482	3.65646	4.64415	5.0591	3.45394	6.88318	3.80922	4.61484	4.51421	3.51877	3.46225	7.17986	8.60582	8.08307	6.3519	4.8467	3.76407	6.42422	4.53726
TCGA-BC-A5W4	1.49863	1	8.52941	3.57826	7.87359	7.45015	11.3041	7.81358	4.67108	4.20232	9.12339	8.52093	8.81969	7.67456	8.91226	6.57632	9.47841	7.47281	6.01309	6.97494	7.74916	7.22564	7.13153	7.72774	8.46156	3.16291	3.07055	2.94706	11.6425	3.73649	8.40795	3.98866	3.40314	4.75909	4.03511	7.67359	3.30342	4.34349	4.58906	3.45	3.72865	7.10737	7.88787	5.20543	6.74585	4.68519	3.39117	6.21351	5.01963
TCGA-RC-A7SF	1.5863	0	9.18704	3.90104	7.66426	4.57478	10.335	11.007	5.29689	4.72175	8.21959	7.32495	8.36025	6.83448	7.92474	6.77038	8.77488	6.90304	5.95835	6.45802	7.56623	6.03416	6.3133	7.64816	7.95118	3.33642	3.30103	3.01392	11.1932	4.24282	8.92516	3.84757	5.12614	6.32622	3.45394	7.07038	6.18078	5.04032	5.2078	3.42816	3.4472	6.05473	8.53315	6.82273	6.88962	4.69595	3.90862	7.97582	4.74571
TCGA-RC-A6M4	0.060274	0	8.68064	5.55113	7.53158	3.90559	10.6952	11.8393	4.77615	5.58519	8.98859	7.31507	8.75219	7.65698	8.35994	7.16231	9.6535	7.30902	6.35888	6.6128	7.67879	6.22833	7.31649	7.00114	8.03118	3.16291	3.05335	3.10324	10.653	3.72875	7.70666	3.95072	3.62241	4.49123	3.45394	6.56383	3.60748	4.27243	4.54352	3.48093	3.37547	6.69507	9.08945	5.17334	6.94785	3.63597	3.22011	5.90969	4.38019
TCGA-ED-A7XO	1.16986	0	8.88634	4.10672	7.59784	6.2557	11.0592	11.5912	4.31604	5.32128	8.12795	8.63323	8.88537	6.9801	8.85992	7.54474	9.46216	7.46866	6.30677	6.8584	7.77335	7.00455	7.1426	6.80661	8.93969	3.23978	9.78117	5.62985	11.9367	4.16464	9.36248	3.79207	5.45904	4.95592	3.45394	7.43968	5.67205	5.62855	6.21497	3.33036	3.59298	6.87043	8.74995	5.92187	7.07939	4.80673	3.24861	6.05878	4.68841
[truncated: 254 more columns]
