# Supplementary material for: Signature of immune-related metabolic genes predicts the prognosis of hepatocellular carcinoma
Source: Front Immunol. 2024 Nov 25;15:1481331. doi: 10.3389/fimmu.2024.1481331 (PMC11625796; doi:10.3389/fimmu.2024.1481331)
Supplement: Supplementary file 11 [file Table6.xlsx]

## Sheet: Sheet1
Table S2b: The results of LASSO regression analysis.
id	futime	fustat	FABP6	PPAT	PFKFB4	G6PD	SMS	DHDH
TCGA-G3-A25X	4.87397	0	5.2452	5.30423	6.02689	6.79693	9.32267	4.44241
TCGA-DD-AADS	1.29863	0	3.45394	4.32161	4.63527	5.06723	8.49788	4.11159
TCGA-G3-AAV3	1.12877	0	3.45394	5.79168	5.10298	6.71307	8.74342	4.19999
TCGA-T1-A6J8	0.0630137	0	4.91658	5.10819	4.76585	6.49918	9.03531	6.465
TCGA-2Y-A9HB	0.712329	0	3.52318	5.19361	4.94256	5.82421	8.24326	3.81342
TCGA-UB-A7MB	1.64658	0	3.45394	6.80079	6.5226	5.79224	8.56204	5.19393
TCGA-DD-A73A	1.99452	0	3.53025	5.79676	4.65244	6.40549	7.84969	3.75798
TCGA-DD-AAEG	1.96986	0	3.56997	5.30737	4.96502	6.02839	8.12381	5.13719
TCGA-ED-A8O6	0.153425	1	4.05544	6.45286	7.13012	6.93457	9.20226	5.32741
TCGA-G3-AAV7	0.989041	0	6.70704	7.22774	8.21055	9.09773	10.0025	6.86722
TCGA-CC-A7IJ	1.04658	0	4.13562	6.85648	7.69756	9.76632	11.0083	5.46517
TCGA-2Y-A9H9	1.90959	0	3.51663	5.49166	5.20935	5.67028	8.3936	3.79333
TCGA-CC-5261	0.265753	1	3.58974	6.76898	6.07279	6.86741	9.51187	5.78315
TCGA-DD-A1EI	0.50137	0	3.45394	6.68872	5.18609	7.65069	9.14405	4.1935
TCGA-G3-A3CJ	1.6274	0	3.45394	4.78115	4.70669	5.00222	7.94717	3.65728
TCGA-GJ-A9DB	0.183562	1	3.99893	6.22024	5.94102	7.35036	8.87052	5.64371
TCGA-ED-A7PY	1.06849	0	3.45394	4.64838	4.74149	5.61977	8.68591	4.45499
TCGA-G3-A7M5	1.22466	0	3.52018	4.90725	5.31702	5.90462	8.28514	4.8346
TCGA-CC-A8HS	0.821918	1	3.54065	6.75622	5.02513	6.3926	9.00809	4.53855
TCGA-FV-A23B	5.07397	1	3.45394	6.11725	5.35408	6.16934	8.43697	3.77812
TCGA-FV-A3R3	1.00274	1	3.45394	5.24184	4.61869	6.22368	8.35274	3.73587
TCGA-G3-AAV0	1.30411	0	3.53079	4.90953	4.45106	5.91345	7.52762	3.98062
TCGA-5C-A9VG	0.89863	0	3.76783	6.98913	4.56393	6.52139	8.94884	3.94206
TCGA-BC-4072	4.08219	1	4.29932	5.89813	5.21117	7.12224	8.76057	6.04136
TCGA-DD-AAVV	6.72603	0	3.45394	5.26753	4.77919	6.98806	8.68352	4.94097
TCGA-DD-AADB	3.40274	0	3.45394	6.14014	5.82298	8.42462	9.46055	4.92796
TCGA-DD-AAVQ	7.47397	0	3.51731	5.02855	5.25075	6.80584	7.92153	4.89333
TCGA-CC-5258	0.353425	1	3.45394	7.71256	6.53521	7.45082	9.60896	5.47154
TCGA-DD-A73C	1.92055	0	3.45394	5.90067	5.78562	5.4203	8.54873	3.68037
TCGA-LG-A9QC	1.16438	0	3.69152	5.32259	4.52153	5.53873	8.30937	4.51235
TCGA-ED-A82E	1.11781	0	3.52277	6.4199	4.38822	7.31836	9.22531	3.66865
TCGA-DD-AACF	1	1	3.45394	4.61132	4.59982	5.50905	9.50951	4.71543
TCGA-QA-A7B7	0.257534	0	6.63922	6.83777	6.63365	7.50652	8.88937	4.40376
TCGA-DD-AAC9	0.950685	0	3.45394	4.85752	4.6905	5.30161	8.13142	4.03308
TCGA-DD-AAE6	0.386301	0	3.69853	4.93737	6.00872	7.45558	7.18102	5.54301
TCGA-DD-A3A2	5.83836	1	3.45394	5.04005	4.43221	4.6486	7.82207	3.80129
TCGA-BC-A112	0.419178	1	10.0383	6.91236	5.36422	9.7875	9.00299	5.32674
TCGA-ZP-A9CZ	1.93425	0	3.5385	6.17282	6.38805	6.813	8.90677	5.70753
TCGA-DD-AAE1	1.51233	0	3.45394	5.65006	4.84185	6.24114	8.48095	4.19041
TCGA-EP-A3RK	0.994521	0	3.45394	6.30185	5.5911	7.33501	9.48364	4.66201
TCGA-G3-A3CG	1.84384	0	3.45394	5.74913	4.80983	5.70101	9.15549	3.79291
TCGA-DD-AA3A	1.12329	1	4.69142	7.1521	5.12669	8.54588	9.67685	4.25463
TCGA-BC-4073	2.32603	0	4.79673	7.28774	8.40675	7.67033	8.79088	6.54473
TCGA-DD-AACK	0.0246575	0	4.2336	6.54434	5.09099	7.67988	8.52949	3.66969
TCGA-XR-A8TE	2.53425	0	3.45394	6.91427	5.09783	6.49146	8.62649	4.06949
TCGA-G3-A25V	2.35616	0	3.9718	5.60034	4.73974	6.63959	8.40049	3.66745
TCGA-DD-A4NA	2.76164	0	3.45394	5.58189	6.29258	7.22145	8.98164	4.42173
TCGA-DD-AAD3	3.54795	0	3.45394	4.98251	4.66003	6.04748	8.75065	4.55715
TCGA-RC-A7SB	1.61096	0	3.68509	4.97653	5.74685	5.86672	8.91403	5.40659
TCGA-WQ-A9G7	0.0821918	0	3.89688	5.02339	5.72346	7.62768	8.75785	5.39516
TCGA-DD-AAEA	1.57534	0	3.45394	4.44373	6.071	7.05518	8.59016	4.53435
TCGA-G3-A7M7	0.989041	0	3.45394	5.54365	4.68793	5.82103	8.1995	3.75234
TCGA-BC-A10T	2.29315	1	3.54978	6.56676	4.91895	5.96697	8.64466	3.89339
TCGA-DD-AADP	1.25479	0	3.45394	6.27312	4.87547	5.81587	8.73547	4.01658
TCGA-DD-AACT	4.27945	0	3.78109	5.03002	4.7555	5.41947	8.01576	4.34026
TCGA-UB-A7MA	2.32329	0	7.34418	6.1275	5.3334	6.63513	9.21712	4.69615
TCGA-DD-A4NB	2.70959	0	3.45394	5.92732	4.88135	7.41791	8.36683	3.7505
TCGA-2Y-A9GT	4.44932	1	3.45394	5.52598	5.08287	5.82073	8.09118	3.79388
TCGA-DD-AADL	1.74247	0	3.63632	5.40738	6.82706	6.15958	8.92517	4.65568
TCGA-DD-A1EG	3.7589	1	3.8546	5.93502	5.0836	7.8134	9.31546	4.34665
TCGA-2Y-A9H6	0.978082	0	3.60475	5.31835	4.53962	5.78194	8.35866	4.05092
TCGA-DD-AAW1	5.44932	0	3.45394	5.51569	4.94546	6.04768	7.74846	3.59169
TCGA-ED-A66Y	0.810959	1	3.45394	6.76008	4.58774	8.05673	8.92843	3.69157
TCGA-DD-AACH	0.534247	1	3.71495	6.46175	6.60223	9.25314	9.34325	6.30429
TCGA-DD-A3A4	1.67671	1	3.45394	6.43412	4.19938	4.89131	8.2065	3.74767
TCGA-DD-AADF	0.315068	1	3.72078	4.98569	4.96613	6.36035	8.74546	4.54512
TCGA-MR-A520	0.627397	0	3.45394	5.09202	4.87336	5.25537	7.84114	3.73601
TCGA-RC-A6M5	0.0410959	0	3.45394	5.22585	4.32556	6.50741	7.85454	3.86487
TCGA-DD-AAE4	1.66575	0	3.45394	4.87275	4.48032	5.61175	8.33362	4.02752
TCGA-DD-A4NF	2.58082	0	3.45394	5.87161	5.10595	5.89837	8.8582	3.89958
TCGA-RC-A6M3	0.00273973	0	3.57759	6.07995	5.35015	7.3933	8.86128	7.30757
TCGA-DD-AAE0	1.52055	0	4.21036	5.36485	5.55498	6.93506	9.57169	5.06781
TCGA-BC-A8YO	1.53973	0	6.26296	7.04612	7.32829	9.53513	9.0059	6.64386
TCGA-CC-A7II	1.09315	0	5.25729	6.66284	7.46815	7.62194	10.2728	4.61209
TCGA-DD-AAD1	1.54521	0	3.65819	6.36729	4.97522	6.89921	8.68138	4.19542
TCGA-XR-A8TF	1.89863	1	3.45394	5.60265	4.29817	5.56363	8.61703	4.10754
TCGA-DD-A1ED	6.30411	0	3.45394	4.76988	4.51567	5.16006	7.889	4.00364
TCGA-ZS-A9CF	6.60822	0	3.57834	5.80567	4.6024	6.25069	7.80837	4.19874
TCGA-FV-A3I1	0.676712	1	5.08607	6.81287	6.02327	8.66335	9.1067	4.78953
TCGA-DD-AAW0	5.52055	0	3.45394	6.02566	5.01011	6.40444	8.67826	4.87351
TCGA-DD-AAD8	3.33973	0	3.87371	4.95302	5.21103	6.25801	8.56039	5.64822
TCGA-ZP-A9D4	1.08219	0	3.45394	5.95218	5.17426	5.07514	7.90765	3.97303
TCGA-DD-AAC8	0.0438356	1	4.03053	5.79317	5.07758	8.50382	9.07872	4.36079
TCGA-GJ-A3OU	2.40822	0	3.87765	6.0183	5.80617	8.33059	9.37101	5.33446
TCGA-CC-A1HT	0.276712	1	8.28176	7.32996	7.20059	9.76549	10.1119	6.03684
TCGA-BC-A69H	1.21644	0	4.75628	5.60976	8.37761	8.57157	8.71616	5.50503
TCGA-DD-AAVR	6.88493	0	3.45394	5.07292	4.56113	6.07301	8.64716	3.94319
TCGA-DD-AAE3	1.55068	0	3.54079	4.84486	4.41643	5.25842	8.01464	4.48313
TCGA-DD-AADI	2.9726	0	3.45394	5.27449	4.67981	6.22937	8.88482	3.78961
TCGA-DD-AAEB	1.30959	0	3.45394	4.3457	4.23839	5.03469	7.96024	3.96072
TCGA-WX-AA46	2.07123	0	3.50549	5.12662	4.46515	4.93588	8.03097	3.86118
TCGA-DD-A1EJ	2.75342	1	3.89352	6.75323	7.72553	8.13938	9.83172	5.30421
TCGA-EP-A2KB	1.63288	1	3.45394	5.45202	4.8019	5.99291	8.67385	4.78989
TCGA-NI-A4U2	4.90685	1	3.45394	5.32439	4.63694	5.09297	7.92733	3.83795
TCGA-ED-A97K	0.0164384	0	3.45394	6.78439	5.74254	7.60265	10.2677	4.9576
TCGA-G3-A3CK	1.60274	0	3.45394	5.9619	4.62397	6.11742	8.44427	3.98914
TCGA-DD-AADW	1.60822	0	3.71304	6.7672	5.1979	7.11615	9.40795	4.2342
TCGA-DD-A39W	2.26575	1	3.45394	6.5136	6.52011	6.0525	8.36559	3.75784
TCGA-DD-A4NR	0.0246575	1	4.78899	6.26277	6.18873	7.76987	9.03117	6.42572
TCGA-DD-AACU	4.29315	0	5.28408	5.35039	5.9894	7.45125	9.11772	4.56499
TCGA-KR-A7K7	2.60548	0	4.99826	5.33917	5.12904	8.05023	8.9754	4.3422
TCGA-DD-AACQ	1.18356	1	3.45394	5.70746	5.58327	6.91681	7.77459	3.72038
TCGA-DD-A11B	0.0383562	1	3.51895	5.93732	4.95171	5.84491	8.56913	3.66432
TCGA-DD-A4NS	6.72877	1	3.45394	5.72161	5.1389	7.26691	8.72422	4.40916
TCGA-DD-A1EH	4.09589	0	3.45394	7.03622	4.6135	6.67536	9.02211	3.92685
TCGA-DD-AAW3	4.47397	0	3.45394	5.88124	4.68354	6.14279	8.28037	3.70575
TCGA-DD-AADA	3.37808	0	3.58153	4.82981	4.2994	5.78264	8.08731	4.09783
TCGA-UB-A7MF	0.586301	1	3.51238	5.93079	6.23033	7.54296	8.99355	5.07292
TCGA-DD-A119	0.610959	1	3.45394	5.51848	4.84494	5.73648	8.94581	5.10538
TCGA-2Y-A9H8	1.73425	1	5.98755	5.4517	6.91241	6.63852	8.65778	5.50277
TCGA-K7-A6G5	1.40274	0	3.45394	5.44482	4.98996	6.7075	8.39025	3.6676
TCGA-WJ-A86L	0.945205	0	6.28003	6.03973	6.14794	5.94216	8.03362	5.64342
TCGA-ZS-A9CG	0.934247	0	3.45394	5.65537	4.75066	6.17941	8.01246	4.3317
TCGA-O8-A75V	1.47397	0	3.51169	5.0084	4.76649	6.91969	8.46578	4.0466
TCGA-ED-A7PZ	0.0164384	0	3.9474	5.82009	7.19314	7.90993	8.22717	5.25583
TCGA-DD-A1EL	1.13699	1	4.99519	7.11146	6.30755	9.67075	10.0324	5.44331
TCGA-G3-A5SL	1.70137	0	3.45394	5.8733	5.37581	5.57449	8.2309	3.66028
TCGA-CC-5263	0.353425	1	3.99668	6.85531	8.6265	8.11547	9.41267	5.11807
TCGA-G3-A3CI	0.493151	0	3.64923	4.97923	4.82853	5.77902	7.87733	3.80989
TCGA-ED-A5KG	2.33973	0	3.64736	6.67649	5.50173	7.29274	9.37624	4.16696
TCGA-DD-AAVS	4.99452	0	3.45394	6.0434	4.79756	6.45386	9.11206	3.74583
TCGA-CC-A3MA	0.830137	1	3.66844	6.64373	5.36489	8.26313	9.57018	3.97291
TCGA-NI-A8LF	2.18904	0	3.45394	4.80596	4.45551	5.50591	8.24031	4.59322
TCGA-5C-A9VH	0.882192	0	3.45394	5.99017	5.04023	6.56645	8.86184	4.18034
TCGA-DD-A4NE	1.80822	1	6.59015	6.11199	5.53853	6.53252	8.94	6.28197
TCGA-FV-A4ZQ	0.0328767	0	3.45394	6.84823	7.17359	7.43368	9.17052	3.99084
TCGA-K7-A5RF	1.72877	0	3.45394	5.14419	4.83581	5.6302	8.22659	4.15007
TCGA-DD-A1EB	5.52603	0	3.45394	5.57558	4.68831	4.95364	8.05415	3.59169
TCGA-DD-AADU	1.51781	0	3.51799	4.61811	4.50128	5.61973	7.86268	4.03532
TCGA-GJ-A6C0	0.0849315	1	5.09749	5.16071	7.66576	6.54657	9.45247	7.95778
TCGA-G3-A7M8	1.17808	0	3.45394	5.22019	4.80075	5.35043	8.02793	4.18506
TCGA-DD-A3A6	8.92603	1	4.15634	4.15376	4.18774	6.97386	7.75178	5.71028
TCGA-4R-AA8I	0.717808	1	3.62406	6.22633	4.81238	5.78041	8.19146	4.84475
TCGA-CC-A7IF	1.77808	1	3.45394	5.04771	5.00502	5.60042	7.73004	5.38105
TCGA-KR-A7K0	0.178082	1	3.72018	5.43882	4.59779	6.70193	8.97729	4.01885
TCGA-CC-A5UE	0.745205	1	4.18562	6.4107	6.32985	10.1344	9.54601	7.75395
TCGA-HP-A5MZ	0.249315	1	3.96921	5.44316	4.94723	7.41414	9.07246	3.96097
TCGA-CC-A8HU	0.942466	1	3.54038	6.41248	6.98615	7.46637	10.3753	7.39815
TCGA-DD-AADO	1.2411	0	3.45394	4.71158	5.72226	6.94611	7.92793	4.44912
TCGA-LG-A6GG	1.06027	0	4.06378	5.08888	4.53973	6.16252	8.81361	3.96812
TCGA-RG-A7D4	3.00822	0	5.62262	6.10034	5.27387	7.77095	8.83933	4.84721
TCGA-KR-A7K2	2.27123	0	3.53215	4.79076	4.45807	5.57304	8.10334	4.12054
TCGA-XR-A8TG	2.46027	0	3.53296	6.44786	5.01073	5.8719	8.59357	3.99072
TCGA-DD-AACD	1.04384	1	3.45394	5.21376	4.64746	5.92172	8.35767	3.67341
TCGA-DD-AAD0	0.375342	0	3.53431	6.14959	7.25903	6.02001	8.32001	3.84729
TCGA-ES-A2HS	1.88493	1	3.51909	4.68988	4.26801	5.39998	7.88883	4.15051
TCGA-HP-A5N0	2.06027	1	3.53499	5.57807	4.67558	5.68612	8.33207	3.59169
TCGA-ED-A7XP	1.09589	0	3.45394	5.76008	4.93344	7.23137	9.07861	5.65949
TCGA-G3-A3CH	2.13699	0	3.45394	6.02998	5.01657	5.79203	8.18182	4.32858
TCGA-G3-A25S	1.13973	1	3.58701	5.72178	5.37302	8.0881	8.98479	8.42117
TCGA-2Y-A9GW	3.48219	1	4.32561	5.37987	4.82845	7.5058	8.32581	4.02847
TCGA-BC-A217	3.8274	1	3.88857	5.74853	5.50772	6.91654	9.34032	8.85418
TCGA-MI-A75E	1.38904	0	3.45394	5.32084	5.075	6.60548	8.60906	3.99399
TCGA-DD-AACO	5.13973	0	3.56693	4.64437	4.71738	6.38763	8.92868	5.13532
TCGA-G3-A5SK	2.03836	0	3.45394	4.91781	4.62218	4.80649	8.09409	4.10878
TCGA-G3-A5SM	1.42466	0	4.01196	5.54051	4.60365	6.46723	8.91706	4.6575
TCGA-ED-A8O5	1.11233	0	3.45394	5.30017	4.40693	6.02735	8.66171	3.89339
TCGA-DD-A39X	4.6411	1	3.56706	5.21702	5.40951	7.02547	8.8981	8.25901
TCGA-2Y-A9H2	4.74247	0	3.93202	5.76438	5.04768	8.03413	8.08151	3.67993
TCGA-CC-A9FS	0.578082	0	3.45394	5.77523	4.80287	6.43726	7.99431	4.80402
TCGA-XR-A8TD	2.82192	0	3.72457	5.82047	5.89879	6.92883	8.7989	5.45525
TCGA-DD-A4NK	3.31507	1	3.45394	5.28194	4.5456	5.43605	7.96223	4.00425
TCGA-DD-AAE2	1.74795	0	4.55785	5.6933	4.77488	6.09217	8.09527	4.13156
TCGA-5R-AA1D	1.23014	0	3.57812	5.73665	4.64677	6.18956	7.92979	3.97585
TCGA-CC-5264	0.279452	1	3.6362	7.01141	7.52958	8.23408	9.35023	6.91638
TCGA-UB-A7ME	1.33151	0	3.65918	4.75761	5.35082	6.24657	8.94703	4.19829
TCGA-UB-A7MD	0.142466	1	4.18836	5.92835	5.13224	7.76843	9.24108	4.78523
TCGA-RC-A6M6	0.0246575	0	4.74031	6.53989	6.79735	9.70587	9.95125	4.90818
TCGA-DD-A3A8	0.030137	1	3.45394	5.1269	4.81098	5.3684	8.27407	3.66939
TCGA-DD-A39V	1.76164	1	3.61948	5.80478	4.86083	7.88262	8.69957	4.98977
TCGA-5R-AA1C	1.42466	0	3.45394	5.93225	4.83607	7.08705	8.79631	4.62743
TCGA-5R-AAAM	0.126027	1	3.45394	5.61998	5.27672	6.09931	8.39573	4.34191
TCGA-DD-A3A7	1.14795	1	7.63339	5.11962	5.22432	8.11215	8.03055	5.30243
TCGA-BD-A2L6	3.73425	0	3.45394	5.26241	4.6753	5.54893	6.67611	4.94467
TCGA-DD-AAE9	1.97808	0	3.45394	5.02569	4.40026	6.35532	9.04872	4.431
TCGA-CC-A7IH	1	0	3.45394	5.6231	4.78501	6.33803	8.37386	4.95013
TCGA-DD-AACL	0.293151	1	5.81521	5.2444	7.0726	8.77741	9.66519	5.63084
TCGA-CC-5259	0.684932	0	3.97687	5.32772	4.75112	5.84987	9.10557	4.70117
TCGA-G3-A7M6	1.73151	0	3.81793	6.28207	6.13823	7.58423	8.95289	6.17459
TCGA-DD-AAD6	1.8411	0	3.45394	6.20887	4.57783	8.42735	8.30447	4.18923
TCGA-2Y-A9GX	6.69041	0	3.53458	6.19076	5.06545	6.88693	9.03771	4.13543
TCGA-DD-AADC	1.16438	1	4.8968	6.12227	5.33271	7.61601	9.16587	6.58965
TCGA-BC-A10Z	0.0931507	1	3.45394	6.54797	5.43204	6.37802	8.43075	5.29274
TCGA-DD-AAED	2.09041	0	3.45394	4.68283	5.2351	5.49975	9.95902	5.03821
TCGA-G3-A25Y	1.23836	1	3.45394	6.60145	5.45124	6.91093	9.50332	4.59413
TCGA-ZP-A9CY	2.14247	0	3.74011	5.5656	4.84692	5.65242	8.38135	3.91123
TCGA-PD-A5DF	1.75068	1	4.08537	5.93918	5.48793	6.39077	8.90578	4.69329
TCGA-DD-A114	3.14795	1	5.26425	6.08678	6.35524	9.24407	9.3242	7.44627
TCGA-DD-AAVY	5.39726	0	3.45394	5.74048	4.67971	6.42016	7.86718	4.2429
TCGA-BC-A10S	3.89863	1	3.51018	5.30237	4.85146	5.8735	8.52364	3.77339
TCGA-MI-A75H	2.04658	0	3.45394	5.66087	4.56009	6.60062	8.75319	3.59169
TCGA-BC-A10U	2.29315	1	6.582	6.26543	9.16265	7.90703	8.93765	4.81624
TCGA-CC-A7IG	0.819178	1	3.97965	5.96121	6.14772	9.46421	8.65145	5.42227
TCGA-2Y-A9GZ	2.32329	1	3.45394	5.4508	4.57763	5.79382	8.28914	5.15493
TCGA-K7-AAU7	0.983562	0	7.03911	6.27686	6.3414	9.5526	8.96703	3.80348
TCGA-BW-A5NO	0.0547945	0	3.45394	5.28411	6.3498	6.66507	8.43637	5.15977
TCGA-DD-AAVX	4.70685	0	3.45394	5.64106	4.4732	6.58188	8.57499	4.05372
TCGA-DD-A4NJ	2.54247	0	3.68922	6.34652	5.84347	6.85445	8.58386	5.65736
TCGA-UB-AA0U	0.89589	0	3.45394	6.05872	5.48771	5.93722	8.44471	4.12578
TCGA-CC-A9FW	0.679452	0	3.96121	6.14162	7.53692	7.08243	9.34064	4.83219
TCGA-CC-A8HT	0.383562	1	7.08079	6.37305	7.52171	8.80394	9.37988	7.81072
TCGA-G3-A25U	4.48219	0	3.45394	6.76	4.95715	5.06982	7.43884	4.00425
TCGA-DD-AAEK	2.92329	0	3.45394	5.36635	5.06975	6.05239	8.18971	3.89404
TCGA-DD-AAEH	2.14795	0	3.45394	5.26082	4.50688	6.08275	8.36061	4.40386
TCGA-DD-A73F	2.9726	0	3.70383	5.4897	5.93532	6.55556	8.12537	4.45138
TCGA-2Y-A9HA	0.0986301	1	5.86322	6.37504	6.87655	8.20467	9.01846	5.7236
TCGA-UB-A7MC	1.36986	0	3.51347	6.10437	4.54309	6.2157	8.76597	4.29249
TCGA-DD-AACG	1.28493	1	8.77324	5.05447	5.2518	7.87427	8.92258	6.72632
TCGA-2Y-A9GY	2.07397	1	4.21432	6.18516	6.8606	9.83579	10.0178	7.42225
TCGA-DD-AADQ	1.19452	0	3.58909	5.24422	4.32701	5.78338	8.36961	4.43064
TCGA-DD-AAD2	1.80274	0	3.45394	5.54835	4.93595	6.73799	8.46226	5.17822
TCGA-G3-AAV5	0.969863	0	3.45394	6.11658	4.74791	8.69549	8.85994	3.65653
TCGA-DD-AADK	2.87397	0	3.56785	5.31138	4.93998	5.67983	8.66291	3.8743
TCGA-CC-A7IL	0.761644	1	3.50356	5.28783	5.29697	5.885	8.22057	4.03202
TCGA-DD-A115	6.96438	1	3.78529	5.60134	5.57879	5.85805	8.47371	4.04179
TCGA-ZP-A9CV	2.98082	1	3.62202	5.82489	5.54199	6.48213	8.23347	3.94731
TCGA-BC-A69I	1.06027	0	3.45394	5.13884	4.42701	5.86379	8.05054	3.82883
TCGA-ZP-A9D1	0.0575342	0	3.45394	5.58838	4.63359	5.90782	8.98282	3.93139
TCGA-MI-A75C	0.79726	0	4.46585	5.20635	5.208	8.13634	8.37072	3.85471
TCGA-BC-A10Y	1.94795	1	3.58153	5.60586	5.22098	6.77747	8.23812	6.11255
TCGA-DD-AADR	5.55616	0	4.33591	5.46927	4.74562	7.21321	8.83958	3.67474
TCGA-LG-A9QD	1.00274	0	3.45394	5.30538	4.32058	5.42077	7.64916	3.65608
TCGA-WX-AA44	1.68493	0	4.09956	5.85215	5.9025	8.09251	9.30463	5.97462
TCGA-DD-A113	6.64384	0	3.51031	6.58032	5.53162	6.48924	8.41163	5.51912
TCGA-FV-A496	0.0273973	0	3.57668	5.65158	5.53249	7.57359	7.24507	7.08016
TCGA-DD-A1EC	1.64932	0	3.45394	7.03005	5.15283	7.19385	8.7229	4.14898
TCGA-BC-A10Q	3.10959	1	3.52645	5.08213	5.83649	6.77971	9.34981	5.1469
TCGA-2Y-A9H3	4.15342	0	3.69757	4.94409	4.51032	5.82985	8.13497	3.77826
TCGA-DD-A4NQ	1.02192	1	4.29074	5.84432	8.42576	9.62603	9.26971	5.93018
TCGA-DD-AAW2	5.08219	0	3.45394	5.62972	4.36041	6.44011	8.59061	3.71663
TCGA-DD-A73B	0.775342	1	3.7812	6.22705	4.98723	5.84303	8.8108	4.34026
TCGA-BC-A10X	2.10959	1	3.50687	5.30237	4.6157	5.39992	8.38502	3.91709
TCGA-2Y-A9GV	6.93699	1	3.55685	5.71374	4.59729	5.53076	8.37594	3.81383
TCGA-DD-A73G	9.52877	0	3.9116	4.4987	4.49588	6.03803	8.25824	5.02211
TCGA-CC-5260	0.238356	1	3.45394	6.70601	5.95018	8.41166	9.78028	4.8176
TCGA-DD-A4NL	4.68767	0	3.6796	4.7478	4.96526	5.19189	7.6968	3.84383
TCGA-DD-A3A1	0.638356	1	4.97504	5.69496	5.88919	7.99824	8.74237	4.75894
TCGA-BC-A216	3.70137	0	4.16341	6.01991	5.28842	6.13158	8.7308	5.5106
TCGA-DD-A4NV	6.56986	0	3.45394	5.84635	5.41911	6.0746	8.23383	3.94319
TCGA-RC-A7S9	1.75342	0	3.51334	5.11388	4.97978	6.93993	8.75737	4.70809
TCGA-DD-AADD	3.3726	0	3.55004	6.68542	6.66812	7.23396	9.24132	3.79978
TCGA-BC-A10W	0.249315	1	4.84014	7.46737	6.07895	9.00247	9.22883	5.54436
TCGA-BC-A3KG	1.86301	0	3.45394	6.92068	5.50389	6.96426	9.36949	5.2458
TCGA-DD-AACN	3.56712	0	3.45394	6.00176	4.45451	6.85503	8.8894	4.07972
TCGA-G3-AAV6	0.178082	1	6.30014	6.55859	6.92381	7.08718	9.13791	5.42523
TCGA-DD-AAVZ	5.20548	0	3.45394	5.96535	4.63803	5.75934	8.91902	4.03225
TCGA-DD-AACE	5.98356	0	3.45394	4.98466	4.31302	5.79031	8.1171	3.75883
TCGA-BC-A3KF	0.0219178	0	3.54495	5.98548	5.47785	6.75263	8.68572	3.92204
TCGA-ZS-A9CD	3.79726	1	4.35828	5.6515	4.75868	6.79279	8.4957	3.68303
TCGA-DD-AADY	1.52055	0	3.45394	5.86689	4.1486	5.22341	9.07171	3.88576
TCGA-G3-A5SJ	1.91233	0	5.12292	6.16331	6.119	7.6939	8.80715	5.86922
TCGA-DD-A4NP	9.06301	0	3.45394	5.02604	4.88194	5.31564	7.73914	3.59169
TCGA-MI-A75I	1.72603	0	3.79738	6.21969	6.04511	7.62455	8.84716	7.0003
TCGA-DD-A3A5	8.56164	1	3.45394	5.38737	5.48726	5.77841	8.55709	4.9178
TCGA-DD-AACY	3.9726	0	3.45394	5.76082	4.60938	5.91211	7.68752	3.8855
TCGA-BC-A5W4	1.49863	1	4.03511	4.85866	5.90906	6.02768	8.89663	4.30434
TCGA-RC-A7SF	1.5863	0	3.45394	5.1544	4.53899	7.17329	8.18164	4.24733
TCGA-RC-A6M4	0.060274	0	3.45394	5.84248	4.9119	5.28996	8.00072	4.59289
TCGA-ED-A7XO	1.16986	0	3.45394	5.23378	4.73817	6.20324	8.48005	5.44211
