# Supplementary material for: Signature of immune-related metabolic genes predicts the prognosis of hepatocellular carcinoma
Source: Front Immunol. 2024 Nov 25;15:1481331. doi: 10.3389/fimmu.2024.1481331 (PMC11625796; doi:10.3389/fimmu.2024.1481331)
Supplement: Supplementary file 12 [file Table7.xlsx]

## Sheet: Sheet1
Table S2c: Multivariate COX regression analysis of prognostic gene from TCGA.
id	futime	fustat	FABP6	PPAT	SMS	DHDH	riskScore	Risk
TCGA-G3-A25X	4.87397	0	5.2452	5.30423	9.32267	4.44241	1.41193	high
TCGA-DD-AADS	1.29863	0	3.45394	4.32161	8.49788	4.11159	0.382746	low
TCGA-G3-AAV3	1.12877	0	3.45394	5.79168	8.74342	4.19999	0.848042	high
TCGA-T1-A6J8	0.0630137	0	4.91658	5.10819	9.03531	6.465	1.67128	high
TCGA-2Y-A9HB	0.712329	0	3.52318	5.19361	8.24326	3.81342	0.47454	low
TCGA-UB-A7MB	1.64658	0	3.45394	6.80079	8.56204	5.19393	1.53586	high
TCGA-DD-A73A	1.99452	0	3.53025	5.79676	7.84969	3.75798	0.50919	low
TCGA-DD-AAEG	1.96986	0	3.56997	5.30737	8.12381	5.13719	0.64651	low
TCGA-ED-A8O6	0.153425	1	4.05544	6.45286	9.20226	5.32741	2.10211	high
TCGA-G3-AAV7	0.989041	0	6.70704	7.22774	10.0025	6.86722	11.1563	high
TCGA-CC-A7IJ	1.04658	0	4.13562	6.85648	11.0083	5.46517	6.27454	high
TCGA-2Y-A9H9	1.90959	0	3.51663	5.49166	8.3936	3.79333	0.579121	low
TCGA-CC-5261	0.265753	1	3.58974	6.76898	9.51187	5.78315	2.81447	high
TCGA-DD-A1EI	0.50137	0	3.45394	6.68872	9.14405	4.1935	1.53206	high
TCGA-G3-A3CJ	1.6274	0	3.45394	4.78115	7.94717	3.65728	0.325367	low
TCGA-GJ-A9DB	0.183562	1	3.99893	6.22024	8.87052	5.64371	1.71719	high
TCGA-ED-A7PY	1.06849	0	3.45394	4.64838	8.68591	4.45499	0.524606	low
TCGA-G3-A7M5	1.22466	0	3.52018	4.90725	8.28514	4.8346	0.538596	low
TCGA-CC-A8HS	0.821918	1	3.54065	6.75622	9.00809	4.53855	1.63308	high
TCGA-FV-A23B	5.07397	1	3.45394	6.11725	8.43697	3.77812	0.768807	low
TCGA-FV-A3R3	1.00274	1	3.45394	5.24184	8.35274	3.73587	0.494291	low
TCGA-G3-AAV0	1.30411	0	3.53079	4.90953	7.52762	3.98062	0.308981	low
TCGA-5C-A9VG	0.89863	0	3.76783	6.98913	8.94884	3.94206	1.6144	high
TCGA-BC-4072	4.08219	1	4.29932	5.89813	8.76057	6.04136	1.65185	high
TCGA-DD-AAVV	6.72603	0	3.45394	5.26753	8.68352	4.94097	0.773217	low
TCGA-DD-AADB	3.40274	0	3.45394	6.14014	9.46055	4.92796	1.65166	high
TCGA-DD-AAVQ	7.47397	0	3.51731	5.02855	7.92153	4.89333	0.4841	low
TCGA-CC-5258	0.353425	1	3.45394	7.71256	9.60896	5.47154	4.06178	high
TCGA-DD-A73C	1.92055	0	3.45394	5.90067	8.54873	3.68037	0.719699	low
TCGA-LG-A9QC	1.16438	0	3.69152	5.32259	8.30937	4.51235	0.63264	low
TCGA-ED-A82E	1.11781	0	3.52277	6.4199	9.22531	3.66865	1.27047	high
TCGA-DD-AACF	1	1	3.45394	4.61132	9.50951	4.71543	0.812313	low
TCGA-QA-A7B7	0.257534	0	6.63922	6.83777	8.88937	4.40376	3.0725	high
TCGA-DD-AAC9	0.950685	0	3.45394	4.85752	8.13142	4.03308	0.400955	low
TCGA-DD-AAE6	0.386301	0	3.69853	4.93737	7.18102	5.54301	0.394315	low
TCGA-DD-A3A2	5.83836	1	3.45394	5.04005	7.82207	3.80129	0.355734	low
TCGA-BC-A112	0.419178	1	10.0383	6.91236	9.00299	5.32674	8.78101	high
TCGA-ZP-A9CZ	1.93425	0	3.5385	6.17282	8.90677	5.70753	1.56826	high
TCGA-DD-AAE1	1.51233	0	3.45394	5.65006	8.48095	4.19041	0.700542	low
TCGA-EP-A3RK	0.994521	0	3.45394	6.30185	9.48364	4.66201	1.68856	high
TCGA-G3-A3CG	1.84384	0	3.45394	5.74913	9.15549	3.79291	0.922495	high
TCGA-DD-AA3A	1.12329	1	4.69142	7.1521	9.67685	4.25463	3.24046	high
TCGA-BC-4073	2.32603	0	4.79673	7.28774	8.79088	6.54473	3.91143	high
TCGA-DD-AACK	0.0246575	0	4.2336	6.54434	8.52949	3.66969	1.1268	high
TCGA-XR-A8TE	2.53425	0	3.45394	6.91427	8.62649	4.06949	1.28594	high
TCGA-G3-A25V	2.35616	0	3.9718	5.60034	8.40049	3.66745	0.65511	low
TCGA-DD-A4NA	2.76164	0	3.45394	5.58189	8.98164	4.42173	0.910574	high
TCGA-DD-AAD3	3.54795	0	3.45394	4.98251	8.75065	4.55715	0.643328	low
TCGA-RC-A7SB	1.61096	0	3.68509	4.97653	8.91403	5.40659	0.887916	high
TCGA-WQ-A9G7	0.0821918	0	3.89688	5.02339	8.75785	5.39516	0.879402	high
TCGA-DD-AAEA	1.57534	0	3.45394	4.44373	8.59016	4.53435	0.465722	low
TCGA-G3-A7M7	0.989041	0	3.45394	5.54365	8.1995	3.75234	0.527789	low
TCGA-BC-A10T	2.29315	1	3.54978	6.56676	8.64466	3.89339	1.08896	high
TCGA-DD-AADP	1.25479	0	3.45394	6.27312	8.73547	4.01658	1.00453	high
TCGA-DD-AACT	4.27945	0	3.78109	5.03002	8.01576	4.34026	0.472807	low
TCGA-UB-A7MA	2.32329	0	7.34418	6.1275	9.21712	4.69615	3.26829	high
TCGA-DD-A4NB	2.70959	0	3.45394	5.92732	8.36683	3.7505	0.678545	low
TCGA-2Y-A9GT	4.44932	1	3.45394	5.52598	8.09118	3.79388	0.501986	low
TCGA-DD-AADL	1.74247	0	3.63632	5.40738	8.92517	4.65568	0.90067	high
TCGA-DD-A1EG	3.7589	1	3.8546	5.93502	9.31546	4.34665	1.34312	high
TCGA-2Y-A9H6	0.978082	0	3.60475	5.31835	8.35866	4.05092	0.570247	low
TCGA-DD-AAW1	5.44932	0	3.45394	5.51569	7.74846	3.59169	0.404841	low
TCGA-ED-A66Y	0.810959	1	3.45394	6.76008	8.92843	3.69157	1.27093	high
TCGA-DD-AACH	0.534247	1	3.71495	6.46175	9.34325	6.30429	2.62327	high
TCGA-DD-A3A4	1.67671	1	3.45394	6.43412	8.2065	3.74767	0.787929	low
TCGA-DD-AADF	0.315068	1	3.72078	4.98569	8.74546	4.54512	0.679712	low
TCGA-MR-A520	0.627397	0	3.45394	5.09202	7.84114	3.73601	0.361949	low
TCGA-RC-A6M5	0.0410959	0	3.45394	5.22585	7.85454	3.86487	0.398416	low
TCGA-DD-AAE4	1.66575	0	3.45394	4.87275	8.33362	4.02752	0.444106	low
TCGA-DD-A4NF	2.58082	0	3.45394	5.87161	8.8582	3.89958	0.866383	high
TCGA-RC-A6M3	0.00273973	0	3.57759	6.07995	8.86128	7.30757	2.14708	high
TCGA-DD-AAE0	1.52055	0	4.21036	5.36485	9.57169	5.06781	1.50242	high
TCGA-BC-A8YO	1.53973	0	6.26296	7.04612	9.0059	6.64386	5.50036	high
TCGA-CC-A7II	1.09315	0	5.25729	6.66284	10.2728	4.61209	4.2585	high
TCGA-DD-AAD1	1.54521	0	3.65819	6.36729	8.68138	4.19542	1.113	high
TCGA-XR-A8TF	1.89863	1	3.45394	5.60265	8.61703	4.10754	0.718097	low
TCGA-DD-A1ED	6.30411	0	3.45394	4.76988	7.889	4.00364	0.34102	low
TCGA-ZS-A9CF	6.60822	0	3.57834	5.80567	7.80837	4.19874	0.560741	low
TCGA-FV-A3I1	0.676712	1	5.08607	6.81287	9.1067	4.78953	2.616	high
TCGA-DD-AAW0	5.52055	0	3.45394	6.02566	8.67826	4.87351	1.06606	high
TCGA-DD-AAD8	3.33973	0	3.87371	4.95302	8.56039	5.64822	0.817759	low
TCGA-ZP-A9D4	1.08219	0	3.45394	5.95218	7.90765	3.97303	0.57988	low
TCGA-DD-AAC8	0.0438356	1	4.03053	5.79317	9.07872	4.36079	1.17396	high
TCGA-GJ-A3OU	2.40822	0	3.87765	6.0183	9.37101	5.33446	1.80688	high
TCGA-CC-A1HT	0.276712	1	8.28176	7.32996	10.1119	6.03684	14.3816	high
TCGA-BC-A69H	1.21644	0	4.75628	5.60976	8.71616	5.50503	1.38928	high
TCGA-DD-AAVR	6.88493	0	3.45394	5.07292	8.64716	3.94319	0.553413	low
TCGA-DD-AAE3	1.55068	0	3.54079	4.84486	8.01464	4.48313	0.426343	low
TCGA-DD-AADI	2.9726	0	3.45394	5.27449	8.88482	3.78961	0.654928	low
TCGA-DD-AAEB	1.30959	0	3.45394	4.3457	7.96024	3.96072	0.288967	low
TCGA-WX-AA46	2.07123	0	3.50549	5.12662	8.03097	3.86118	0.419044	low
TCGA-DD-A1EJ	2.75342	1	3.89352	6.75323	9.83172	5.30421	3.11819	high
TCGA-EP-A2KB	1.63288	1	3.45394	5.45202	8.67385	4.78989	0.807275	low
TCGA-NI-A4U2	4.90685	1	3.45394	5.32439	7.92733	3.83795	0.428456	low
TCGA-ED-A97K	0.0164384	0	3.45394	6.78439	10.2677	4.9576	3.26351	high
TCGA-G3-A3CK	1.60274	0	3.45394	5.9619	8.44427	3.98914	0.755561	low
TCGA-DD-AADW	1.60822	0	3.71304	6.7672	9.40795	4.2342	1.92406	high
TCGA-DD-A39W	2.26575	1	3.45394	6.5136	8.36559	3.75784	0.883049	high
TCGA-DD-A4NR	0.0246575	1	4.78899	6.26277	9.03117	6.42572	2.69402	high
TCGA-DD-AACU	4.29315	0	5.28408	5.35039	9.11772	4.56499	1.35587	high
TCGA-KR-A7K7	2.60548	0	4.99826	5.33917	8.9754	4.3422	1.1241	high
TCGA-DD-AACQ	1.18356	1	3.45394	5.70746	7.77459	3.72038	0.460107	low
TCGA-DD-A11B	0.0383562	1	3.51895	5.93732	8.56913	3.66432	0.746669	low
TCGA-DD-A4NS	6.72877	1	3.45394	5.72161	8.72422	4.40916	0.85458	high
TCGA-DD-A1EH	4.09589	0	3.45394	7.03622	9.02211	3.92685	1.58778	high
TCGA-DD-AAW3	4.47397	0	3.45394	5.88124	8.28037	3.70575	0.631236	low
TCGA-DD-AADA	3.37808	0	3.58153	4.82981	8.08731	4.09783	0.404811	low
TCGA-UB-A7MF	0.586301	1	3.51238	5.93079	8.99355	5.07292	1.26001	high
TCGA-DD-A119	0.610959	1	3.45394	5.51848	8.94581	5.10538	1.01857	high
TCGA-2Y-A9H8	1.73425	1	5.98755	5.4517	8.65778	5.50277	1.65067	high
TCGA-K7-A6G5	1.40274	0	3.45394	5.44482	8.39025	3.6676	0.542478	low
TCGA-WJ-A86L	0.945205	0	6.28003	6.03973	8.03362	5.64342	1.75555	high
TCGA-ZS-A9CG	0.934247	0	3.45394	5.65537	8.01246	4.3317	0.579869	low
TCGA-O8-A75V	1.47397	0	3.51169	5.0084	8.46578	4.0466	0.511364	low
TCGA-ED-A7PZ	0.0164384	0	3.9474	5.82009	8.22717	5.25583	0.954334	high
TCGA-DD-A1EL	1.13699	1	4.99519	7.11146	10.0324	5.44331	5.30429	high
TCGA-G3-A5SL	1.70137	0	3.45394	5.8733	8.2309	3.66028	0.607886	low
TCGA-CC-5263	0.353425	1	3.99668	6.85531	9.41267	5.11807	2.61799	high
TCGA-G3-A3CI	0.493151	0	3.64923	4.97923	7.87733	3.80989	0.371832	low
TCGA-ED-A5KG	2.33973	0	3.64736	6.67649	9.37624	4.16696	1.76597	high
TCGA-DD-AAVS	4.99452	0	3.45394	6.0434	9.11206	3.74583	1.01957	high
TCGA-CC-A3MA	0.830137	1	3.66844	6.64373	9.57018	3.97291	1.83435	high
TCGA-NI-A8LF	2.18904	0	3.45394	4.80596	8.24031	4.59322	0.469637	low
TCGA-5C-A9VH	0.882192	0	3.45394	5.99017	8.86184	4.18034	0.976366	high
TCGA-DD-A4NE	1.80822	1	6.59015	6.11199	8.94	6.28197	3.46972	high
TCGA-FV-A4ZQ	0.0328767	0	3.45394	6.84823	9.17052	3.99084	1.59032	high
TCGA-K7-A5RF	1.72877	0	3.45394	5.14419	8.22659	4.15007	0.490091	low
TCGA-DD-A1EB	5.52603	0	3.45394	5.57558	8.05415	3.59169	0.481284	low
TCGA-DD-AADU	1.51781	0	3.51799	4.61811	7.86268	4.03532	0.321461	low
TCGA-GJ-A6C0	0.0849315	1	5.09749	5.16071	9.45247	7.95778	3.06652	high
TCGA-G3-A7M8	1.17808	0	3.45394	5.22019	8.02793	4.18506	0.464832	low
TCGA-DD-A3A6	8.92603	1	4.15634	4.15376	7.75178	5.71028	0.419453	low
TCGA-4R-AA8I	0.717808	1	3.62406	6.22633	8.19146	4.84475	0.953027	high
TCGA-CC-A7IF	1.77808	1	3.45394	5.04771	7.73004	5.38105	0.491644	low
TCGA-KR-A7K0	0.178082	1	3.72018	5.43882	8.97729	4.01885	0.823717	low
TCGA-CC-A5UE	0.745205	1	4.18562	6.4107	9.54601	7.75395	4.37754	high
TCGA-HP-A5MZ	0.249315	1	3.96921	5.44316	9.07246	3.96097	0.900414	high
TCGA-CC-A8HU	0.942466	1	3.54038	6.41248	10.3753	7.39815	5.20423	high
TCGA-DD-AADO	1.2411	0	3.45394	4.71158	7.92793	4.44912	0.375086	low
TCGA-LG-A6GG	1.06027	0	4.06378	5.08888	8.81361	3.96812	0.694418	low
TCGA-RG-A7D4	3.00822	0	5.62262	6.10034	8.83933	4.84721	1.90907	high
TCGA-KR-A7K2	2.27123	0	3.53215	4.79076	8.10334	4.12054	0.398599	low
TCGA-XR-A8TG	2.46027	0	3.53296	6.44786	8.59357	3.99072	1.02667	high
TCGA-DD-AACD	1.04384	1	3.45394	5.21376	8.35767	3.67341	0.482276	low
TCGA-DD-AAD0	0.375342	0	3.53431	6.14959	8.32001	3.84729	0.762844	low
TCGA-ES-A2HS	1.88493	1	3.51909	4.68988	7.88883	4.15051	0.345256	low
TCGA-HP-A5N0	2.06027	1	3.53499	5.57807	8.33207	3.59169	0.56022	low
TCGA-ED-A7XP	1.09589	0	3.45394	5.76008	9.07861	5.65949	1.37401	high
TCGA-G3-A3CH	2.13699	0	3.45394	6.02998	8.18182	4.32858	0.742984	low
TCGA-G3-A25S	1.13973	1	3.58701	5.72178	8.98479	8.42117	2.51349	high
TCGA-2Y-A9GW	3.48219	1	4.32561	5.37987	8.32581	4.02847	0.672966	low
TCGA-BC-A217	3.8274	1	3.88857	5.74853	9.34032	8.85418	3.56068	high
TCGA-MI-A75E	1.38904	0	3.45394	5.32084	8.60906	3.99399	0.614325	low
TCGA-DD-AACO	5.13973	0	3.56693	4.64437	8.92868	5.13532	0.705331	low
TCGA-G3-A5SK	2.03836	0	3.45394	4.91781	8.09409	4.10878	0.411754	low
TCGA-G3-A5SM	1.42466	0	4.01196	5.54051	8.91706	4.6575	1.03494	high
TCGA-ED-A8O5	1.11233	0	3.45394	5.30017	8.66171	3.89339	0.60988	low
TCGA-DD-A39X	4.6411	1	3.56706	5.21702	8.8981	8.25901	1.8452	high
TCGA-2Y-A9H2	4.74247	0	3.93202	5.76438	8.08151	3.67993	0.601718	low
TCGA-CC-A9FS	0.578082	0	3.45394	5.77523	7.99431	4.80402	0.676295	low
TCGA-XR-A8TD	2.82192	0	3.72457	5.82047	8.7989	5.45525	1.25059	high
TCGA-DD-A4NK	3.31507	1	3.45394	5.28194	7.96223	4.00425	0.444174	low
TCGA-DD-AAE2	1.74795	0	4.55785	5.6933	8.09527	4.13156	0.74747	low
TCGA-5R-AA1D	1.23014	0	3.57812	5.73665	7.92979	3.97585	0.547304	low
TCGA-CC-5264	0.279452	1	3.6362	7.01141	9.35023	6.91638	3.80922	high
TCGA-UB-A7ME	1.33151	0	3.65918	4.75761	8.94703	4.19829	0.615518	low
TCGA-UB-A7MD	0.142466	1	4.18836	5.92835	9.24108	4.78523	1.53903	high
TCGA-RC-A6M6	0.0246575	0	4.74031	6.53989	9.95125	4.90818	3.30163	high
TCGA-DD-A3A8	0.030137	1	3.45394	5.1269	8.27407	3.66939	0.445303	low
TCGA-DD-A39V	1.76164	1	3.61948	5.80478	8.69957	4.98977	1.03938	high
TCGA-5R-AA1C	1.42466	0	3.45394	5.93225	8.79631	4.62743	1.02213	high
TCGA-5R-AAAM	0.126027	1	3.45394	5.61998	8.39573	4.34191	0.687167	low
TCGA-DD-A3A7	1.14795	1	7.63339	5.11962	8.03055	5.30243	1.44699	high
TCGA-BD-A2L6	3.73425	0	3.45394	5.26241	6.67611	4.94467	0.295688	low
TCGA-DD-AAE9	1.97808	0	3.45394	5.02569	9.04872	4.431	0.734664	low
TCGA-CC-A7IH	1	0	3.45394	5.6231	8.37386	4.95013	0.783457	low
TCGA-DD-AACL	0.293151	1	5.81521	5.2444	9.66519	5.63084	2.41479	high
TCGA-CC-5259	0.684932	0	3.97687	5.32772	9.10557	4.70117	1.03209	high
TCGA-G3-A7M6	1.73151	0	3.81793	6.28207	8.95289	6.17459	1.9941	high
TCGA-DD-AAD6	1.8411	0	3.45394	6.20887	8.30447	4.18923	0.826538	low
TCGA-2Y-A9GX	6.69041	0	3.53458	6.19076	9.03771	4.13543	1.17042	high
TCGA-DD-AADC	1.16438	1	4.8968	6.12227	9.16587	6.58965	2.8695	high
TCGA-BC-A10Z	0.0931507	1	3.45394	6.54797	8.43075	5.29274	1.3178	high
TCGA-DD-AAED	2.09041	0	3.45394	4.68283	9.95902	5.03821	1.12015	high
TCGA-G3-A25Y	1.23836	1	3.45394	6.60145	9.50332	4.59413	1.91879	high
TCGA-ZP-A9CY	2.14247	0	3.74011	5.5656	8.38135	3.91123	0.642394	low
TCGA-PD-A5DF	1.75068	1	4.08537	5.93918	8.90578	4.69329	1.26083	high
TCGA-DD-A114	3.14795	1	5.26425	6.08678	9.3242	7.44627	4.02472	high
TCGA-DD-AAVY	5.39726	0	3.45394	5.74048	7.86718	4.2429	0.550568	low
TCGA-BC-A10S	3.89863	1	3.51018	5.30237	8.52364	3.77339	0.562827	low
TCGA-MI-A75H	2.04658	0	3.45394	5.66087	8.75319	3.59169	0.698441	low
TCGA-BC-A10U	2.29315	1	6.582	6.26543	8.93765	4.81624	2.64308	high
TCGA-CC-A7IG	0.819178	1	3.97965	5.96121	8.65145	5.42227	1.30309	high
TCGA-2Y-A9GZ	2.32329	1	3.45394	5.4508	8.28914	5.15493	0.730198	low
TCGA-K7-AAU7	0.983562	0	7.03911	6.27686	8.96703	3.80348	2.35955	high
TCGA-BW-A5NO	0.0547945	0	3.45394	5.28411	8.43637	5.15977	0.727958	low
TCGA-DD-AAVX	4.70685	0	3.45394	5.64106	8.57499	4.05372	0.707183	low
TCGA-DD-A4NJ	2.54247	0	3.68922	6.34652	8.58386	5.65736	1.48434	high
TCGA-UB-AA0U	0.89589	0	3.45394	6.05872	8.44471	4.12578	0.814431	low
TCGA-CC-A9FW	0.679452	0	3.96121	6.14162	9.34064	4.83219	1.70729	high
TCGA-CC-A8HT	0.383562	1	7.08079	6.37305	9.37988	7.81072	7.62782	high
TCGA-G3-A25U	4.48219	0	3.45394	6.76	7.43884	4.00425	0.670028	low
TCGA-DD-AAEK	2.92329	0	3.45394	5.36635	8.18971	3.89404	0.501368	low
TCGA-DD-AAEH	2.14795	0	3.45394	5.26082	8.36061	4.40386	0.583682	low
TCGA-DD-A73F	2.9726	0	3.70383	5.4897	8.12537	4.45138	0.617299	low
TCGA-2Y-A9HA	0.0986301	1	5.86322	6.37504	9.01846	5.7236	3.03514	high
TCGA-UB-A7MC	1.36986	0	3.51347	6.10437	8.76597	4.29249	1.02053	high
TCGA-DD-AACG	1.28493	1	8.77324	5.05447	8.92258	6.72632	3.84376	high
TCGA-2Y-A9GY	2.07397	1	4.21432	6.18516	10.0178	7.42225	4.62284	high
TCGA-DD-AADQ	1.19452	0	3.58909	5.24422	8.36961	4.43064	0.603178	low
TCGA-DD-AAD2	1.80274	0	3.45394	5.54835	8.46226	5.17822	0.833063	low
TCGA-G3-AAV5	0.969863	0	3.45394	6.11658	8.85994	3.65653	0.914838	high
TCGA-DD-AADK	2.87397	0	3.56785	5.31138	8.66291	3.8743	0.626141	low
TCGA-CC-A7IL	0.761644	1	3.50356	5.28783	8.22057	4.03202	0.512714	low
TCGA-DD-A115	6.96438	1	3.78529	5.60134	8.47371	4.04179	0.710106	low
TCGA-ZP-A9CV	2.98082	1	3.62202	5.82489	8.23347	3.94731	0.660362	low
TCGA-BC-A69I	1.06027	0	3.45394	5.13884	8.05054	3.82883	0.417369	low
TCGA-ZP-A9D1	0.0575342	0	3.45394	5.58838	8.98282	3.93139	0.816085	low
TCGA-MI-A75C	0.79726	0	4.46585	5.20635	8.37072	3.85471	0.63043	low
TCGA-BC-A10Y	1.94795	1	3.58153	5.60586	8.23812	6.11255	0.979635	high
TCGA-DD-AADR	5.55616	0	4.33591	5.46927	8.83958	3.67474	0.827232	low
TCGA-LG-A9QD	1.00274	0	3.45394	5.30538	7.64916	3.65608	0.35665	low
TCGA-WX-AA44	1.68493	0	4.09956	5.85215	9.30463	5.97462	1.97787	high
TCGA-DD-A113	6.64384	0	3.51031	6.58032	8.41163	5.51912	1.41328	high
TCGA-FV-A496	0.0273973	0	3.57668	5.65158	7.24507	7.08016	0.776502	low
TCGA-DD-A1EC	1.64932	0	3.45394	7.03005	8.7229	4.14898	1.44443	high
TCGA-BC-A10Q	3.10959	1	3.52645	5.08213	9.34981	5.1469	1.04277	high
TCGA-2Y-A9H3	4.15342	0	3.69757	4.94409	8.13497	3.77826	0.415412	low
TCGA-DD-A4NQ	1.02192	1	4.29074	5.84432	9.26971	5.93018	2.00119	high
TCGA-DD-AAW2	5.08219	0	3.45394	5.62972	8.59061	3.71663	0.655882	low
TCGA-DD-A73B	0.775342	1	3.7812	6.22705	8.8108	4.34026	1.18141	high
TCGA-BC-A10X	2.10959	1	3.50687	5.30237	8.38502	3.91709	0.544076	low
TCGA-2Y-A9GV	6.93699	1	3.55685	5.71374	8.37594	3.81383	0.642929	low
TCGA-DD-A73G	9.52877	0	3.9116	4.4987	8.25824	5.02211	0.504135	low
TCGA-CC-5260	0.238356	1	3.45394	6.70601	9.78028	4.8176	2.41672	high
TCGA-DD-A4NL	4.68767	0	3.6796	4.7478	7.6968	3.84383	0.312028	low
TCGA-DD-A3A1	0.638356	1	4.97504	5.69496	8.74237	4.75894	1.29137	high
TCGA-BC-A216	3.70137	0	4.16341	6.01991	8.7308	5.5106	1.47674	high
TCGA-DD-A4NV	6.56986	0	3.45394	5.84635	8.23383	3.94319	0.641971	low
TCGA-RC-A7S9	1.75342	0	3.51334	5.11388	8.75737	4.70809	0.718048	low
TCGA-DD-AADD	3.3726	0	3.55004	6.68542	9.24132	3.79978	1.49494	high
TCGA-BC-A10W	0.249315	1	4.84014	7.46737	9.22883	5.54436	4.18981	high
TCGA-BC-A3KG	1.86301	0	3.45394	6.92068	9.36949	5.2458	2.41273	high
TCGA-DD-AACN	3.56712	0	3.45394	6.00176	8.8894	4.07972	0.97166	high
TCGA-G3-AAV6	0.178082	1	6.30014	6.55859	9.13791	5.42523	3.58617	high
TCGA-DD-AAVZ	5.20548	0	3.45394	5.96535	8.91902	4.03225	0.959042	high
TCGA-DD-AACE	5.98356	0	3.45394	4.98466	8.1171	3.75883	0.395706	low
TCGA-BC-A3KF	0.0219178	0	3.54495	5.98548	8.68572	3.92204	0.86097	high
TCGA-ZS-A9CD	3.79726	1	4.35828	5.6515	8.4957	3.68303	0.766662	low
TCGA-DD-AADY	1.52055	0	3.45394	5.86689	9.07171	3.88576	0.954433	high
TCGA-G3-A5SJ	1.91233	0	5.12292	6.16331	8.80715	5.86922	2.19193	high
TCGA-DD-A4NP	9.06301	0	3.45394	5.02604	7.73914	3.59169	0.323741	low
TCGA-MI-A75I	1.72603	0	3.79738	6.21969	8.84716	7.0003	2.22004	high
TCGA-DD-A3A5	8.56164	1	3.45394	5.38737	8.55709	4.9178	0.763864	low
TCGA-DD-AACY	3.9726	0	3.45394	5.76082	7.68752	3.8855	0.469546	low
TCGA-BC-A5W4	1.49863	1	4.03511	4.85866	8.89663	4.30434	0.699899	low
TCGA-RC-A7SF	1.5863	0	3.45394	5.1544	8.18164	4.24733	0.492793	low
TCGA-RC-A6M4	0.060274	0	3.45394	5.84248	8.00072	4.59289	0.665885	low
TCGA-ED-A7XO	1.16986	0	3.45394	5.23378	8.48005	5.44211	0.775643	low
TCGA-2Y-A9GU	5.31233	0	3.82026	5.48405	8.00262	3.92685	0.5279	low
TCGA-DD-A73E	0.120548	0	3.45394	5.91813	8.26832	3.70196	0.637498	low
TCGA-RC-A7SH	1.28219	0	3.67642	5.99057	8.88261	4.70178	1.16819	high
TCGA-K7-A5RG	1.42192	0	4.02564	6.08669	8.64865	3.87835	0.974147	high
TCGA-DD-AADN	2.46027	0	3.56442	5.25385	8.75815	4.78924	0.788014	low
TCGA-WQ-AB4B	1.08219	0	3.53904	4.71186	8.4797	4.01813	0.450573	low
TCGA-EP-A3JL	0.830137	0	3.62393	5.26454	9.13547	3.95105	0.792045	low
TCGA-G3-AAV1	0.983562	1	3.64473	6.23298	8.60782	3.9923	0.962715	high
TCGA-DD-AAEE	2.21918	0	3.84255	5.88873	8.65796	4.1798	0.922003	high
TCGA-G3-A25T	4.25479	0	3.45394	5.77482	9.52026	4.63845	1.35004	high
TCGA-DD-A39Y	0.468493	1	3.98281	5.95385	9.04566	5.69259	1.6702	high
TCGA-CC-A3MB	0.863014	1	3.45394	6.12392	9.49862	4.00377	1.34945	high
TCGA-DD-A118	9.41644	0	3.93263	6.05421	8.38254	3.75629	0.805243	low
TCGA-CC-A9FV	0.00273973	0	3.7037	5.22719	9.16399	4.55064	0.922743	high
TCGA-ED-A459	2.49315	0	7.17511	5.67887	10.4546	5.96942	6.24273	high
TCGA-DD-A73D	1.89863	0	3.45394	6.13852	7.57172	3.86276	0.523303	low
TCGA-DD-A4ND	7.52329	0	3.45394	5.59099	8.45002	4.18281	0.671082	low
TCGA-DD-A1EA	6.61644	0	3.45394	6.21272	8.88132	3.77992	0.992699	high
TCGA-XR-A8TC	3.66849	0	3.52318	6.39139	8.54084	4.12478	1.0046	high
TCGA-DD-A11A	0.216438	0	3.51854	5.97402	7.68992	5.14707	0.701596	low
TCGA-ZP-A9D0	2.98904	0	3.78597	5.79718	7.56596	4.26178	0.528413	low
TCGA-UB-AA0V	0.860274	0	3.45394	5.70449	8.28486	3.70255	0.584055	low
TCGA-EP-A2KA	1.71781	1	3.58427	5.98281	8.76428	3.66626	0.84907	high
TCGA-DD-AAE7	1.76438	0	3.45394	4.91677	8.17075	3.83849	0.40114	low
TCGA-BW-A5NP	0.00273973	0	3.45394	6.7414	8.91813	4.14755	1.39316	high
TCGA-DD-AACP	1.13699	0	5.5503	6.18442	8.87072	4.52671	1.83937	high
TCGA-DD-A3A9	2.55068	1	3.67777	4.75322	8.95774	3.98866	0.590753	low
TCGA-G3-A6UC	1.83836	0	3.52862	5.62703	7.88918	4.16099	0.527577	low
TCGA-CC-5262	0.282192	1	4.25222	6.22247	9.24948	4.42725	1.64598	high
TCGA-RC-A7SK	1.29315	0	3.78006	5.18808	8.40463	5.2502	0.753606	low
TCGA-KR-A7K8	2.48219	0	3.45394	5.00355	8.11032	5.27816	0.564592	low
TCGA-DD-A4NN	2.46301	1	3.52699	4.81493	8.76914	5.09128	0.692109	low
TCGA-DD-AACC	4.61644	1	3.45394	5.35049	8.79833	4.28637	0.729012	low
TCGA-2Y-A9H1	3.36712	1	3.45394	4.96676	7.88017	3.76724	0.351188	low
TCGA-DD-AACB	6.36712	0	3.45394	5.36121	8.83558	6.03569	1.11602	high
TCGA-ED-A66X	1.11233	0	4.05112	6.703	9.52061	5.70623	2.98456	high
TCGA-DD-AACW	3.90137	0	3.45394	5.70559	9.24478	4.28597	1.0578	high
TCGA-DD-AAVP	7.53973	0	3.58166	5.33515	8.07437	4.48021	0.550882	low
TCGA-DD-A1EE	0.956164	1	5.07349	6.5379	8.81565	3.85471	1.61801	high
TCGA-DD-A4NO	6.15068	0	3.45394	5.72517	9.13537	4.25749	1.0061	high
TCGA-DD-AACA	6.30411	0	3.45394	6.31595	8.63748	3.89034	0.949068	high
TCGA-DD-AAVU	6.03288	0	3.53133	4.87816	9.03186	3.91225	0.615747	low
TCGA-2Y-A9H0	10.0685	0	3.65471	6.03757	9.53294	8.18166	3.61388	high
TCGA-ED-A4XI	2.24384	0	3.82302	5.05282	8.16604	4.17485	0.49863	low
TCGA-CC-A3M9	0.821918	1	4.37468	7.288	11.3383	5.26322	8.96683	high
TCGA-FV-A2QR	1.59178	1	3.61143	5.98139	8.63908	4.20126	0.90955	high
TCGA-MR-A8JO	0.90411	0	5.00131	5.62962	8.38662	3.76864	0.846958	high
TCGA-G3-AAV4	0.0739726	1	3.45394	5.92356	9.29067	3.95985	1.10571	high
TCGA-DD-A11D	4.27397	1	3.45394	5.55441	8.43409	3.7333	0.590687	low
TCGA-BD-A3EP	1.12055	0	4.14588	5.52822	8.63728	4.52006	0.898457	high
TCGA-EP-A12J	1.56164	0	3.45394	5.82269	8.10821	3.77867	0.575922	low
TCGA-DD-AAD5	3.68493	0	8.97969	6.08202	9.19191	6.13718	6.32643	high
TCGA-G3-A5SI	2.10411	1	3.45394	5.81967	8.72062	3.69069	0.75533	low
TCGA-BW-A5NQ	0.00273973	0	3.67225	6.95202	9.85845	5.59042	3.51191	high
TCGA-DD-AADM	0.0328767	1	3.5926	5.25451	8.5949	4.4004	0.670712	low
TCGA-3K-AAZ8	1.08493	0	3.45394	5.76261	8.45104	4.26219	0.738384	low
TCGA-DD-AADJ	2.92055	0	4.07818	4.99825	8.73444	3.88977	0.632563	low
TCGA-G3-A7M9	0.153425	1	7.16337	6.92589	10.1802	6.18337	10.0232	high
TCGA-DD-AACX	0.465753	0	3.52427	5.89528	8.81054	4.18795	0.929007	high
TCGA-CC-A5UD	0.832877	1	3.62355	5.97591	8.78406	4.74881	1.10623	high
TCGA-EP-A26S	1.66575	0	3.45394	5.87579	8.4652	4.36414	0.800614	low
TCGA-BC-A110	5.79726	1	3.45394	5.05014	8.3305	4.29658	0.510792	low
TCGA-FV-A3R2	0.531507	1	3.60424	5.90333	8.98566	5.44379	1.37824	high
TCGA-DD-A116	4.44384	1	3.45394	4.84636	8.83401	6.375	0.957779	high
TCGA-ZP-A9D2	2.09589	1	5.46255	6.40188	9.61143	4.56516	2.85879	high
TCGA-FV-A4ZP	6.81096	1	3.45394	4.80241	9.13265	5.56481	0.898739	high
TCGA-DD-A39Z	1.64658	1	3.53809	5.2193	8.13527	3.68569	0.444099	low
TCGA-2Y-A9H7	3.2	0	3.45394	5.77579	8.49868	3.90189	0.699304	low
TCGA-ED-A7PX	0.0164384	0	5.26489	6.4237	9.753	4.46236	2.88799	high
TCGA-DD-AACZ	0.468493	1	3.73742	6.63623	9.7444	4.68319	2.37637	high
TCGA-ZS-A9CE	3.4	0	3.55751	5.31593	8.29118	4.51755	0.607811	low
TCGA-G3-A25Z	1.79452	0	3.45394	5.09786	8.48853	3.70269	0.490771	low
TCGA-ES-A2HT	1.2	1	3.50618	4.79724	8.58531	3.86421	0.471772	low
TCGA-FV-A2QQ	1.99726	0	6.14418	5.99159	8.93355	4.01109	1.75998	high
TCGA-BD-A3ER	3.05479	0	3.64034	5.9032	8.24276	3.86368	0.67657	low
TCGA-5C-AAPD	0.0547945	0	3.81104	5.02391	9.97031	4.83841	1.3555	high
TCGA-DD-AACI	4.43288	0	4.21314	4.81043	8.89899	4.43694	0.735324	low
TCGA-CC-A123	0.6	0	3.52672	5.79866	8.77226	5.71488	1.24276	high
TCGA-DD-AADG	3.13699	0	3.45394	5.70531	8.30661	3.59169	0.575483	low
TCGA-DD-A3A3	1.46575	1	3.45394	5.09074	7.93166	5.44513	0.560137	low
TCGA-DD-AACS	4.94247	0	3.45394	6.07419	8.41416	4.61982	0.905676	high
TCGA-G3-AAUZ	1.31507	0	3.45394	5.54417	7.81724	5.13567	0.604876	low
TCGA-DD-A1EF	1.07945	1	3.45394	6.62032	8.99972	4.19584	1.38755	high
TCGA-DD-A1EK	1.52877	1	5.26037	5.97865	8.64559	5.56884	1.79676	high
TCGA-DD-A11C	1.8137	0	3.51086	5.82451	8.27194	3.88706	0.647171	low
TCGA-DD-AAEI	4.19452	0	4.98978	5.68786	8.19593	5.34777	1.1391	high
TCGA-2Y-A9H5	1.52055	1	3.53472	5.78734	8.46866	4.26209	0.766431	low
TCGA-FV-A3I0	2.32329	0	6.01907	5.62488	10.5326	4.62201	3.59316	high
TCGA-2Y-A9GS	1.98356	1	3.45394	6.07636	9.53974	4.4872	1.50608	high
TCGA-DD-AADV	1.5726	0	3.72658	5.76043	8.71492	5.54835	1.19542	high
TCGA-DD-AACV	4.19452	0	3.65285	5.36231	8.51301	4.47888	0.698403	low
TCGA-EP-A2KC	0.0520548	1	3.45394	6.01752	8.75398	3.9872	0.897829	high
TCGA-DD-AACJ	5.7589	0	3.49789	5.64085	7.93058	4.02503	0.521211	low
TCGA-BC-A10R	0.843836	1	3.45394	5.65177	9.2053	3.85273	0.917012	high
TCGA-DD-AAVW	6.34795	0	3.77641	5.85398	8.74071	3.95167	0.883058	high
TCGA-DD-A4NH	2.51233	0	5.67151	6.61697	9.23051	6.17212	3.9789	high
TCGA-CC-A7IE	0.594521	1	4.17149	6.24569	9.4833	4.44204	1.83332	high
TCGA-DD-A4NG	2.19726	1	3.45394	5.67999	8.45289	3.86985	0.650632	low
TCGA-DD-A4NI	2.23562	0	3.45394	4.98824	7.86432	3.59169	0.337944	low
TCGA-MI-A75G	1.91233	0	3.45394	5.49178	8.65699	4.14491	0.702554	low
TCGA-CC-A3MC	0.994521	0	3.45394	5.78408	8.85802	6.31715	1.4544	high
TCGA-CC-A7IK	0.717808	1	3.78654	6.19615	8.5717	4.73115	1.13865	high
TCGA-G3-AAV2	1.01918	0	3.45394	5.00382	8.66176	3.82977	0.526378	low
TCGA-ED-A627	1.1589	0	3.45394	5.62632	8.82599	3.99423	0.781327	low
TCGA-CC-A9FU	0.00273973	0	3.64698	6.87382	6.53312	6.60547	0.869019	high
TCGA-2Y-A9H4	3.97808	0	3.55111	5.40528	8.37663	5.7119	0.866616	high
TCGA-WX-AA47	1.52329	1	3.66709	4.84999	7.14043	4.59948	0.297145	low
TCGA-YA-A8S7	1.12877	1	8.99515	6.07736	10.2603	5.09787	8.30888	high
TCGA-FV-A495	0.00273973	0	3.80389	4.81519	8.43239	5.1134	0.629552	low
TCGA-CC-A5UC	0.950685	1	3.45394	6.78015	9.51957	3.95005	1.80572	high
TCGA-CC-A8HV	0.764384	1	3.9205	5.57286	7.87824	6.31105	0.916774	high
