# Supplementary material for: Signature of immune-related metabolic genes predicts the prognosis of hepatocellular carcinoma
Source: Front Immunol. 2024 Nov 25;15:1481331. doi: 10.3389/fimmu.2024.1481331 (PMC11625796; doi:10.3389/fimmu.2024.1481331)
Supplement: Supplementary file 13 [file Table8.xlsx]

## Sheet: Sheet1
Table S2d: Multivariate COX regression analysis of prognostic gene from GEO.
id	futime	fustat	FABP6	PPAT	SMS	DHDH	riskScore	Risk
GSM2235556	5.75342	1	4.02079	4.46253	8.0347	5.31545	0.488567	low
GSM2235557	1.89041	1	3.48965	3.98668	8.25665	4.01482	0.289378	low
GSM2235558	1.9726	1	2.79446	5.03092	8.20718	4.73656	0.45686	low
GSM2235559	4.84932	1	2.8045	4.19807	7.17179	6.67022	0.300244	low
GSM2235560	0.986301	1	2.70495	4.82195	7.88092	6.01543	0.468682	low
GSM2235561	6.9863	0	3.85535	5.29906	8.13436	6.52278	0.948844	high
GSM2235562	1.47945	1	3.4043	5.07128	8.65973	5.34092	0.759467	low
GSM2235563	1.15068	1	5.71201	6.05659	8.77983	4.07644	1.55371	high
GSM2235564	6.90411	0	5.6939	5.43276	8.87295	4.634	1.39175	high
GSM2235565	5.34247	1	5.16579	4.93993	8.80233	5.14051	1.07957	high
GSM2235566	0.90411	1	5.25804	5.60645	7.66523	3.91723	0.650169	low
GSM2235567	3.53425	1	4.72446	4.8709	8.62518	4.79526	0.80578	low
GSM2235568	6.73973	0	5.76763	5.79279	7.36428	4.63434	0.807869	low
GSM2235569	6.73973	0	5.12858	6.07776	9.41924	5.72564	2.73826	high
GSM2235570	6.65753	0	2.95605	4.95786	9.53676	4.49722	0.818824	low
GSM2235571	6.57534	0	4.48156	5.8261	9.044	5.14086	1.54931	high
GSM2235572	7.06849	0	3.10596	4.7473	7.38561	5.74303	0.366993	low
GSM2235573	6.73973	0	3.40769	5.18163	9.32721	5.67941	1.18786	high
GSM2235574	0.90411	1	3.64693	5.3505	8.01415	3.56865	0.443132	low
GSM2235575	7.06849	0	4.59088	4.72626	8.3663	4.00027	0.539477	low
GSM2235576	0.328767	1	5.16238	5.31552	9.30595	4.51803	1.4066	high
GSM2235577	1.56164	1	3.16091	5.05487	8.45868	3.97241	0.473438	low
GSM2235578	1.72603	1	3.01693	5.68543	8.7071	4.01453	0.691518	low
GSM2235579	1.39726	1	5.23018	5.36537	7.64977	4.08085	0.597971	low
GSM2235580	2.05479	1	4.38733	4.86479	9.13319	4.39653	0.867584	high
GSM2235582	1.06849	1	4.32677	4.85294	8.8922	4.32854	0.747066	low
GSM2235584	4.68493	1	4.81464	4.52765	8.33049	5.55733	0.729874	low
GSM2235585	1.89041	1	4.21654	4.87506	9.22789	4.37167	0.873221	high
GSM2235586	6.32877	0	4.69131	4.58955	8.04409	3.95554	0.440191	low
GSM2235587	5.26027	1	4.69268	5.3799	8.88111	4.544	1.07171	high
GSM2235588	4.19178	1	4.65853	4.43506	9.03168	4.27805	0.704435	low
GSM2235589	6.32877	0	2.72624	5.37268	10.2703	3.35655	1.02311	high
GSM2235593	6.32877	0	2.642	6.24281	9.84567	4.63965	1.62635	high
GSM2235595	1.23288	1	4.59258	4.98209	8.5896	3.94965	0.665506	low
GSM2235596	6.16438	0	3.90332	5.08922	8.64727	4.11517	0.640468	low
GSM2235597	6.90411	0	6.30936	6.13857	8.72752	4.41417	1.93848	high
GSM2235598	1.72603	1	4.27042	4.90928	7.70627	4.01997	0.399724	low
GSM2235599	6.57534	0	3.86821	5.62671	9.52881	3.6236	1.10008	high
GSM2235600	6.08219	0	4.2341	5.6192	9.36707	4.11964	1.23334	high
GSM2235601	6.08219	0	4.70159	5.48825	9.12046	3.76955	1.0572	high
GSM2235602	6.73973	0	3.71448	4.71191	7.60533	3.30007	0.261294	low
GSM2235603	6.57534	0	4.34178	5.96355	9.18929	5.32937	1.78855	high
GSM2235604	6.08219	0	4.00174	5.63834	10.4101	5.47835	2.66169	high
GSM2235605	5.50685	1	5.08753	5.16703	8.38959	3.94545	0.732055	low
GSM2235606	6	0	3.53612	5.12004	7.7451	3.52874	0.339839	low
GSM2235607	0.493151	1	3.39636	5.01786	9.27353	3.85631	0.705023	low
GSM2235608	6.57534	0	3.4697	5.67599	9.24147	4.48692	1.09545	high
GSM2235609	0.657534	1	4.6421	4.81623	8.50282	4.17658	0.631485	low
GSM2235610	1.89041	1	4.33678	4.99357	8.85216	3.61004	0.662834	low
GSM2235611	0.657534	1	3.82588	5.30287	8.40747	5.08873	0.773151	low
GSM2235612	2.38356	1	3.34277	4.73957	8.34574	4.43174	0.450754	low
GSM2235613	6.82192	0	3.4189	6.74188	8.93033	4.56248	1.53042	high
GSM2235614	6.32877	0	5.06971	6.0331	8.90891	5.23311	1.85302	high
GSM2235615	6.32877	0	3.92517	5.17585	8.87574	4.09096	0.742066	low
GSM2235616	0.0821918	1	3.35911	5.7482	8.97312	6.89902	1.69347	high
GSM2235617	5.83562	0	5.18181	6.24182	9.50293	3.90916	2.04168	high
GSM2235618	5.83562	0	4.66843	5.88556	9.30595	4.39101	1.58095	high
GSM2235619	5.75342	0	5.12494	5.60016	8.88532	4.61824	1.32613	high
GSM2235620	5.83562	0	2.84341	5.06604	8.60562	6.65205	0.882645	high
GSM2235621	2.71233	1	6.24315	5.73923	8.54862	4.12836	1.37328	high
GSM2235622	1.89041	1	2.87495	5.03969	8.72626	3.66276	0.467183	low
GSM2235623	1.72603	1	4.08349	6.30609	9.35403	7.12247	3.22135	high
GSM2235624	6.32877	0	3.8292	6.04644	9.74797	4.5757	1.82001	high
GSM2235625	5.75342	0	5.58334	5.02809	8.69274	4.84601	1.09178	high
GSM2235626	6.32877	0	3.52769	5.27546	8.57374	3.96254	0.597259	low
GSM2235627	5.75342	0	2.70481	5.36284	8.97312	4.00226	0.632752	low
GSM2235628	6.08219	0	3.99446	5.6171	8.32941	3.60339	0.631787	low
GSM2235629	2.9589	1	4.08589	5.30334	8.12078	3.55179	0.501033	low
GSM2235630	5.75342	0	4.05067	4.63169	8.41075	3.15179	0.385606	low
GSM2235631	5.67123	0	3.68855	5.05987	8.41977	3.8174	0.504863	low
GSM2235632	6.24658	0	2.93158	5.27373	9.40991	4.74063	0.933801	high
GSM2235633	1.39726	1	3.39423	5.32229	9.31462	3.98428	0.848205	high
GSM2235634	6.08219	0	5.15162	5.73249	9.54721	5.02787	2.13456	high
GSM2235635	5.91781	0	2.8405	5.39362	8.4311	5.18931	0.670649	low
GSM2235636	5.67123	0	4.17826	5.30077	8.95164	5.06163	1.0762	high
GSM2235637	5.58904	0	2.87678	6.1818	8.82236	7.34086	1.90443	high
GSM2235695	9.94521	0	3.16342	5.61536	8.60184	5.54509	0.936667	high
GSM2235696	8.87671	0	3.0723	7.06617	8.87435	4.36812	1.52598	high
GSM2235697	3.20548	1	6.25023	6.73717	9.20766	4.69478	3.3567	high
GSM2235698	1.89041	1	3.08624	5.74691	8.59086	5.31431	0.921238	high
GSM2235699	1.89041	1	3.58989	6.19789	8.63018	4.82336	1.14621	high
GSM2235700	9.61644	0	3.6437	5.76803	9.03934	4.89835	1.18402	high
GSM2235701	8.87671	0	4.33031	6.59738	9.07025	6.17488	2.71953	high
GSM2235702	1.47945	1	3.27481	5.84528	8.3706	6.12214	1.08813	high
GSM2235703	3.53425	1	4.44947	5.79727	8.86052	5.12378	1.38564	high
GSM2235704	8.9589	0	4.46632	5.04138	8.86332	4.67413	0.895248	high
GSM2235705	9.36986	0	4.53262	5.08551	8.67892	4.98332	0.911026	high
GSM2235706	0.164384	1	2.92642	6.52105	8.31117	5.09118	1.04492	high
GSM2235707	9.53425	0	5.13794	6.91732	9.18275	5.78968	3.62093	high
GSM2235708	8.9589	0	3.41117	5.84439	9.54721	5.10918	1.55772	high
GSM2235709	8.87671	0	4.26084	6.02736	9.41173	5.68586	2.18285	high
GSM2235710	1.06849	1	3.74715	5.99362	8.95028	5.17065	1.36731	high
GSM2235711	1.56164	1	3.30352	6.08255	9.20928	6.44961	1.961	high
GSM2235712	8.87671	0	2.80904	5.40163	8.59205	5.0437	0.698042	low
GSM2235713	9.53425	1	4.41394	5.32653	8.20917	4.2709	0.670096	low
GSM2235714	3.78082	1	4.64592	5.86311	9.39323	4.19722	1.55283	high
GSM2235715	9.69863	0	2.84789	7.101	8.80233	4.73759	1.55186	high
GSM2235716	8.54795	1	3.21424	6.83903	8.51216	4.60881	1.26442	high
GSM2235717	0.246575	1	3.57055	5.10239	8.48644	3.50819	0.481973	low
GSM2235718	9.78082	0	4.15821	5.32943	8.49811	5.28567	0.920013	high
GSM2235719	0.0821918	1	4.5305	6.27606	8.22874	4.71826	1.1767	high
GSM2235720	9.78082	0	3.27123	5.76341	9.1364	4.09447	0.947251	high
GSM2235721	9.78082	0	3.08533	5.58133	8.43682	3.85202	0.567199	low
GSM2235722	2.9589	1	3.01818	5.25563	9.34509	4.38519	0.843315	high
GSM2235723	9.69863	0	5.59328	5.86044	8.84532	3.95776	1.39186	high
GSM2235724	0.821918	1	4.52127	6.2479	8.35657	5.06487	1.33522	high
GSM2235725	10.0274	0	2.96295	6.58467	8.72752	3.68151	0.955611	high
GSM2235726	0.0821918	1	2.93432	5.90559	9.04877	4.35827	0.955071	high
GSM2235727	9.69863	0	3.27299	5.26356	8.36413	5.72163	0.762126	low
GSM2235728	2.87671	1	5.01347	5.8595	8.73666	3.98682	1.17011	high
GSM2235729	0.410959	1	4.50424	5.92016	9.26177	5.25063	1.84841	high
GSM2235730	4.0274	1	6.73861	6.34817	9.68	4.27899	3.57731	high
GSM2235731	9.69863	0	6.54043	6.86676	9.74126	4.89046	5.12014	high
GSM2235732	9.69863	0	3.66938	5.61794	8.87843	4.30297	0.898742	high
GSM2235733	11.8356	0	3.13517	6.09459	8.87843	5.02086	1.1667	high
GSM2235734	11.8356	0	2.93012	5.84715	8.64477	4.48759	0.789463	low
GSM2235735	11.9178	0	3.58058	5.97535	8.26721	4.1244	0.740943	low
GSM2235736	0.739726	1	4.47481	6.65689	9.1364	4.96794	2.25325	high
GSM2235737	3.69863	1	3.73144	5.42879	8.45868	3.94881	0.631258	low
GSM2235738	12.5753	0	3.12548	6.79597	9.25003	3.49819	1.33986	high
GSM2235739	1.15068	1	3.63917	5.85628	8.83976	5.82291	1.38416	high
GSM2235740	0.328767	1	4.55115	4.91535	8.30065	5.60386	0.816227	low
GSM2235741	10.4384	0	3.37509	6.04206	8.76684	6.1064	1.46295	high
GSM2235742	0.246575	1	2.86038	6.79076	8.18501	5.30179	1.1483	high
GSM2235743	0.328767	1	3.32906	6.1401	8.83841	4.04658	0.973935	high
GSM2235744	4.0274	1	3.52458	5.32818	8.3706	3.89614	0.546108	low
GSM2235745	8.71233	0	2.95496	6.42387	7.45905	5.99999	0.825975	low
GSM2235746	9.12329	0	3.15883	5.71592	7.98544	3.27622	0.432073	low
GSM2235747	0.986301	1	6.59776	6.78953	8.48763	5.12839	2.90581	high
GSM2235748	0.164384	1	2.9588	5.20344	8.58594	6.1448	0.848542	high
GSM2235749	3.20548	1	4.30168	6.33237	8.82756	5.62061	1.88093	high
GSM2235750	0.575342	1	4.96519	6.27046	8.28822	5.13056	1.46164	high
GSM2235751	8.30137	0	6.08007	7.13687	9.04247	6.05591	4.88927	high
GSM2235752	12.2466	0	2.80652	5.1011	8.33369	3.36322	0.3659	low
GSM2235753	2.54795	1	2.73724	5.48953	8.73014	5.07083	0.768202	low
GSM2235754	11.3425	0	3.09212	5.15652	7.99282	5.1957	0.517786	low
GSM2235755	7.15068	1	5.25535	5.44648	8.34249	3.74196	0.803104	low
GSM2235756	11.5068	0	4.02912	5.35773	8.3544	5.45166	0.878419	high
GSM2235757	3.28767	1	4.50723	6.2237	9.66504	5.61166	2.79222	high
GSM2235758	1.06849	1	2.80872	6.15355	9.23795	3.2707	0.884301	high
GSM2235759	0.986301	1	2.67712	5.40432	7.38561	3.12889	0.245223	low
GSM2235760	1.64384	1	3.40839	5.70153	9.17787	4.12806	0.976221	high
GSM2235761	11.0137	0	2.93871	5.48134	7.99369	3.13456	0.360097	low
GSM2235762	3.20548	1	3.76443	6.05368	9.04717	5.02649	1.42851	high
GSM2235763	8.9589	1	4.21499	6.1179	8.6802	6.03935	1.72072	high
GSM2235764	0.739726	1	4.44845	5.85628	9.21767	5.64294	1.90177	high
GSM2235765	11.3425	0	4.1097	5.35225	7.05204	4.39688	0.375255	low
GSM2235766	1.23288	1	5.93079	6.82416	9.04081	5.0922	3.29124	high
GSM2235767	1.47945	1	3.34362	4.50421	8.88111	4.58037	0.542419	low
GSM2235768	11.8356	0	2.90461	6.34232	8.16405	3.66849	0.644602	low
GSM2235769	1.80822	1	3.18907	5.89658	8.74817	4.73457	0.950463	high
GSM2235770	0.575342	1	4.54323	5.65162	8.0716	4.6785	0.820223	low
GSM2235771	11.7534	0	3.91808	5.60333	8.19503	4.76045	0.755971	low
GSM2235772	4.93151	1	3.75596	5.93039	8.67	5.21834	1.1776	high
GSM2235773	1.39726	1	4.2891	6.01922	8.49335	5.67668	1.40776	high
GSM2235774	0.986301	1	4.87449	6.1406	8.3706	6.13232	1.77136	high
GSM2235775	9.86301	0	4.21214	5.66875	8.17808	5.17993	0.907522	high
GSM2235776	1.64384	1	4.17826	5.86637	8.36088	5.34277	1.115	high
GSM2235777	9.45205	1	4.46666	5.98755	8.29654	5.34054	1.2158	high
GSM2235778	1.89041	1	3.36987	5.69662	9.90921	5.15089	1.73446	high
GSM2235779	4.0274	1	3.85562	6.71179	9.39323	5.55621	2.60853	high
GSM2235780	0	1	2.78028	5.93327	9.23973	4.3083	1.0123	high
GSM2235781	9.45205	0	4.54941	5.95287	9.25003	5.29524	1.9033	high
GSM2235782	0.328767	1	4.49877	5.97671	7.79366	3.40937	0.613875	low
GSM2235783	6.16438	1	3.98304	5.04335	7.46129	4.96654	0.440735	low
GSM2235784	8.46575	1	5.04905	6.54471	9.02863	4.59919	2.12188	high
GSM2235785	9.36986	0	3.46288	6.12582	9.98348	4.31464	1.83308	high
GSM2235786	8.87671	0	3.42039	5.44911	8.04984	3.61623	0.453077	low
GSM2235787	2.05479	1	5.05982	5.37862	8.35006	3.03705	0.636589	low
GSM2235788	9.61644	0	2.78086	6.24947	9.42486	5.18067	1.55806	high
GSM2235789	3.0411	1	3.29083	6.21866	9.59585	3.71116	1.32996	high
GSM2235790	9.78082	0	2.95915	5.8297	8.1248	6.12588	0.896924	high
GSM2235791	2.05479	1	3.5877	5.78326	9.64562	4.88843	1.56984	high
GSM2235792	7.56164	1	4.84223	6.99564	8.64977	6.46285	3.18004	high
GSM2235793	7.15068	1	3.44692	5.44222	8.42892	3.69267	0.554297	low
GSM2235794	9.94521	0	3.85507	5.86266	8.77719	4.85771	1.13106	high
GSM2235795	9.94521	0	5.9939	6.4833	8.04128	4.17257	1.43731	high
GSM2235796	3.61644	1	3.63494	5.59578	8.65346	3.10262	0.601382	low
GSM2235797	9.45205	0	2.84294	6.19241	9.42871	5.47646	1.65141	high
GSM2235798	2.05479	1	2.90157	6.27956	8.37953	5.21727	0.992185	high
GSM2235799	0.986301	1	5.10808	6.50868	9.0257	6.57788	3.33307	high
GSM2235800	9.36986	0	3.69628	5.33784	8.32941	3.96313	0.567227	low
GSM2235801	9.28767	0	4.39266	5.3868	8.17313	4.07076	0.643118	low
GSM2235802	8.71233	0	2.82179	7.02072	9.22113	6.36171	2.64427	high
GSM2235803	8.79452	0	6.95572	6.56967	8.79968	5.40786	3.52861	high
GSM2235804	9.36986	0	3.15219	4.8942	9.06722	6.47153	1.04653	high
GSM2235805	0.410959	1	3.01412	4.94073	8.21019	3.16049	0.320732	low
GSM2235806	8.30137	1	3.62907	5.7581	8.38179	5.96498	1.09715	high
GSM2235807	2.71233	1	2.91634	6.43395	8.78374	4.08916	0.997728	high
GSM2235808	1.89041	1	5.35663	6.17182	8.7746	4.10348	1.51825	high
GSM2235809	12	0	4.24999	6.43127	8.59575	4.85908	1.45971	high
GSM2235810	0.575342	1	4.97501	6.54738	9.16011	4.3301	2.09175	high
GSM2235811	0.986301	1	2.98525	6.78179	8.95747	4.55606	1.43226	high
GSM2235812	2.79452	1	4.06174	5.55093	9.42871	4.24205	1.22001	high
GSM2235813	2.13699	1	2.82035	6.35327	8.96038	5.50768	1.42176	high
GSM2235814	9.28767	0	4.70478	6.02446	9.89932	6.80487	3.92872	high
GSM2235815	9.28767	0	6.50737	6.24895	9.41558	4.9536	3.34777	high
GSM2235816	0.328767	1	2.91452	6.0657	8.95028	3.99712	0.896697	high
GSM2235817	4.52055	1	5.1897	6.24033	9.01945	3.82292	1.5901	high
GSM2235818	0.821918	1	3.01813	7.12453	9.11429	3.85015	1.54053	high
GSM2235819	1.72603	1	5.43522	5.91645	10.2398	3.82815	2.60581	high
GSM2235820	1.9726	1	4.53918	5.49826	8.32835	4.04658	0.747817	low
GSM2235821	9.20548	0	3.07764	6.74707	9.87506	4.96654	2.45334	high
GSM2235822	9.20548	0	2.73702	6.08882	8.64601	3.74294	0.710411	low
GSM2235823	0.739726	1	3.48863	5.04257	8.29337	3.54357	0.423645	low
GSM2235824	6.49315	1	3.71679	4.8591	8.18	3.19399	0.358645	low
GSM2235825	1.89041	1	3.71588	5.76803	7.99836	4.08646	0.606502	low
GSM2235826	0.90411	1	6.01767	6.76442	9.53072	5.28828	4.31948	high
GSM2235827	3.53425	1	4.64279	5.17709	8.78112	3.6967	0.759102	low
GSM2235828	8.79452	0	2.91042	6.40006	8.31543	4.68827	0.900723	high
GSM2235829	8.9589	0	3.23285	6.66958	9.05487	4.17382	1.38004	high
GSM2235830	8.05479	0	3.90633	5.71592	8.92899	6.54859	1.70088	high
GSM2235831	3.20548	1	3.47018	5.15821	8.81836	4.30297	0.680372	low
GSM2235837	9.28767	0	3.12803	5.71869	9.84325	4.60647	1.41935	high
GSM2235838	0.328767	1	3.02795	5.51773	7.50107	3.85763	0.348443	low
GSM2235839	8.30137	1	3.01658	5.77252	8.65973	2.98793	0.554738	low
GSM2235840	7.56164	1	3.06013	6.21466	9.31999	3.87514	1.14842	high
GSM2235841	1.31507	1	4.42663	5.44997	8.91747	3.45584	0.825705	low
GSM2235842	1.15068	1	3.27904	5.92949	8.28508	3.54518	0.599403	low
GSM2235843	1.06849	1	4.4418	5.2362	9.22789	5.30364	1.33714	high
GSM2235844	8.38356	0	3.19764	6.69062	9.19928	3.95467	1.40817	high
GSM2235845	2.54795	1	3.10083	6.28059	9.28042	3.32992	1.03279	high
GSM2235846	7.56164	1	2.97383	6.04929	9.45288	3.47627	1.0171	high
GSM2235847	9.12329	0	4.33615	6.17626	9.72349	4.39847	2.04659	high
GSM2235848	3.28767	1	3.92325	5.20047	8.2175	3.29401	0.455593	low
GSM2235849	0.0821918	1	4.76581	4.8408	8.77719	4.66206	0.83668	high
GSM2235850	9.53425	0	3.40957	4.65308	7.92341	4.51703	0.366751	low
GSM2235851	7.64384	1	2.87273	5.73747	9.23301	4.5807	1.00459	high
GSM2235852	3.94521	1	2.97204	4.86195	8.0716	3.99486	0.347978	low
GSM2235853	9.12329	0	5.10039	5.37393	9.10015	4.35175	1.24224	high
GSM2235854	9.12329	0	4.3085	5.61536	8.34249	5.78758	1.12638	high
GSM2235855	9.0411	0	3.37779	5.29906	7.69387	5.11558	0.500166	low
GSM2235862	6.9863	1	3.30441	5.48177	9.11117	5.08659	1.0447	high
GSM2235863	10.9315	0	4.46527	4.61263	8.16695	3.57544	0.41109	low
GSM2235864	0.986301	1	3.81853	4.75763	8.74437	5.38804	0.76125	low
GSM2235865	2.71233	1	6.23299	5.81192	9.04555	5.22125	2.30942	high
GSM2235866	10.6027	0	2.61082	6.05075	7.12632	5.15558	0.454859	low
GSM2235867	10.274	0	3.64525	5.49869	9.33078	4.49391	1.0995	high
GSM2235878	10.274	0	4.51919	5.69213	9.42109	3.92252	1.33059	high
GSM2235879	0.493151	1	3.85429	5.55093	8.53909	3.36749	0.622602	low
GSM2235880	1.39726	1	4.39889	5.10194	8.68902	3.43412	0.626509	low
GSM2235881	10.274	0	4.04625	5.37096	9.79322	4.0151	1.26729	high
GSM2235882	1.06849	1	3.61001	5.33581	8.81439	4.55674	0.80395	low
GSM2235883	1.56164	1	4.62353	6.04592	8.46787	6.57946	1.86567	high
GSM2235884	10.3562	0	5.05944	5.07648	7.40574	3.32388	0.378212	low
GSM2235885	10.1918	0	3.25402	6.83605	9.17626	3.90529	1.48797	high
GSM2235886	4.19178	1	3.45343	5.78735	8.71999	4.74166	0.948177	high
GSM2235887	6.49315	1	3.51015	6.08882	9.26852	4.08117	1.22655	high
GSM2235888	5.58904	1	2.85997	5.27667	8.16014	5.11663	0.552195	low
GSM2235889	7.64384	1	3.13972	5.35518	7.89631	6.118	0.675464	low
GSM2235899	2.79452	1	4.46527	5.98707	9.12514	3.7622	1.25514	high
GSM2235900	10.4384	0	3.85878	5.34459	9.14275	4.6503	1.01933	high
GSM2235901	4.76712	1	3.58315	5.01288	8.74437	4.64131	0.682073	low
GSM2235902	2.79452	1	3.18026	4.98653	8.92612	3.41679	0.507313	low
GSM2235903	10.7671	0	5.32887	6.83783	8.71357	4.01685	1.93535	high
GSM2235904	1.72603	1	3.50801	5.56938	8.16902	5.2633	0.754342	low
GSM2235905	0.164384	1	2.88569	5.15399	8.68276	4.04569	0.527263	low
GSM2235906	9.86301	1	4.28391	5.63521	8.72115	4.643	1.04047	high
GSM2235907	10.1096	0	4.73692	6.59738	8.71751	3.75789	1.43957	high
GSM2235908	10.1096	0	3.97617	5.33911	7.65944	3.46608	0.390777	low
GSM2235909	1.47945	1	3.06096	5.84204	7.50489	3.71165	0.393091	low
GSM2235910	11.4247	0	2.82552	6.48653	7.87387	4.80588	0.764442	low
GSM2235921	11.4247	0	4.61939	6.0763	9.4874	3.88842	1.65445	high
GSM2235922	11.3425	0	2.84415	6.04066	9.41749	4.79829	1.31299	high
GSM2235923	1.15068	1	3.34326	5.52298	9.29911	5.61477	1.32624	high
GSM2235924	11.0959	0	5.68272	6.1818	8.82486	5.98856	2.59216	high
GSM2235925	11.0137	0	4.89521	6.098	8.19604	3.47755	0.87097	high
GSM2235926	11.5068	0	2.68094	6.16447	7.93167	5.99163	0.866201	high
GSM2235927	0	1	5.58373	6.22771	9.0519	4.65264	2.12086	high
GSM2235928	10.8493	0	3.18096	6.00028	9.72993	4.44474	1.48648	high
GSM2235929	4.93151	1	3.38166	5.33953	7.89717	4.64234	0.503716	low
GSM2235930	6.08219	1	2.86761	5.52344	9.00567	3.87304	0.694796	low
GSM2235931	10.8493	0	3.57841	5.58572	8.49455	5.24624	0.898207	high
GSM2235932	4.84932	0	4.61447	5.75584	8.65098	7.25559	2.08595	high
GSM2235933	3.36986	0	3.41072	4.34368	7.73838	3.49023	0.230751	low
GSM2235934	3.86301	0	3.66628	6.2643	8.63261	4.07282	1.01125	high
GSM2235935	1.56164	1	4.13385	5.35817	8.66098	5.09646	0.959233	high
GSM2235936	3.45205	0	5.72729	6.09509	8.64601	4.31527	1.57194	high
GSM2235937	3.0411	0	5.34253	6.20037	9.15545	4.49557	2.01315	high
GSM2235938	7.56164	0	6.08468	6.85417	9.14432	5.98453	4.45404	high
GSM2235939	3.69863	0	3.02551	5.38979	8.06304	3.21623	0.371126	low
GSM2235940	2.71233	1	5.08001	5.5747	8.97455	3.82791	1.12914	high
GSM2235941	3.36986	0	3.20668	6.38556	9.5633	3.8448	1.42834	high
GSM2235942	3.45205	0	5.72405	6.29391	9.15385	4.79145	2.44276	high
GSM2235943	10.4384	0	3.4391	6.08061	8.77719	3.88952	0.91007	high
GSM2235944	10.3562	0	4.10152	4.53196	8.04027	3.76852	0.360118	low
GSM2235945	3.0411	1	2.9298	5.13746	8.21427	4.77947	0.500281	low
GSM2235946	10.7671	0	2.72779	5.65661	8.49929	4.00648	0.578833	low
GSM2235947	10.6027	0	5.50697	6.70613	8.82358	4.5687	2.27151	high
GSM2235948	10.8493	0	2.76629	5.24887	7.06012	3.39978	0.212532	low
GSM2235949	10.8493	0	2.61719	5.79499	9.41173	4.58232	1.06161	high
GSM2235950	10.5205	0	3.17265	4.42979	8.5701	3.10359	0.309797	low
GSM2235951	0.410959	1	2.77632	5.13701	8.51792	3.60339	0.426329	low
GSM2235952	0.0821918	1	2.84479	6.48543	9.35052	5.06061	1.64857	high
GSM2235953	0.821918	1	2.87237	5.39537	8.26188	4.65367	0.550969	low
GSM2235954	12.2466	0	2.81323	6.84085	8.98648	6.73475	2.3722	high
GSM2235955	12.2466	0	4.44611	6.13414	8.84253	3.81187	1.17957	high
GSM2235956	11.0959	1	3.11777	6.32406	9.71723	6.21504	2.53285	high
GSM2235957	12.1644	0	3.57841	6.33812	10.1099	5.1868	2.68575	high
GSM2235958	12.4932	0	4.3778	5.06686	8.08892	5.31692	0.711151	low
GSM2235959	11.8356	0	2.90636	7.09528	9.8095	3.83733	2.06234	high
GSM2235960	11.6712	0	3.41556	6.73311	9.22789	3.82448	1.48147	high
GSM2235961	11.589	0	3.22753	4.86273	8.18	3.99486	0.387866	low
GSM2235962	2.21918	1	3.63283	5.14163	8.82625	3.49137	0.582761	low
GSM2235963	2.21918	1	3.34289	6.87453	10.1957	4.89281	3.1559	high
GSM2235964	1.80822	1	4.91377	6.07875	8.71621	5.55501	1.79484	high
GSM2235965	5.17808	1	2.96933	5.21276	7.40501	4.26111	0.314557	low
GSM2235966	2.71233	0	2.91919	4.7143	7.15109	3.44723	0.182738	low
GSM2235967	0.821918	1	6.31888	6.20088	8.52728	4.36494	1.79462	high
GSM2235968	4.84932	0	2.74366	5.24507	7.06982	3.18887	0.202032	low
GSM2235969	5.26027	0	4.35762	5.40951	7.24961	4.80759	0.491295	low
GSM2235970	1.47945	1	4.64036	5.88011	7.67504	5.77447	0.988565	high
GSM2235971	5.17808	0	3.98503	5.69982	7.75445	4.00676	0.545418	low
GSM2235972	4.68493	0	2.80295	5.73478	7.81518	7.22837	0.923471	high
GSM2235973	5.09589	0	5.58735	5.10031	7.22494	5.84139	0.703734	low
GSM2235974	0.986301	1	5.49377	5.79822	7.97714	4.32724	0.952104	high
GSM2235975	5.0137	0	5.18033	5.7482	7.44022	5.97883	0.983529	high
GSM2235976	4.52055	0	3.27144	5.47267	8.00576	5.05495	0.604448	low
GSM2235977	0.575342	1	6.21435	5.79412	8.53438	5.42654	1.87355	high
GSM2235978	2.79452	0	6.67043	5.75182	8.89918	5.46436	2.44156	high
GSM2235979	3.45205	0	4.24645	5.24168	8.65592	5.35012	0.98722	high
GSM2235980	0.493151	1	5.32397	6.36515	8.30272	3.88759	1.24791	high
GSM2235981	2.9589	0	3.82665	5.69439	8.7983	8.23632	2.29443	high
GSM2235982	3.0411	0	3.26993	5.92993	8.46894	4.10554	0.743374	low
GSM2235983	3.12329	0	2.81208	5.99977	8.69143	5.43963	1.04877	high
GSM2235984	0.657534	1	5.30781	6.47368	8.83018	7.43815	3.80798	high
GSM2235985	2.87671	0	2.69093	5.67644	8.20819	4.99077	0.63236	low
GSM2235986	2.87671	0	4.90426	5.83974	9.08113	6.10686	2.17615	high
GSM2235987	2.87671	0	3.70752	6.48871	8.84253	4.02228	1.23295	high
GSM2235988	5.75342	0	2.92438	5.83156	8.1384	4.14798	0.568338	low
GSM2235991	2.63014	1	3.71471	4.96842	8.36198	5.66714	0.726243	low
GSM2235992	10.5205	0	5.74028	5.2455	9.1491	4.98263	1.59903	high
GSM2235993	10.3562	0	2.90741	5.58615	8.15231	4.39688	0.540874	low
GSM2235994	10.1096	0	2.84368	4.45946	8.77587	3.07142	0.319774	low
GSM2235995	0.821918	1	6.74456	6.71804	9.90421	8.11709	11.3968	high
GSM2235996	0.493151	1	2.83007	3.90103	7.80314	2.87717	0.149137	low
GSM2235997	10.5205	0	3.22213	4.9056	7.15731	5.68425	0.357481	low
GSM2235998	10.0274	0	5.639	6.71179	9.0986	3.7186	2.1982	high
GSM2235999	7.80822	1	2.83003	5.84986	8.48763	4.84402	0.778613	low
GSM2236000	10.0274	0	2.92018	4.83919	7.80151	3.59287	0.272794	low
GSM2236001	10.1918	0	5.2829	6.21466	9.25841	5.32326	2.54203	high
GSM2236002	10.6027	0	4.17298	6.85843	8.76413	4.18431	1.61181	high
GSM2236003	10.3562	0	4.22051	4.86887	8.31438	4.16535	0.536979	low
GSM2236004	3.78082	1	3.325	4.91085	8.33482	6.34455	0.749449	low
GSM2236005	0.739726	1	3.22151	5.63567	9.07338	4.05681	0.851181	high
GSM2236006	1.9726	1	2.84973	5.84621	8.68775	3.97019	0.702388	low
GSM2236007	1.72603	1	3.7191	6.44135	8.821	4.20184	1.24841	high
GSM2236008	2.46575	1	3.36557	3.92025	8.22566	2.95656	0.211007	low
GSM2236009	2.21918	1	2.73202	6.88062	8.27865	3.46242	0.795299	low
GSM2236010	3.12329	1	4.25761	6.52587	9.06722	5.857	2.40537	high
GSM2236011	2.13699	1	3.17226	6.21268	9.9964	4.98547	2.09926	high
GSM2236012	0.246575	1	3.79004	7.22552	9.31999	7.26928	4.6369	high
GSM2236013	4.35616	1	3.2489	5.75902	8.81967	5.52022	1.12313	high
GSM2236014	8.63014	1	2.82658	6.55466	9.60409	4.2034	1.56912	high
GSM2236015	9.0411	0	5.18594	5.48392	8.91889	4.55975	1.27925	high
GSM2236016	1.64384	1	3.10553	6.69515	9.61822	4.60351	1.96184	high
GSM2236017	1.39726	1	3.77614	5.64321	8.07929	2.94028	0.463887	low
GSM2236018	9.53425	0	3.38496	4.77253	7.80485	3.89229	0.314823	low
GSM2236019	7.56164	1	3.91835	6.57689	8.77333	4.49422	1.44927	high
GSM2236020	8.9589	0	2.91299	7.00449	9.16656	4.63998	1.75467	high
GSM2236021	4.19178	1	3.11254	5.54305	8.54619	2.79666	0.463408	low
GSM2236022	8.54795	0	3.75379	7.12906	8.80632	4.04191	1.63779	high
GSM2236023	8.87671	0	2.98671	7.15445	9.34509	4.7686	2.13967	high
GSM2236024	8.46575	0	2.81683	5.66072	8.42322	5.06869	0.728483	low
GSM2236025	3.20548	1	3.40502	5.15863	7.36501	3.92333	0.306754	low
GSM2236026	5.26027	1	2.76249	4.34892	7.61818	2.87239	0.164158	low
GSM2236027	10.1918	0	2.92208	4.51922	8.44367	2.63561	0.257844	low
GSM2236028	7.80822	1	4.63016	7.00132	9.10322	4.33541	2.31425	high
GSM2236029	11.3425	0	3.43701	6.4329	8.78508	6.13887	1.79535	high
GSM2236030	11.3425	0	5.12679	6.1307	9.34333	4.82612	2.19673	high
GSM2236031	11.0137	0	3.25547	5.00717	8.17515	3.46426	0.367539	low
GSM2236032	11.0137	0	5.11776	6.64175	9.12046	5.80222	3.10212	high
GSM2236033	9.86301	0	2.97421	6.55184	8.26824	4.10672	0.835944	high
GSM2236034	10.0274	0	5.0978	5.25646	8.77719	5.17278	1.21971	high
GSM2236036	3.36986	0	5.25723	5.85254	7.9326	4.66143	0.979021	high
GSM2236037	3.36986	0	3.82081	4.67036	8.76553	3.93451	0.529264	low
GSM2236038	3.28767	0	3.37308	6.07291	8.51912	6.79957	1.5452	high
GSM2236039	3.45205	0	4.83541	5.67008	9.0519	3.23705	1.01103	high
GSM2236040	3.0411	0	2.81976	5.99833	9.55529	4.6199	1.31358	high
GSM2236041	3.36986	0	3.23964	5.459	8.34027	3.34744	0.472261	low
GSM2236042	3.0411	0	4.27721	5.42368	9.07647	5.76076	1.44931	high
GSM2236043	3.28767	0	4.9229	5.67512	8.51097	4.41802	1.04718	high
GSM2236044	11.589	0	2.89952	6.753	9.15701	4.46504	1.49465	high
GSM2236045	13.2329	0	2.98615	6.64786	10.5729	2.8481	1.97037	high
GSM2236046	2.87671	1	3.78342	6.02064	9.05033	4.91787	1.38059	high
GSM2236047	4.0274	1	2.8442	5.41343	7.22494	3.84268	0.278886	low
GSM2236048	8.38356	0	5.95469	7.47001	9.12355	4.55506	4.06033	high
GSM2236049	2.71233	1	2.76598	5.74196	7.61502	3.72375	0.372283	low
GSM2236050	8.30137	0	2.90021	6.06958	9.20928	4.97138	1.26866	high
GSM2236051	3.12329	1	4.29589	4.90599	8.06682	2.86704	0.365605	low
GSM2236052	9.53425	0	3.06068	6.14757	8.67	3.97241	0.835376	high
GSM2236053	1.80822	1	3.36817	5.60376	7.91157	3.24144	0.412088	low
GSM2236054	6.49315	1	3.91941	5.16371	8.46213	3.57417	0.536921	low
GSM2236055	10.9315	0	2.95424	6.42544	8.821	3.90695	0.978332	high
GSM2236056	10.5205	0	6.1648	5.56412	9.23137	4.23177	1.77153	high
GSM2236057	3.0411	1	3.85401	5.49869	9.54523	4.78115	1.36294	high
GSM2236058	11.1781	0	3.98333	5.60958	8.83572	5.95585	1.37619	high
GSM2236059	11.2603	0	3.17713	5.55537	8.21326	4.85423	0.647722	low
GSM2236060	3.0411	1	4.16652	5.27163	8.49929	3.38851	0.580339	low
GSM2236061	10.6027	0	5.48162	5.70068	8.91174	4.64929	1.53066	high
GSM2236062	10.6027	0	3.76954	5.71101	9.8095	7.28235	2.97107	high
GSM2236063	10.7671	0	3.67795	5.79499	9.3342	5.14051	1.4701	high
GSM2236064	6.32877	1	6.43898	6.80535	9.77732	4.28313	4.30845	high
GSM2236065	9.78082	0	3.06364	5.92061	8.68402	5.49933	1.08101	high
GSM2236066	10.4384	0	4.35324	5.35817	8.22163	3.14947	0.52095	low
GSM2236067	1.39726	1	3.44596	5.93782	8.99839	3.50994	0.870797	high
GSM2236068	3.45205	1	3.55538	4.6867	8.63974	3.09685	0.390344	low
GSM2236069	9.45205	0	4.04001	5.17372	7.86677	6.02475	0.732999	low
GSM2236070	10.1918	0	4.32288	5.92386	9.40427	4.2712	1.51946	high
GSM2236071	9.36986	0	2.90356	6.3184	9.26675	5.27689	1.56507	high
GSM2236072	2.71233	1	3.05475	6.25554	8.70442	5.89026	1.38495	high
GSM2236073	1.80822	1	3.86164	5.82702	8.14629	5.06869	0.865573	high
GSM2236074	11.7534	0	3.86245	6.38709	7.81433	6.01718	1.18096	high
GSM2236075	3.20548	1	3.45562	5.79958	8.17207	4.43435	0.683806	low
GSM2236076	2.87671	0	5.367	5.75541	7.14558	5.7984	0.856686	high
GSM2236077	3.12329	0	3.02282	6.48978	8.36305	4.56805	0.956409	high
GSM2236078	11.6712	0	2.80819	5.94958	8.25869	3.70005	0.55789	low
GSM2236079	11.589	0	4.49979	6.29955	8.35224	4.35534	1.1524	high
GSM2236080	1.15068	1	4.6722	6.32457	8.57129	4.12956	1.27603	high
GSM2236082	10.7671	0	3.04821	5.78019	8.03187	4.55906	0.59637	low
GSM2236083	0.575342	1	3.39467	5.05739	7.52505	3.89008	0.313348	low
GSM2236084	10.5205	0	5.83393	6.35124	8.72243	3.81395	1.66766	high
GSM2236085	12.4932	0	4.02428	5.85859	8.56402	5.89537	1.34436	high
GSM2236086	12.2466	0	4.39889	6.26579	9.64783	5.22665	2.52137	high
GSM2236087	12.7397	0	5.60405	6.42438	9.05487	6.42141	3.50237	high
GSM2236088	2.79452	1	5.29686	5.91786	8.19806	4.21176	1.04085	high
GSM2236089	11.8356	0	4.11477	5.78064	8.90891	5.93154	1.57498	high
GSM2236090	2.54795	1	4.15944	4.83674	9.01028	4.86186	0.855251	high
GSM2236091	10.1096	1	4.40353	5.12369	8.61296	5.34092	0.947742	high
GSM2236092	12.2466	0	3.99905	5.49168	8.91311	5.19502	1.14072	high
GSM2236093	12.411	0	3.65339	5.35477	8.46787	5.39329	0.841124	high
GSM2236094	3.0411	1	4.19268	6.16052	8.72881	5.47379	1.56795	high
GSM2236095	12.3288	0	4.23092	5.52781	8.73404	5.25138	1.13466	high
