# Supplementary material for: Signature of immune-related metabolic genes predicts the prognosis of hepatocellular carcinoma
Source: Front Immunol. 2024 Nov 25;15:1481331. doi: 10.3389/fimmu.2024.1481331 (PMC11625796; doi:10.3389/fimmu.2024.1481331)
Supplement: Supplementary file 14 [file Table9.xlsx]

## Sheet: Sheet1
Table S3a: Integration data of immune cell infiltration information and risk score in TCGA.
ID	TCGA-G3-A25X	TCGA-DD-AADS	TCGA-G3-AAV3	TCGA-T1-A6J8	TCGA-2Y-A9GU	TCGA-2Y-A9HB	TCGA-DD-A73E	TCGA-UB-A7MB	TCGA-DD-A73A	TCGA-DD-AAEG	TCGA-ED-A8O6	TCGA-G3-AAV7	TCGA-CC-A7IJ	TCGA-2Y-A9H9	TCGA-CC-5261	TCGA-RC-A7SH	TCGA-DD-A1EI	TCGA-G3-A3CJ	TCGA-GJ-A9DB	TCGA-ED-A7PY	TCGA-K7-A5RG	TCGA-G3-A7M5	TCGA-DD-AADN	TCGA-CC-A8HS	TCGA-WQ-AB4B	TCGA-FV-A23B	TCGA-FV-A3R3	TCGA-G3-AAV0	TCGA-5C-A9VG	TCGA-BC-4072	TCGA-DD-AAVV	TCGA-DD-AADB	TCGA-DD-AAVQ	TCGA-CC-5258	TCGA-EP-A3JL	TCGA-DD-A73C	TCGA-G3-AAV1	TCGA-DD-AAEE	TCGA-G3-A25T	TCGA-LG-A9QC	TCGA-ED-A82E	TCGA-DD-AACF	TCGA-QA-A7B7	TCGA-DD-AAC9	TCGA-DD-AAE6	TCGA-DD-A3A2	TCGA-DD-A39Y	TCGA-BC-A112	TCGA-ZP-A9CZ
T cells	7.01311	3.15959	5.33052	0.606967	0.65656	3.20871	0.174793	0.66646	1.795	1.37729	2.73217	1.90147	10.4001	0.805867	7.99606	0.702753	1.7397	0.295253	1.14381	0.579373	14.56	0.58774	8.28621	2.04365	1.02769	1.84381	1.35466	0.802713	0.803527	7.14787	4.09639	5.9567	11.1445	2.6265	2.41475	1.04005	0.3589	0.590413	1.209	0.445953	1.34424	0.643927	1.73771	1.85205	0.178253	0.261287	0.834933	0.636973	2.94201
CD8 T cells	3.1234	2.0762	5.4787	0.1738	0.1925	1.554	0.1913	0.0868	0.9267	0.0348	0.2586	0.2107	9.1742	0.314	1.2935	0.0925	0.1718	0.1121	0.3551	0.178	8.822	0.2248	7.6275	0.1289	0.0758	0.6546	0.3696	0.3298	0.1264	2.0083	0.5515	3.4202	3.3333	0.2691	0.6241	0.4587	0	0.0643	0.3198	0.0248	0.1118	0.1694	0.1971	0.2627	0	0.1011	0.1425	0.062	1.4685
Cytotoxic lymphocytes	7.66554	1.455	4.88723	0.370486	0.669557	2.57006	0.320443	0.319429	1.41887	0.255257	0.962357	0.676071	12.2514	0.762143	2.5648	0.328657	0.7066	0.609229	0.724486	0.640714	14.9834	0.7203	5.13256	1.24076	0.223071	1.61446	1.1625	0.786543	0.334557	5.07283	1.44551	4.97443	4.05249	1.12966	1.84073	2.82146	0.170571	0.375786	2.1562	0.355343	0.374557	1.0758	0.772857	0.492371	0.111314	0.543671	0.444971	0.441214	2.051
B lineage	89.5256	222.705	4087.98	2.51313	13.0626	131.311	0.830544	0.190678	2.64067	8.31072	46.0765	5.95129	80.7781	63.5387	635.902	4.68838	56.5996	9.33801	100.864	22.9947	7321.51	3.79842	3088.15	11.8429	17.4759	22.2761	48.8485	19.1429	48.3127	392.751	368.553	732.789	3629.64	15.0435	67.8254	2.93322	0.427311	1.22866	36.917	1.38626	105.466	11.7301	2.90721	481.853	0.4942	16.8044	13.6309	20.7803	2311.48
NK cells	0.434063	0.04095	0.442038	0.0625875	0.107838	0.166463	0.449663	0.296325	0.21895	0.102188	0.0580375	0.0987625	0.243737	0.2325	0.273188	0.0516625	0.1576	0.0748625	0.225463	0.0656125	0.977638	0.180287	0.375213	0.225587	0.071675	0.189362	0.1297	0.0931625	0.103737	0.228788	0.295662	0.609	0.255962	0.10965	0.24155	0.4335	0.122188	0.0800625	0.163112	0.10615	0.0632625	0.198937	0.234925	0.052325	0.024675	0.141725	0.037625	0.072525	0.30835
Monocytic lineage	15.8077	8.00561	9.05563	7.35664	3.45317	8.46533	3.24813	3.38116	4.69213	4.46919	22.4397	20.5178	39.9139	7.42079	14.4308	5.00153	13.4855	2.14323	12.0831	3.58364	18.923	5.19229	8.03213	11.8113	5.4208	9.25101	10.1522	4.06239	4.99731	19.1996	16.0162	13.5108	12.2519	54.5569	9.91996	6.25379	8.10159	3.85763	6.02576	2.68421	8.09947	8.80417	3.72004	6.11714	1.62626	1.63693	8.70656	13.3769	12.3495
Myeloid dendritic cells	1.59873	1.22575	2.8082	1.84278	0.980667	1.4821	0.948367	0.81185	1.17668	1.85395	1.25782	2.66287	42.366	1.09687	12.9596	0.3436	3.60555	0.468467	2.51912	1.3725	3.60648	0.79515	0.928683	2.60167	1.22907	3.97175	3.23565	0.70295	2.16588	5.34253	4.353	3.49115	10.1398	3.43777	2.46027	2.10615	1.11655	1.01572	2.4709	0.705083	0.72985	1.23647	1.93372	1.36452	0.210267	0.856167	0.9227	2.50308	4.88077
Neutrophils	4.14959	8.18739	8.7235	14.7765	29.1492	23.4634	6.90283	18.3243	15.4088	15.1716	12.1551	8.8746	4.3426	44.0659	18.625	10.5025	13.529	6.62606	29.469	18.7505	19.3722	22.3859	7.91943	18.4854	8.90197	15.8462	20.0377	10.3276	22.3013	17.6707	7.47112	16.9097	6.97312	24.0328	5.99467	21.2241	12.8206	10.9133	3.14971	9.64627	3.04075	12.1101	21.8221	11.9328	14.3587	7.17464	5.87095	8.8194	29.5439
Endothelial cells	12.5343	3.23537	6.26973	5.05445	6.45053	7.20024	12.1533	8.69923	4.05922	6.36025	4.89941	7.64245	9.31399	8.10159	19.7257	4.3339	12.5301	5.33745	10.3338	3.4955	6.22347	3.46765	1.26208	9.71645	4.5948	11.487	19.6798	3.69061	10.4795	7.20996	11.1458	6.23181	6.9096	8.56933	5.82357	17.257	9.17313	5.99906	6.26438	7.81671	11.6519	6.92354	5.43645	5.00556	2.63903	3.25511	2.32396	16.1136	8.0513
Fibroblasts	84.2138	2.50345	56.0423	46.0819	9.05131	46.4126	9.74539	11.0052	10.251	44.4807	62.4669	86.1755	1016.03	24.8771	380.699	37.6134	108.622	10.7546	71.4179	13.0404	28.432	8.14931	1.04852	43.0857	34.7295	14.6588	134.924	13.9475	153.937	119.092	92.4761	23.4562	52.3181	69.7939	36.6275	35.6461	24.9146	20.8246	142.857	33.1345	168.009	12.7492	26.2057	63.5395	2.88014	12.0226	18.122	154.293	45.6428
[truncated: 322 more columns]
