# Supplementary material for: Signature of immune-related metabolic genes predicts the prognosis of hepatocellular carcinoma
Source: Front Immunol. 2024 Nov 25;15:1481331. doi: 10.3389/fimmu.2024.1481331 (PMC11625796; doi:10.3389/fimmu.2024.1481331)
Supplement: Supplementary file 15 [file Table10.xlsx]

## Sheet: Sheet1
Table S3b: The results of GSEA analysis.
ID	Description	setSize	enrichmentScore	NES	pvalue	p.adjust	qvalues	rank	leading_edge	core_enrichment
KEGG_FATTY_ACID_METABOLISM	KEGG_FATTY_ACID_METABOLISM	40	-0.701974	-3.9513	1e-10	5.76667e-09	4.5614e-09	1761	tags=70%, list=9%, signal=64%	ACADSB/ACADM/ACSL5/ALDH1B1/ACADVL/ACAA2/ECI1/ALDH7A1/CPT2/ACOX1/HADH/ACADS/ECI2/ACSL1/ACAA1/ADH6/ECHS1/ACAT1/EHHADH/GCDH/ACADL/ALDH2/ADH1B/ADH1A/CYP4A11/ADH4/ADH1C/CYP4A22
KEGG_GLYCINE_SERINE_AND_THREONINE_METABOLISM	KEGG_GLYCINE_SERINE_AND_THREONINE_METABOLISM	29	-0.674941	-3.32124	1e-10	5.76667e-09	4.5614e-09	1310	tags=59%, list=7%, signal=55%	CBS/GATM/GCAT/GLYCTK/SHMT1/GAMT/PIPOX/SARDH/ALAS1/AGXT2/DMGDH/DAO/AGXT/BHMT/SDS/GNMT/CTH
KEGG_PRIMARY_BILE_ACID_BIOSYNTHESIS	KEGG_PRIMARY_BILE_ACID_BIOSYNTHESIS	15	-0.870691	-3.46383	1e-10	5.76667e-09	4.5614e-09	1243	tags=73%, list=7%, signal=68%	CYP7B1/CYP7A1/HSD17B4/SCP2/ACOX2/BAAT/CYP27A1/AKR1D1/CYP39A1/CYP8B1/SLC27A5
KEGG_TRYPTOPHAN_METABOLISM	KEGG_TRYPTOPHAN_METABOLISM	36	-0.526301	-2.78031	1.69127e-08	7.31473e-07	5.78591e-07	1061	tags=53%, list=6%, signal=50%	ALDH7A1/HADH/TDO2/CAT/ECHS1/ACAT1/AOX1/INMT/EHHADH/GCDH/OGDHL/ACMSD/AADAT/ALDH2/IDO2/HAAO/KMO/CYP1A1/CYP1A2
KEGG_NEUROACTIVE_LIGAND_RECEPTOR_INTERACTION	KEGG_NEUROACTIVE_LIGAND_RECEPTOR_INTERACTION	125	0.519825	1.81919	1.50701e-07	5.21426e-06	4.12445e-06	3747	tags=40%, list=20%, signal=32%	GPR50/PRSS1/PRSS2/CHRNA1/MTNR1B/HTR1D/OXTR/GABRA3/GIPR/GLP1R/SCTR/ADORA2B/LPAR2/CNR1/GABRP/ADORA1/GRM8/P2RY6/NPFFR2/ADRA2C/LPAR1/LPAR3/BDKRB1/PTGFR/GABRB3/GRIN2D/DRD4/HRH1/ADORA3/GABBR1/KISS1R/GPR35/PTGER4/PTAFR/P2RX7/ADRA2A/HRH2/P2RY10/FPR1/CYSLTR2/FPR3/SSTR2/C3AR1/GLRB/TSPO/F2RL1/PRSS3/P2RX4/CHRM3/EDNRA
KEGG_BETA_ALANINE_METABOLISM	KEGG_BETA_ALANINE_METABOLISM	20	-0.582179	-2.47198	2.66604e-06	7.62794e-05	6.03366e-05	1759	tags=60%, list=9%, signal=54%	ACADM/ALDH1B1/HIBCH/ALDH7A1/MLYCD/ECHS1/ABAT/EHHADH/DPYS/UPB1/ALDH2/CNDP1
KEGG_VALINE_LEUCINE_AND_ISOLEUCINE_DEGRADATION	KEGG_VALINE_LEUCINE_AND_ISOLEUCINE_DEGRADATION	43	-0.397942	-2.44769	3.37883e-06	7.62794e-05	6.03366e-05	1761	tags=58%, list=9%, signal=53%	ACADSB/ACADM/BCKDHB/ALDH1B1/HSD17B10/HIBADH/HIBCH/ACAA2/PCCB/ALDH7A1/MCEE/MMUT/HADH/ACADS/HMGCL/IVD/ACAA1/ECHS1/ACAT1/HMGCS2/ALDH6A1/ABAT/AOX1/EHHADH/ALDH2
KEGG_BUTANOATE_METABOLISM	KEGG_BUTANOATE_METABOLISM	30	-0.47136	-2.43216	3.52737e-06	7.62794e-05	6.03366e-05	1728	tags=60%, list=9%, signal=55%	BDH2/ALDH1B1/ACSM1/ACSM3/ALDH7A1/HADH/ACADS/HMGCL/ALDH5A1/BDH1/ECHS1/ACAT1/HMGCS2/ABAT/EHHADH/ALDH2/ACSM5/ACSM2A
KEGG_ECM_RECEPTOR_INTERACTION	KEGG_ECM_RECEPTOR_INTERACTION	73	0.548607	1.85027	1.00933e-05	0.000194016	0.000153465	3360	tags=42%, list=18%, signal=35%	ITGB6/COL11A1/IBSP/COL11A2/LAMC2/LAMA1/ITGA3/SV2A/ITGB8/ITGB4/COMP/TNC/SPP1/ITGA2/RELN/HMMR/LAMB1/COL2A1/ITGAV/AGRN/COL6A3/LAMA5/COL5A2/COL1A2/COL3A1/ITGA4/LAMC1/CD44/ITGA5/SDC3/COL5A1
KEGG_LINOLEIC_ACID_METABOLISM	KEGG_LINOLEIC_ACID_METABOLISM	20	-0.552118	-2.34434	1.15445e-05	0.000199721	0.000157978	1282	tags=55%, list=7%, signal=51%	CYP2C18/CYP3A7/CYP2J2/CYP3A5/CYP3A43/CYP2E1/CYP2C9/CYP2C8/PLA2G2A/CYP3A4/CYP1A2
KEGG_PROPANOATE_METABOLISM	KEGG_PROPANOATE_METABOLISM	31	-0.417056	-2.19168	2.88094e-05	0.000453093	0.000358394	1767	tags=55%, list=9%, signal=50%	ACSS2/ACADM/ALDH1B1/SUCLG2/HIBCH/PCCB/ALDH7A1/LDHC/MCEE/MMUT/MLYCD/ECHS1/ACAT1/ALDH6A1/ABAT/EHHADH/ALDH2
KEGG_CELL_CYCLE	KEGG_CELL_CYCLE	119	0.469556	1.63595	4.18139e-05	0.000602818	0.000476826	7010	tags=68%, list=38%, signal=43%	BUB1B/CDC20/TGFB2/TTK/PLK1/BUB1/CDKN1C/MCM2/CHEK1/ORC1/ORC6/CDK1/CDC6/SMC1B/CCNB2/CDC25A/CCNB1/E2F2/MAD2L1/CDC45/CDC7/PTTG1/PKMYT1/RBL1/CCNE2/MCM4/MCM6/E2F5/TGFB1/E2F3/CDC25C/SFN/DBF4/ESPL1/CDC25B/CDK4/CDKN2A/CCNA2/MCM7/MCM3/CCNE1/TFDP1/HDAC2/PRKDC/SKP2/CDK2/YWHAZ/CDC14A/MCM5/TGFB3/CDKN2C/ANAPC1/CDKN2B/YWHAQ/PCNA/SMC3/RAD21/STAG1/ABL1/SMC1A/E2F1/ATM/CDKN2D/ATR/HDAC1/CDC27/ANAPC7/ORC2/SMAD2/E2F4/S…
KEGG_HEMATOPOIETIC_CELL_LINEAGE	KEGG_HEMATOPOIETIC_CELL_LINEAGE	63	0.535181	1.78084	0.000146826	0.00195392	0.00154554	4803	tags=52%, list=26%, signal=39%	IL11/ITGA3/CR2/EPO/CD7/CSF3R/ITGAM/CD1A/ITGA2/FCGR1A/MS4A1/IL2RA/CD22/CD19/KITLG/CSF1/CD38/IL1B/CD3G/ITGA4/CD44/TFRC/ITGA5/CD8A/CSF1R/KIT/HLA-DRA/CD37/CD33/CD8B/CD3D/ITGA6/CD5
KEGG_CYTOKINE_CYTOKINE_RECEPTOR_INTERACTION	KEGG_CYTOKINE_CYTOKINE_RECEPTOR_INTERACTION	185	0.405469	1.44898	0.000709813	0.00877125	0.00693802	4970	tags=42%, list=27%, signal=31%	IL11/CXCL5/IL20RA/TNFRSF9/EPO/TNFRSF11A/LIF/TGFB2/AMH/PF4V1/CSF3R/EGF/CXCL1/IL21R/EDA/TNFRSF17/CCL28/IL2RA/CCL20/TNFRSF21/IL18/CXCL3/BMP7/CD70/OSM/RELT/TNFSF9/CCL26/XCL1/CCL13/KITLG/TGFB1/TNFRSF11B/CSF1/CXCL8/IFNG/OSMR/IL1B/TNFRSF18/TNFRSF13C/TNFSF15/LTB/TNFSF4/CD27/TNFSF13B/CSF2RB/CLCF1/IL2RB/FASLG/CCR1/TNFRSF19/IL2RG/CCR5/CCR4/TGFB3/IL15/CSF1R/HGF/KIT/IL12RB1/LTA/CXCL9/IFNGR2/PDGFRA/CXCL6/CX3CR…
KEGG_CITRATE_CYCLE_TCA_CYCLE	KEGG_CITRATE_CYCLE_TCA_CYCLE	30	-0.352271	-1.81767	0.00102709	0.0118457	0.00936991	5820	tags=83%, list=31%, signal=57%	PDHA1/ACO2/IDH3B/DLD/OGDH/IDH3G/PDHB/MDH1/IDH1/SDHC/DLST/SUCLG1/MDH2/IDH2/SUCLG2P2/SDHD/SDHB/SUCLG2/ACO1/SDHA/FH/PC/OGDHL/PCK2/PCK1
KEGG_ARGININE_AND_PROLINE_METABOLISM	KEGG_ARGININE_AND_PROLINE_METABOLISM	50	-0.298357	-1.7113	0.00141037	0.0144192	0.0114055	1307	tags=40%, list=7%, signal=37%	ALDH7A1/GATM/SAT2/NAGS/ALDH4A1/PRODH2/GAMT/NOS2/ARG1/GOT1/OTC/GOT2/CPS1/ASL/CKMT2/ALDH2/ASS1/DAO/GLS2/PRODH
KEGG_ALANINE_ASPARTATE_AND_GLUTAMATE_METABOLISM	KEGG_ALANINE_ASPARTATE_AND_GLUTAMATE_METABOLISM	29	-0.360437	-1.77363	0.00145892	0.0144192	0.0114055	1328	tags=52%, list=7%, signal=48%	ASPA/ACY3/ALDH4A1/ALDH5A1/GOT1/GOT2/CPS1/ABAT/ASL/GPT2/AGXT2/ASS1/AGXT/GPT/GLS2
KEGG_CELL_ADHESION_MOLECULES_CAMS	KEGG_CELL_ADHESION_MOLECULES_CAMS	112	0.437274	1.51712	0.00150027	0.0144192	0.0114055	4195	tags=38%, list=23%, signal=30%	CLDN10/CLDN6/CLDN18/ITGB8/CLDN4/CNTNAP1/PDCD1/ITGAM/NRCAM/CD22/CLDN11/ITGAV/NCAM1/CNTN1/HLA-DOA/PTPRC/PDCD1LG2/HLA-DQA2/ICOS/VCAN/CTLA4/ICAM1/ITGB2/MPZL1/NECTIN1/CD86/ITGA4/SELL/NEO1/CD8A/SDC3/CLDN19/HLA-DMB/HLA-DRA/CD274/HLA-DOB/CD58/ITGB1/HLA-DQA1/HLA-DPA1/NLGN2/SPN/NLGN4X
KEGG_TYROSINE_METABOLISM	KEGG_TYROSINE_METABOLISM	36	-0.327557	-1.7304	0.00173949	0.0158385	0.0125282	736	tags=39%, list=4%, signal=37%	DBH/FAH/ADH6/GOT1/GOT2/AOX1/HGD/ADH1B/ADH1A/GSTZ1/ADH4/ADH1C/HPD/TAT
KEGG_CYSTEINE_AND_METHIONINE_METABOLISM	KEGG_CYSTEINE_AND_METHIONINE_METABOLISM	31	-0.322029	-1.6923	0.00193333	0.0167233	0.013228	686	tags=32%, list=4%, signal=31%	GOT1/GOT2/ADI1/DNMT3L/CDO1/MAT1A/BHMT/SDS/TAT/CTH
KEGG_FOCAL_ADHESION	KEGG_FOCAL_ADHESION	178	0.388966	1.38847	0.00238639	0.0196593	0.0155504	7793	tags=57%, list=42%, signal=33%	PAK5/ITGB6/COL11A1/IBSP/COL11A2/LAMC2/LAMA1/ITGA3/ITGB8/ITGB4/COMP/IGF1R/TNC/SPP1/PDGFD/EGF/ITGA2/RELN/FLNC/FLNA/LAMB1/COL2A1/PIK3CG/VAV3/ITGAV/SRC/COL6A3/LAMA5/BIRC3/COL5A2/COL1A2/RAC2/COL3A1/PRKCB/ITGA4/LAMC1/VAV1/PIK3CD/VCL/ITGA5/VASP/COL5A1/HGF/COL1A1/PPP1R12A/PDGFRA/PAK4/ITGB1/AKT3/CAV2/PAK1/ARHGAP5/VEGFB/RASGRF1/ITGA6/BCL2/VEGFA/LAMB3/CAPN2/PARVG/PPP1CC/PIP5K1C/ITGA8/PIK3R5/ITGA11/ACTG1/ACT…
KEGG_LEISHMANIA_INFECTION	KEGG_LEISHMANIA_INFECTION	64	0.471314	1.56865	0.00280176	0.022032	0.0174272	4652	tags=53%, list=25%, signal=40%	TGFB2/MAPK13/ITGAM/FCGR1A/TGFB1/IFNG/NCF2/MARCKSL1/NCF1/IL1B/HLA-DOA/FCGR2A/HLA-DQA2/TLR2/FCGR3A/FCGR2C/ITGB2/PRKCB/ITGA4/TGFB3/HLA-DMB/MAPK12/CYBA/HLA-DRA/IFNGR2/HLA-DOB/JAK2/ITGB1/HLA-DQA1/HLA-DPA1/NCF4/PTGS2/MAP3K7/STAT1
KEGG_PROTEIN_EXPORT	KEGG_PROTEIN_EXPORT	24	-0.365332	-1.6441	0.00439359	0.0330475	0.0261404	11833	tags=96%, list=64%, signal=35%	SEC61A1/SRP9P1/SRP68/IMMP1L/SPCS2/SEC61G/SEC63/SEC11A/SRPRB/SRP54/SRP9/SRP14/SEC61A2/SRP19/HSPA5/SEC62/OXA1L/SPCS3/SEC11C/SPCS1/SRPRA/SEC61B/IMMP2L
KEGG_LIMONENE_AND_PINENE_DEGRADATION	KEGG_LIMONENE_AND_PINENE_DEGRADATION	10	-0.552876	-1.77389	0.0054057	0.0375649	0.0297137	3906	tags=60%, list=21%, signal=47%	ALDH3A2/ALDH1B1/ALDH7A1/ECHS1/EHHADH/ALDH2
KEGG_O_GLYCAN_BIOSYNTHESIS	KEGG_O_GLYCAN_BIOSYNTHESIS	21	0.581383	1.65499	0.00542846	0.0375649	0.0297137	4240	tags=57%, list=23%, signal=44%	GCNT3/GALNT3/GCNT1/GALNT14/GALNT7/GALNT6/GALNT12/B4GALT5/GCNT4/GALNT10/GALNT18/C1GALT1
KEGG_RENIN_ANGIOTENSIN_SYSTEM	KEGG_RENIN_ANGIOTENSIN_SYSTEM	15	-0.443041	-1.76253	0.00741367	0.0493295	0.0390193	1093	tags=33%, list=6%, signal=31%	ENPEP/CTSG/ACE2/REN/CMA1
KEGG_AXON_GUIDANCE	KEGG_AXON_GUIDANCE	109	0.409197	1.41975	0.00814552	0.0521917	0.0412833	7878	tags=59%, list=42%, signal=34%	PAK5/SEMA3E/EFNA5/EPHB3/SEMA6A/SEMA3C/PLXNB3/EPHB6/LIMK1/NCK2/PLXNA1/UNC5A/PLXNA3/ROBO1/UNC5B/SEMA4D/SEMA4A/SRGAP1/RAC2/EFNA3/SEMA6D/NFATC2/SLIT2/NFAT5/SEMA5B/ABLIM2/PAK4/NRAS/ITGB1/SEMA4F/PAK1/SRGAP2/NRP1/EFNB3/CXCR4/ABL1/NFATC4/EFNB1/RASA1/PLXNC1/NFATC1/EFNA4/ROCK1/DPYSL2/SEMA4C/MAPK1/ROCK2/KRAS/PAK2/SEMA4B/LIMK2/MAPK3/EPHA3/SRGAP3/PTK2/GNAI3/ROBO3/SEMA5A/SEMA3B/CFL1/RAC1/HRAS/NFATC3/CDC42
KEGG_DNA_REPLICATION	KEGG_DNA_REPLICATION	34	0.504601	1.54836	0.00989714	0.0611502	0.0483695	4541	tags=59%, list=24%, signal=45%	MCM2/MCM4/MCM6/POLA1/DNA2/POLD1/RFC4/MCM7/MCM3/PRIM1/FEN1/MCM5/RFC3/PRIM2/LIG1/PCNA/POLE2/POLD3/RPA1/RFC5
KEGG_DILATED_CARDIOMYOPATHY	KEGG_DILATED_CARDIOMYOPATHY	63	0.451567	1.50261	0.0111793	0.0651366	0.0515227	4620	tags=46%, list=25%, signal=35%	ITGB6/ITGA3/DES/ITGB8/ITGB4/TGFB2/CACNG4/PLN/ITGA2/ADCY7/ITGAV/TGFB1/PRKX/CACNA1D/CACNB3/TPM4/TNNC1/ITGA4/ADCY3/ITGA5/CACNA2D4/TGFB3/CACNG1/ADCY5/CACNA2D1/ITGB1/TPM2/TPM3/ITGA6
KEGG_FC_GAMMA_R_MEDIATED_PHAGOCYTOSIS	KEGG_FC_GAMMA_R_MEDIATED_PHAGOCYTOSIS	84	0.42424	1.4484	0.0112954	0.0651366	0.0515227	8232	tags=69%, list=44%, signal=39%	DNM1/SPHK1/PLPP2/PLA2G4A/FCGR1A/LIMK1/SYK/MARCKS/PIK3CG/VAV3/WASF1/ASAP1/ASAP2/MARCKSL1/NCF1/PRKCD/MYO10/FCGR2A/PTPRC/FCGR3A/FCGR2C/HCK/RAC2/DOCK2/PRKCB/VAV1/PIK3CD/VASP/PLCG1/AKT3/WASF2/PAK1/DNM1L/PIP5K1A/PIP5K1C/PIK3R5/ARPC2/PIKFYVE/INPP5D/PRKCA/PIP4K2B/MAPK1/PIK3CA/FCGR2B/PIK3CB/LIMK2/PLD1/MAPK3/DNM2/LYN/CFL1/ARPC3/RAC1/CDC42/WAS/CRKL/RPS6KB1/PLD2
KEGG_HEDGEHOG_SIGNALING_PATHWAY	KEGG_HEDGEHOG_SIGNALING_PATHWAY	43	0.471779	1.50476	0.0117592	0.065624	0.0519082	4546	tags=44%, list=24%, signal=33%	GLI2/WNT7B/WNT6/LRP2/WNT10A/WNT9A/GLI1/BMP7/ZIC2/PRKX/BMP8A/BMP8B/WNT5A/RAB23/BMP5/BMP6/BMP4/PTCH1/CSNK1G1
KEGG_ETHER_LIPID_METABOLISM	KEGG_ETHER_LIPID_METABOLISM	25	0.548216	1.61327	0.0134662	0.0728017	0.0575858	1370	tags=32%, list=7%, signal=30%	ENPP6/PLPP2/PLA2G2D/PLA2G4A/LPCAT4/PLA2G7/LPCAT1/PAFAH1B3
KEGG_HYPERTROPHIC_CARDIOMYOPATHY_HCM	KEGG_HYPERTROPHIC_CARDIOMYOPATHY_HCM	58	0.448827	1.47964	0.0139362	0.0728843	0.0576511	4620	tags=43%, list=25%, signal=33%	ITGB6/ITGA3/DES/ITGB8/ITGB4/TGFB2/CACNG4/ITGA2/ITGAV/TGFB1/PRKAA2/CACNA1D/CACNB3/TPM4/TNNC1/ITGA4/ITGA5/CACNA2D4/TGFB3/CACNG1/CACNA2D1/ITGB1/TPM2/TPM3/ITGA6
KEGG_BASAL_CELL_CARCINOMA	KEGG_BASAL_CELL_CARCINOMA	44	0.471678	1.5087	0.0143241	0.0728843	0.0576511	4391	tags=43%, list=24%, signal=33%	GLI2/WNT7B/WNT6/FZD2/FZD1/WNT10A/WNT9A/FZD7/GLI1/FZD9/LEF1/FZD6/WNT5A/BMP4/DVL2/FZD8/PTCH1/DVL3/FZD3
KEGG_LEUKOCYTE_TRANSENDOTHELIAL_MIGRATION	KEGG_LEUKOCYTE_TRANSENDOTHELIAL_MIGRATION	102	0.400752	1.38509	0.0154703	0.0764676	0.0604855	6991	tags=52%, list=38%, signal=33%	CLDN10/CLDN6/CLDN18/MMP9/CLDN4/MAPK13/ITGAM/CYBB/PIK3CG/CLDN11/VAV3/NCF2/NCF1/MMP2/ICAM1/ITGB2/RAC2/RHOH/PRKCB/ITGA4/VAV1/PIK3CD/VCL/CLDN19/VASP/MAPK12/CYBA/NOX1/ITGB1/PLCG1/NCF4/ARHGAP5/MSN/CXCR4/EZR/ITK/PIK3R5/ACTG1/ACTN1/ROCK1/ACTN4/RAP1B/PRKCA/ROCK2/RASSF5/PIK3CA/VCAM1/BCAR1/PIK3CB/JAM3/PTK2/GNAI3/AFDN
KEGG_PATHWAYS_IN_CANCER	KEGG_PATHWAYS_IN_CANCER	287	0.341911	1.24668	0.0169723	0.0815611	0.0645144	8322	tags=58%, list=45%, signal=33%	MMP1/LAMC2/GLI2/LAMA1/ITGA3/WNT7B/EGLN3/WNT6/ARNT2/SLC2A1/TGFA/TGFB2/MMP9/IGF1R/FZD2/CSF3R/FZD1/WNT10A/WNT9A/FZD7/BIRC5/EGF/E2F2/ITGA2/RAD51/FGFR1/GLI1/MITF/CCNE2/CTBP2/LAMB1/PIK3CG/TRAF5/HIF1A/MECOM/FZD9/ITGAV/KITLG/TGFB1/E2F3/BRCA2/CXCL8/GSTP1/FGF1/MMP2/CDK4/LAMA5/CDKN2A/LEF1/CBL/BIRC3/MSH2/CCNE1/RAC2/SPI1/RUNX1/PRKCB/LAMC1/FASLG/HDAC2/FGFR3/PIK3CD/SKP2/CDK2/FZD6/WNT5A/PIAS3/TGFB3/CSF1R/HGF/KIT…
KEGG_HISTIDINE_METABOLISM	KEGG_HISTIDINE_METABOLISM	29	-0.290585	-1.4299	0.0178925	0.0836596	0.0661743	1328	tags=34%, list=7%, signal=32%	ASPA/ALDH7A1/HAL/ACY3/HDC/AMDHD1/ALDH2/FTCD/UROC1/CNDP1
KEGG_PHOSPHATIDYLINOSITOL_SIGNALING_SYSTEM	KEGG_PHOSPHATIDYLINOSITOL_SIGNALING_SYSTEM	67	0.425725	1.42098	0.022469	0.102293	0.0809133	7437	tags=63%, list=40%, signal=38%	ITPR3/INPP5J/PLCD3/PLCB1/PIK3CG/CDS1/DGKG/PLCB4/PRKCB/SYNJ2/DGKH/PIK3CD/DGKA/ITPKA/INPP4A/PLCG1/PIP4K2A/PLCB3/PIP5K1A/PIP5K1C/PLCE1/PIK3R5/PI4KB/PI4KA/PLCB2/INPP4B/DGKZ/DGKD/PIKFYVE/IPPK/INPP5D/PRKCA/INPPL1/DGKE/PIP4K2B/PIK3CA/PIK3CB/OCRL/PIK3C2B/PIP4K2C/PIK3C2A/SYNJ1
KEGG_REGULATION_OF_ACTIN_CYTOSKELETON	KEGG_REGULATION_OF_ACTIN_CYTOSKELETON	176	0.361022	1.28792	0.0277862	0.123257	0.0974955	8666	tags=64%, list=47%, signal=34%	PAK5/ITGB6/ITGA3/ITGB8/ITGB4/PFN2/PDGFD/EGF/ITGAM/ITGA2/FGFR1/LIMK1/BDKRB1/PIK3CG/VAV3/ITGAV/IQGAP1/WASF1/ITGAD/IQGAP3/ENAH/FGF1/FGD3/FGD1/TMSB4XP8/TIAM2/ITGB2/RAC2/ABI2/ITGA4/SLC9A1/VAV1/FGFR3/PIK3CD/NCKAP1L/VCL/ITGA5/ITGAX/GIT1/NCKAP1/CHRM3/PPP1R12A/PDGFRA/PAK4/FGFR2/NRAS/TMSB4X/ITGB1/PIP4K2A/WASF2/PAK1/SSH2/MSN/GNA13/PIP5K1A/ITGA6/EZR/GNA12/PPP1CC/PIP5K1C/ITGA8/PIK3R5/ITGA11/ACTG1/ARPC2/ACTN1/…
KEGG_HOMOLOGOUS_RECOMBINATION	KEGG_HOMOLOGOUS_RECOMBINATION	25	0.506048	1.48918	0.0416233	0.180021	0.142396	4331	tags=52%, list=23%, signal=40%	RAD54L/XRCC2/EME1/BLM/RAD51/BRCA2/POLD1/RAD54B/RAD51D/MRE11/XRCC3/POLD3/RPA1
KEGG_PRIMARY_IMMUNODEFICIENCY	KEGG_PRIMARY_IMMUNODEFICIENCY	29	0.485533	1.46701	0.0432544	0.181741	0.143756	7368	tags=76%, list=40%, signal=46%	CD79A/CD19/TNFRSF13C/PTPRC/ICOS/TAP1/DCLRE1C/IL2RG/CD8A/CIITA/JAK3/BTK/ADA/RFXAP/CD8B/CD3D/RFX5/LCK/CD3E/RFXANK/UNG/ZAP70
KEGG_TERPENOID_BACKBONE_BIOSYNTHESIS	KEGG_TERPENOID_BACKBONE_BIOSYNTHESIS	14	-0.358391	-1.30751	0.0441221	0.181741	0.143756	9068	tags=86%, list=49%, signal=44%	FDPS/HMGCR/DHDDS/ACAT2/HMGCS1/MVD/IDI1/MVK/PDSS2/PMVK/ACAT1/HMGCS2
KEGG_GLYCOSAMINOGLYCAN_BIOSYNTHESIS_KERATAN_SULFATE	KEGG_GLYCOSAMINOGLYCAN_BIOSYNTHESIS_KERATAN_SULFATE	13	0.585886	1.50437	0.0460022	0.185079	0.146396	1729	tags=38%, list=9%, signal=35%	CHST4/B3GNT7/CHST2/FUT8/CHST1
