# Supplementary material for: Signature of immune-related metabolic genes predicts the prognosis of hepatocellular carcinoma
Source: Front Immunol. 2024 Nov 25;15:1481331. doi: 10.3389/fimmu.2024.1481331 (PMC11625796; doi:10.3389/fimmu.2024.1481331)
Supplement: Supplementary file 16 [file Table11.xlsx]

## Sheet: Sheet1
Table S4: The qPCR primers of the four prognostic genes.
Gene	Forward primer	Reverse primer
FABP6	5‘ACCGGCAAGTTCGAGATGG	5‘CCTTTTCGATTACATCGCTGGA
PPAT	5’GATGGGAGTTCGGTGCCAA	5’CAACGAAGGGCTGACAATTTTC
SMS	5‘TGGGCGGGTGAAACGATTAC	5‘CCAAACTGCTTCGAGTGTAGAA
DHDH	5’CGGGGCAGGCATGAGTTATG	5’ACTTTCCGACAGGGGAATCAC
