# Supplementary material for: Signature of immune-related metabolic genes predicts the prognosis of hepatocellular carcinoma
Source: Front Immunol. 2024 Nov 25;15:1481331. doi: 10.3389/fimmu.2024.1481331 (PMC11625796; doi:10.3389/fimmu.2024.1481331)
Supplement: Supplementary file 17 [file Table12.xlsx]

## Sheet: Sheet1
Table S5：The original Ct values of qPCR.
	Hepa1-6			H22
FABP6	35.1307	34.4667	35.1391	38.45	36.6209	40.1265
PPAT	21.1055	21.015	21.1168	21.8323	21.2276	21.4532
DHDH	30.3983	30.8019	30.2029	29.439	29.4819	30.0351
SMS	21.263	21.3338	21.4165	20.3607	20.3695	20.4849
Actin	14.1788	14.1389	14.3405	15.0374	15.1648	15.1735
