# Supplementary material for: Signature of immune-related metabolic genes predicts the prognosis of hepatocellular carcinoma
Source: Front Immunol. 2024 Nov 25;15:1481331. doi: 10.3389/fimmu.2024.1481331 (PMC11625796; doi:10.3389/fimmu.2024.1481331)
Supplement: Supplementary file 18 [file Table13.xlsx]

## Sheet: Sheet1
Table S6：The raw data of the control and experimental groups of two animal models.
	body weight（g）	liver weight（g）	liver weight/body weight
Hepa1-6 NC	22.59	2.408	0.106596
	21.89	3.166	0.144632
	21.2	1.4	0.0660377
	21.01	1.634	0.0777725
	20.19	3.105	0.153789
	20.4	1.554	0.0761765
Hepa1-6 Metformin	19.11	1.114	0.0582941
	21.86	0.914	0.0418115
	21.65	1.256	0.0580139
	20.75	1.815	0.0874699
	22.94	1.264	0.0551003
	21.6	1.199	0.0555093
H22 NC	27.06	1.664	0.061493
	27.82	1.613	0.0579799
	22.77	1.323	0.0581028
	23.54	1.471	0.0624894
	24.9	1.885	0.0757028
	24.69	1.381	0.0559336
H22 Metformin	24.47	1.406	0.0574581
	23.36	1.729	0.0740154
	23.23	2.184	0.0940164
	25.06	1.316	0.052514
	25.34	1.948	0.0768745
	26.46	1.615	0.0610355
